# Supplementary material for: Ribosomal protein L32 contributes to the growth, antibiotic resistance and virulence of Glaesserella parasuis
Source: Front Vet Sci. 2024 Aug 26;11:1361023. doi: 10.3389/fvets.2024.1361023 (PMC11381497; doi:10.3389/fvets.2024.1361023)
Supplement: Supplementary file 4 [file Data_Sheet_4.fasta]

>Chromosome1 circular
GTGTCTTCCCTTTGGTCTGATTGTTTAACTCACTTACAAGCAAAAGTATCGCCAACTGAT
TACAGCACTTGGCTACGTCCGTTGCAAGCGAGTGCAACTAGCTCTGAATTAGTGTTGTAC
GCACATAATCAGTTTGTGGCAACTTGGGTGAAAGATAAATTTTTAGGGGAGATTGTTACC
CTTGCTCGATCTTTAAGCAAAAATGAGCAGTTGCAAGTGGAGATGCGAGTAGGGATCAAA
CCAGCAGAACAAGCGGTGACTTCTGTTACACCAACTGCAACGCCACCGCAAGAAACGCAA
GCTACTGCATTACGTTCTGGACTTACTGAAACGCTCACCTTTGATAACTTTGTTCAAGGG
AAGTCTAACCAACTCGCTAAAGCCGTTGCTCAACAGGTTGCAAGTAACCCTGGTGAAAGC
CACTGCAATCCATTTTCATTATATGGCGGAACAGGTCTTGGTAAAACGCACTTGTTGCAC
GCAATCGGTAATGAAATTTTAAAGCAAAACCCGAATGCGAGAGTGGTTTATATTCACTCA
GAGCGTTTTGTGCAGGATATGGTCAAAGCGATTAAAGCGAACACCATTGAGAATTTCAAA
AAATTCTATCGCTCTCTTGATGTGTTGATGATTGACGATATTCAGTTTTTTGCGAACAAA
GAGGCAACGCAAGAGGAATTTTTCCACACATTTAACTCGTTATTTGAACGAAGCAAGCAG
ATTATTGTGACTTCCGATGTATTTCCGAAAAACATTGAAAATATAGAAGAACGTATCCGC
TCTCGTTTGAGTTGGGGAGTAAATGCGGCGATTGAACCGCCAGAGTTGGAAACTCGTGTG
GCAATTTTAATGAAAAAAGCGGAAGAACGAGGCATTGAGTTAAGTGAAGATGTCGCCTTT
TTCCTTGGGCAAAAACTCAGAACGAACGTGCGTGAATTAGAAGGGGCGTTAAATCGTGCA
ATTGCGTGGAGCAATTTCACCAGCCGTCAGATCACAATTGATGCGGTACGAGAAGCCTTA
AAAGATCTGATTGCCTCTTACGATCACTTAATTACCATTGAGAATATTCAGAAAACCGTC
GCTGAGTATTACAATATCAAAATGGCGGATTTAAAATCAAAAAGTCGTACACGTTCCGTA
GCTCGCCCACGCCAAATGGCAATGGCATTAGCAAAAGAGCTGACTAACCACAGTTTGCCT
GAAATCGGACGTGAATTTGGCGGACGTGATCACACAACGGTGATGCACGCCTGCAAAACC
ATTAATGAGCTAAGAGATACTGATAACAGTATCCAAGAAGATTACACCAATTTAACACGC
AAATTATCGTCTTAAGGAATTGTTATGCAATTTACTATTACCCGTGAGCAGTTACTCAAG
CCGTTACAACAGGTTTGTGGCGTATTAACCAGTCGTCCAACATTACCTGTAATCAACAAC
ATTTTGCTAGAAATTGAAGGAAGCCGTTTATCTTTAACGGGAACTGATTTAGAGGTAGAA
CTTACTACCCAAGCGGAGCTGTTTGAAGCGGTCAGTTTCTCAGGAAAATTTACTATTCCT
GCGAAAAAGTTTTTAGATATTTGTCGTAGCTTACCTGATGATAGCGTAATTTCGGTGCAG
TTTGATGAAGATCGTGTATTTATCCGTGCAGATCGCAGTAAGTTCAATCTGGCGACCTTA
CCTGCTTCGGATTATCCAAGTTTAATGGACTGGAAACCTGAAGTCGATTTCACAATTGAA
CAAGCGACTTTAGCACGTTTAATTGAAGCAACTCAATTTTCAATGGCAAACCAAGATGCC
CGTTACTTCTTAAATGGTATGAAGTTTGAAACTGAAGGCAACTTATTGCGTTCAGTAGCA
ACGGACGGACACCGCCTTGCAGTCTGCACAATGGCATTAAATCAAGAGCTTTTAACCCAT
TCTGTGATTGTGCCACGCAAAGCAGTGTTAGAGTTAGTCCGCTTGGTGGGACATAATAAC
GAAAGTGTTCGCTTAGAAATCGGTACAAGCAACCTGCGTGTATCAATGAACGGCATTGTG
TTTACATCAAAACTGATTGATGGACGTTTCCCTGATTACCGCCGAGTGTTGCCACGCAAT
GCAGATCGTATTTTAGAGGCAGATGCAGAGGTGTTAAAACGTGCTTTGGTGCGTGCGGCG
ATTTTGTCAAACGAACGTTTCCGTGGCGTGCGTTTAGCCTTAAATCAAAATCTGTTAAAA
ATTACGGCAAATAACCCAGAGCAAGAAGAAGCAGAAGAGATCATTGATGTCTCTTATCAA
AGTGCAGAGATGGAAGTGGGCTTTAATGTGAGCTATTTGTTAGATGTGCTGAATACATTA
AAATGCCAGCGTGTACGTATTAGCCTTGTAGATGCAAGTTCAAGCTGTTTAATTGAAGAT
TGCGATAATGCTACGGCGGAATATGTGATTATGCCGATGAGATTGTAACTTCAGATGTAG
TTATATTTGGAGAAATAAAATGGAATACTTAGCCCCATTTATTCAAATTGTGGTTGGCTT
TTTTAGCTTTATGTTAGTGTTGCGAACTTGGCTACAGTTCTGTCGAGTTGATCCTTATAT
GCCGATTTCACAAACGTTAATGCGTTTAACCAACCCTGTGTTAAACCCGCTAAGCAAGCT
GATCCCAACGGTAAAAGGAATTAATTTTGCTGCGTTGCTTTTAGCTGCAGGGATTGTGGC
ATTACAATTTGTGTTATTCGGTGTTGATGTACCAAGAGCTGTGCTTATCGGCTTATTAAG
TATCGTCAAAACCTTTGGGCAAATTCTCTTTTTTACCACCTTAATTCGAGCTTTAATGAG
CTGGGTAACGCAGGGAAACCACCCGTTAGATTATACCGTTGCTCAAATTACTGAGCCTGT
ACTTGGTATTATCCGTAAAATTTTACCGAAAACGGGAATGTTAGACTTCTCTGTAATGGT
GCTTGGTTTTGCGTTGCTCTTTATTAATAGCTTGTTTTACCAAGTCTTTGGACAACTATG
GGCTGTGGCGTAATGCAAGCGGTCGAATTTTGTGAAAATCCGCAAGGTATCCGCTTGCGG
ATTTTTTTACAACCGAAAGCAAGTCGAGATCAAATTGTCGGTTTACACGATAACGAACTC
AAAATTGCTATTACCGCTCCCCCTATTGATGGGCAGGCAAATGCTCACTTGCTTAAATAT
CTGAGTAAGCTATTTAAAGTCCCGAAAAGCAGTATCGTGTTAGAAAAGGGTGAACTACAA
CGCCATAAGCAAATTTTTGTGCCTGAACCGAAGCTCATTCCAAAAGAGATTGAAGTATTA
GGCTGAACACTGAAAAATTTCTATTTTTCCATAGCAAAACGGCGATAAAACTGCTAATTT
ACACCTATTGAAAACCATTCTTAATTGAGAGAGAAATTGAAATGTTATTTGCGGTATTGA
CCATTGTGGCTTATTTAGGTGCTTTATTATGGATTATGCCAACACTTGCTCATCTTGATA
CGGATAAACAACCGAATATCCGTGCAGTATTGCTTTTGGGCTTAGCTGCTGTACTTTGCC
ATATTATTAGCATTTCTCAACATCTGGTTGTCAATGGTGGACAAAATTTTACCATTGTAA
ATGTTGCATCTCTGATCAGTGTGATTATTAGTGCTGTGGCGACTTTCGCTTTAACTCGAT
GGAAAACGGTGTGGTTTCCATTGTCTGTGATTTATCCGCTTGGTATTGTTACTGTCACCT
TATCTACCTTTGTCGCAGGCAGTTTTATTAAACAGCTGTCCGAAAATCTAGGGTTAATGC
TCCATTTAGGCATTGCCATTGCTTCTTATGCGTTATTTTTTATCGCTCTACTTTATGCGG
CTCAACTTAAATGGTTAGATAAAAATCTTAAAAGTAAGAAAATGGCATTTTCTCCCGTCG
TACCTCCGTTAATGACCGTTGAACGTCACTTTTTTACCTTAACAATGGTGGCTCAAGGAT
TGCTCACAGTCGCCCTTGTCACAGGAATGATCTACTTACACAACTTCTTTGCACCAGAGC
ATATTCATAAGGCGATTTTTTCTTTCATTGCGTGGATTGTGTATAACATCTTATTATTGG
GGCAATGGAAACTCCGCTGGCGAGGAAATCGGGTGCTAATTTATTCAATTTCAGGTATGA
TACTGCTTTCGGTTGCCTATTTTGGCAGTCGAATGGTGTAATACCACTAAGGTAGCGGTT
AGATTTGTTCTCTGTGTTGCAAATTTTTTTATTCATCTAACCGCTTGTGACTAACGAACA
TAGGACTTTTATTTTGGACACGATCCCCCTGAGTAGTTTATTCATCACACTAGCTATTCT
TCTATTGCTTTCTGCATTCTTCTCCGGCTCTGAAACAGGGCTAATGTCGTTAAACCGCTA
CCGTATGCGCCACCTTGCTGATAAAGGGCATAAAGGGGCAAAACTTGCTGAAAAACTGTT
ATCGAGAACAGATGTTTTATTAAGTTTAATTTTAATCTGTAATAACCTTGTCAATATTGC
CGCTTCCGCAATTGCAACAATGATTGGTATGCAATTATCCGGTGAAGCAGGTGTGGCGAT
TGCAACGGGATTGCTCACTTTTGTAATGCTGGTCTTTTCTGAAATCTTACCTAAAACGAT
TGCGGCTCTTTATCCTGAGCGAGTGGGTTTTTTAGTCAGTTATGTTTTAGTTCCACTGCA
AAAAGTCCTAATGCCAGTGGTCTTTTTTATGAATATGATTATTAATGGCTTGATGAAATT
ATTCCGTATCCGCAAGTCTGAAAAATCAGGGTTAAGTGCAGAAGAACTACGAGGTGTCGT
ACTTGAGGCAGGGAAATTTATCCCTACCGCTCACCAAGAGATGTTGGTATCAATTCTTGA
TATGGAAAAAGTGACTGTTGATGACATTATGGTGCCTCGCAATGATATTGGCAGCATTGA
CATTGACGATGATTGGAAATCCATTATGCGTCAGCTCACAGGGGCAGCGCACGCTCACGT
TGTGATTTATAAAAGCGATATGGATAAAAACCTACTCGGTATGTTGCGTGTTCGAGAGGC
ATTTCGCTTAATGTTAGAGCGTAATGAATTTACCAAAGAGCAACTTATCCGTGCAGTAGA
TGAAATCTACTTTATTCCAGAAGGAACGCCATTAAATACACAATTGATGAATTTCAAAAA
TAACAAAAAACGTATCGGTTTAGTGGTTGATGAATATGGTGATATTAAAGGGTTGATTAC
ACTTGAAGATATTTTAGAAGAAATCGTGGGGGAATTTACTACTTCAACTGCACCATCATT
GGAAGAAGAAGTGAAGCCACAATCAGATGGCTCTGTACTGATCGAAGGCTCAGCTAATTT
ACGCGACTTAAATAAACTCTTTGATTGGAATTTGCCATTAGATGAAGCCAGAACCTTTAA
TGGATTAATTTTAGAGCATCTTGAAAAAATCCCTGACGAAGATACGCAATTTACCTTGCT
TAATTTAAAGGTCACGGTACTTGAAGTATCTGATAATATGGTGAAGTTGGCGAGGGTTGA
GCCGATTTCAAAATAACACAACTTTCCCTTGAGGTTTTATTTGGTTAATATTATGTGACA
ATTAAGTTCTACATAATACTAACAAACATAGTATACAAAACTATTGGTGGATACTGGCTT
AAAACCTCGTACTATACCGCTTTTAATATCCAATAGTTATGCATTTCCAAACAATAAAGA
AACTCCTTTAAATAAAACTAATTTAATTCAAGTTGGGGATCCGAATGATTTTTATCAAAT
TAGACAGGTAGAGCTTGCAACTTTAACAAAAATAACTACAATACGCGCTCTTTTCAAGAC
ATCTTATCTAATGCCGACTTAGCTCAGTAGGTAGAGCAACTGACTTGTAATCAGTAGGTC
ACCAGTTCGATTCCGGTAGTCGGCACCATTTTTCTCTATTCAATCACACTACCTCTTCCT
AAACATTCCGCCCAGCGCACCTAAACCACCAAGACCTCCGCCCATCATACCTTTCATTCC
ACGCATCATTTTTGCCATACCGCCTTTACGCATTTTTTTCATCATACGTTGCATTTCGTC
AAACTGTTTGAGCAGTTTATTCACATCTTGCACTTGCGTACCTGAGCCTAACGCAATACG
GCGACGGCGTGAACCTTTGATAATATCTGGGTTGGCACGCTCTTTCAGGGTCATTGAATT
GATGATCGCTTCCATTTTGATGAACATTTTGTCATCGACTTGATTTTTAACGTGATCTGG
TAAGTTTTTCGCCCCAGGTAATTTATCAAGCATTGACATCATTCCGCCCATTTTTTTCAT
TTCCACTAACTGTTCACGGAAATCATCAAGGGTAAAATCATCGCCTTTCTTGAATTTCGC
CGCCATTTTTTCGGCTTTTTCCTGATCGACAGAACGTTGTAAGTCTTCAATCAACGATAG
CACATCGCCCATACCTAAAATGCGTGAAGCGATACGATCAGGGTGGAACGGCTCAAGGGC
ATCGGTTTTCTCGCCAACCCCTAAGAATTTAATCGGCTTGCCTGTAATTTGACGAATAGA
TAACGCCGCACCACCACGAGCATCACCATCGACTTTGGTTAAAATCACCCCTGTAAGCGG
CAAGGCTTCATTAAAGGCTTTTGCCGTGTTTGCCGCATCTTGACCTGTCATTGCATCGAC
AGTAAACAAGGTTTCAATTGGGTTTAACACCGAGTGAATTTGCTGGATCTCTTCCATCAT
CTCGCCATCAACGTGCAAGCGACCTGCGGTATCGACAATTAACACATCAAAGAAATTGAG
TTTGGCGTGTTTCAATGCTGCTTCGGCAATGTCTACCGGTTTTTGCGAGGTTTCTGTCGG
GAAGAAATCGACTTTTAACGCTTCAGCCAACGTTTGAAGCTGTTTAATCGCCGCTGGACG
ATAAACGTCGGCAGACACCACAAGCACTTTTTTCTTATGGCGTTCTTTCAAGAATTTCGC
CAATTTACCAACAGACGTGGTTTTACCAGCCCCCTGCAAACCAGCCATTAAAATTACCGC
TGGTGGTTGGGTGGCAAGGTTCAGCCCTTCATTTGATTCGCCCATCGCTTTTTCAAGCTC
AGCTTGCACGATTTTCAGGAACTCCTGCCCTGGCGTTAAGCTCTTATTGACTTCTTCACC
AATAGCACGCTCTTTGACTTTATTGATAAACTCACGTACCACAGGCAAAGCCACATCGGC
TTCTAACAACGCCATACGCACTTCACGCAGGGTATCTTTAATATTATCTTCGGTTAAACG
CCCTTTCCCCGTAATGTTTTTCAGGGTTTTAGACAGTCTGTCGGATAGGTTCTCAAACAT
AATCTTTTCTCTATTTGCAAAATTTAGTTCAATTTGACCGCTTGTATCCCCCTTCCGCCT
TCAGCACCTTCCCCCGCTTGCGAGGGAAAGGAAGTCAGGGATGAAATGTTGGCATTATAC
AAAAAAAGAACGAAAGAGGGGGATTAGATCACAGAAAGTTATACATTCATCAGAAAACTC
AAAATCTTTTTAAAGAACTTCGATGTTGAATTTTCGTTTGTACCAGTTCCCCTCTTTGAG
CTTCGAGGGGTTAGGGGAGATTTGGCAGAATATACAACTTCTCTTTCCTTGATGTAAAAC
TGCTTTATTCTTTATAACAATTCTTCTAGAATAAGTCGATTTTTTTTACAATATGAGTAT
GCTATGTCGAAATCTATTTGTATCATCACCGGTAGCACCTTAGGCGGTGCGGAGTATGTC
GCCGATCATCTTAATGATGTGCTGACCGAACAAGGCTATCAGGTTGGGCTGTTTAATCAA
GCCGAATTAGCCGATATTCAACATCAAACTGCCCTGTTAGTCGTCACATCAACACACGGT
GCAGGAGAACTGCCGGAAAATATCCAACCCCTTTTCCAACAACTTGCCGAAAGCAATCTT
GATCTCAGCCAGATGAAATTTGGGGTTGTCGGGTTAGGCAGTTCCGATTACGACACTTTC
TGCAATGCCGTCAATCTTGTTGAACAAGGCTTAACTGCCAAAGGGGCGACACAAGTATGC
GAATCTCTACGCATTGACGTGGTGAATAATTTTGACCATGATGGAAGTGCGGAAGAATGG
CTTCCAGCTTTTACTTCAACCTTATAACAAGGACTAAACTATGAAAAAGCTACTAGGTAC
TCTCTTTATGTTATCAATGAGCATATAAAATTTAAGGCATAGTAGACAAAAGCGTTGGTA
AAAAGTGGGCTAAAGCCTTATAGCACAAGGTTTTAAGCCCACTTTTTGAAATATGAACAA
AAACCTGTCCTTTTTGCCTTAAGAACAATATCCAAAAATATCACTGTTCCATTAGAACTA
TTCAACGTTATATTGAAAAATCCCCCAAAGCTAAATTAATTCCTTTACAACAAACCTATC
TCAATATTATTTCAGACGTGACCTTCTTTGGTCGTGAATTTGGTGTATTAGTTTTAATAG
ATACCTTATCTAAATCACCGCTTTCATTAGATTTCCGCCTATTATTTCTAGCTTTTATTG
ATAAAAGTTGAAAAATCCTTGTTATTTTATTCTTAGTTTTGTGCAACGCATTGTTTTTTT
TTTTTTTTTTTACAATGGGGCGGGGGAAGTAGCTTGTAGGGTGGGTCTTGACCCACCATG
TAGCCGTAACATATTGATTTTATTGGTGGGTTAAAACCCACCCTACAATATTCAATCCAT
CTAATATATGGTTTGTCAAGGAGTTAACTTCCCCCGCTTGCGGGGGAAGTGCCCGAGCGA
AAGCGAGGGCGATGGGGGCATTTGTACATCCTGAAAATGTAAATAAAGGTTTATGATTTT
TTATTAGGAAAAACAGTAGAGAAGGTTATTATGAATAAAATATTTAGAGTTATTTGGAGT
CATGTTCAACAGGCTTGGGTGGTTGTGTCTGAGTTAGTAAAGTCTCATACCAAAACATCC
GCTTACACGGATAAAAGAGCTCAAGTATGCACCTCAGATTATTTTTTAGATAAACAGCAA
GATAAATTTAAATTAAGTCTTTTAAGTCTAGTATTACTAAGTATATTTTTTAGTCCAGTA
GGTTCAGCTGCATGGTTTGAAGATGGTGCTAGTGCATCGGTTAATGGATCTGACGAGGGT
TCTATTGGTATTGGTCAAGAGAGTAAGGTTTCGTATGGTGCTGTTGCTATCGGTCAGAAG
TCAAAAGCTGAAGCTAGGCATAATATTGCGATAGGTTATGGAGCAGATTCAGGAACACAA
GTAAACTCTCTTGCGATAGGCTACAGAACTGCAGTAAGAGGGGCTGGAGCAATTGCCTTA
GGCAAAGAAGCCAATTCGACAAATAGTCAAACAATTGCCATCGGGAGTCAGTCAAAAGCG
AGCGGAGATGAATCTATTGCCTTAGGCGGACAAGCCAATTCGACAAATAATCAAACAATT
GCCATCGGGAGTCAGTCAAAAGCGAGCGGAGAACAATCTATTGTCTTAGGCACAGGGGCC
AATGTGACAGGTACTCAAACAATTGTAATAGGCACACGTGCTAGTGCAAGTGGGCACCAA
TCTGTTGCTATCGGGGCAAATACCCAAGCGCAGGGGTATGGCTCCATATCAATCGGTGGA
GATGATTTAGCTACAACGAAATATCAAGCTAATGATCGAGACTATTCCCAAACAACAATT
GCGAGAGGTGATGCCTCTGTTGCTATTGGGGGTCGATCTTCGGCTAGTGGCGACGGATCT
ATTGTTGTAGGTCCTTTAGCATCTGCAACTCATGCTGAAGGCATTGCTATCGGTGCGAGA
AGTAGGTCTAACAATGAGTACGGTATTGCGGTTGGTGGTGGTGCATTTGCTGGAAAGCAC
TCCATTGCTGTTGGTAAAAGTGCTACTGCAAGTCAAACAGGAGCTTCCGCATTCGGTGAA
AGCGCACGAGCAATCGGACAGTATACAACAGCATTGGGGAGTTATGCGGAAGCAGAAACG
CAAGATGGCGTTGCTCTAGGTTATCGATCCAAAACTAGTCGTCGGTCAGGGCAAAGAGGT
TGGACACCAGAGAATACAAATTATTCTATTAACGGAAGTACATTATCTGCTACGCATGCA
GCGGTAGCAGTAGGTGATGGCACCACCGTCACTCGTCAAATTACCAGTGTTGCTGCAGGG
ACAGCAGATACTGACGCAGCAAACGTGGCGCAATTAAAAGCACTGACTTTAAAGATCAGT
GGCGATAGAAATACGCAGGGTCACACAACATTTTATAACGAAACGCTCTCAATTGTAGGG
GCTGATGGTATTAGTACGGCAGTTGAGCAGGGAAATGGCAATACAAAAATTACCGTTACT
GGCTCAAAAACGTATTTTCATACTAACTATAACAATCAGTCTCAAGGTTCGGGAGATCCT
GCGACTAATTTCGGCACAATTACTGACAAAGCTGGAGCTACAGGAACCTATGCAATAACA
GCGGGGGTAAATGCCTCTGCGGCTGGAAATTATGGTATTGCGATGGGGTATAAGAGTAAT
GCTAGTGCTTATGCTGTTGCTCTTGGTAGTGAATCGAAAGGTGCTGGGGCAGATTCCATT
GCGATAGGTAATCTTGCGAGAACAACAGGGGTAGACTCTGTTGTTGTGGGTGCCCATATC
AATGTGACAGGTCAAAAATCAGTGGCAGTTGGACGCCAAGCAAATGCTAGAGATTATTCT
ACTGCCTTGGGTTATAAAGCCTCTGCCAATGGTACGTACTCTGTTGCTGTGGGTGAAAAT
GCCATGATAAATGTAAATGCTGCTAGAGCAACCGCACTTGGTCATAATACCGTTGTCACC
GTGGGTGGCGGTGTGGCATTAGGTTATGGATCTAATGCAAGTACAGCTGGCGGTGTAGAG
GGGTTAAAACAAGCTCATTCTGTCACAACGGGAGCAAGCACTGAAGCTAACGGCTTTAAA
TCAACACAACGTGTTGATGGTAATAATATTGGTGCAGTTTCTGTGGGTGGTACAACCATC
AAACGCCAAATCACCAACGTTGCGGCTGGTAAACAAGATACCGATGCGGTAAACGTGGCA
CAGCTTAAATCTTTGACGATGAAAATTGCTGGTAATACCAATGCTAATCCACAGCCAAAA
GTGGGGTTGTGGGATGGTACGCTCAACGTAAAAGGCGAAAATGGCGAAATCAAGACCAAT
GCGTCTGGCTCAACCATTACAATATCACTAGACGATACAATTAAAAATAAATTAGCTGAT
GCCAGAGCAGGAAGTTTGATATTCAAGGGCGAAAAAACAGATAACGGTACAACAAATGAT
GTTTTGGGTCAAAAATGGAAGGCCAACGAAGATAAGACCGTTACCATTAAAAGTGACGAA
ACATACCTAAACGGTGGTGTTCGATACAAAGGCGATAACATTGAAATTTATCGTAGAAAT
CTAGAATTCCATGTGTTGATGAAAGAGACACCAACATTCAGCAGCGTTCAATATGGCGAT
AATGGACCTAAGATTACCAGCACCACTGACGGTAATCTAAAAGTAACAGGTACAGACGGC
ACTTCCTCAGTTAAGATCACCAATTTAAAAGCAGGTACACAAAATGGCGATGCGGTGAAC
TACATGCAATTTTCAAATGCTGGTTGGAAACTTGCAATTGCTCCGGGAACGGGGGGGCAA
GCAGCTCGACCTGCGGCACATCTTATCAAAATAAACGATACCGTAACCTTTACCGCTGGA
AATAATATTAAACTAACTCAAGAGGGTGGTAATATCACCATTGCCACTAAGGGTAAGTTA
ATTGAAAGTACGAAAAATGAAACAAATGGCGATCTAAAAATTACCTATACAGATGGTACG
CATAGCATCATCAGAAAAGGTGAAAAAGGAGATCGTGGCGAGCGAGGTCTAAGAGGTGAA
ACAGGCCCTGCGGGTCCGATTGGTCCAGTGGGTCCAGCAGGGGCTAGGGGTGAGCGAGGA
GAACCAGGACAAACGGGTCCAGCAGGACCACGAGGCCCTGTGGGTCCAATGGGGCCTGCT
GGTCCAAAAGGAAATGATGGAGCTCCAGGTGCTAGGGGAGAGAAAGGTGAAACTGGCCCA
GCGGGTCCAGCAGGTCCTGCGGGTCCAGTAGGTCCTAGGGGTCCAGTGGGTCCGAAAGGT
GAAACAGGAGCTCAAGGTCCGATAGGTCCAGCAGGCCCAGCGGGAGAGCGAGGCGAGCGG
GGTCCTAAAGGAGATAGAGGTCCAAAAGGTGATACAGGTGAGAGAGGTGCAACTGGCCCT
GCGGGTCCGATGGGTCCAGCAGGCCCAGCGGGAGAGCGAGGTGCACCTGGTCCTGCGGGT
CCAAAAGGAGATGCAGGAGAAAAAGGCGATAAGGGTGCCCGTGGTGAAGCAGGACCAATG
GGCCCTCAAGGTCCTAGAGGTGAGCAAGGTCTAAGAGGTGAACGAGGCCCAGCGGGTCCT
AGAGGCGAAACTGGTTTAACAGGTCCGAGGGGTCCAGTGGGACCACAAGGACCGCAAGGA
ACACCGGGTACTCCGGGACAGAAGGGGGATAAAGGCGATCCAGGACCTGCGGGTCCAGCA
GGGCCTAGGGGTGAGCGAGGAGAAACTGGCCCTGCAGGTGCAGCTGGTCCTGCGGGTCCT
AGAGGCGAACGAGGGCTTCCAGGGGTAGCAGGTCCTAAGGGCGATAGAGGCGAAGCTGGT
CCTAGAGGCGAAGCTGGTCCTGCGGGTCCAGTCGGTGCTCAAGGTCCAACAGGTCCGATG
GGTCCAGCAGGCCCAGCGGGAGAGCGAGGCGAGCAGGGTCCAAAAGGTGATACAGGTGAG
AGAGGTGCAACTGGCCCTGCGGGTCCAGCAGGGCCTAGGGGTGAACCGGGTCCAACGGGA
CCACAAGGACCGCAAGGAACACCGGGTACTCCGGGACAGAAGGGGGATAAAGGCGATCCA
GGACCTGCGGGTCCAGCAGGGCCTAGGGGTGAGCGAGGAGAAACTGGCCCTGCAGGTGCA
GCTGGTCCTGCGGGTCCTAGAGGCGAACGAGGGCTTCCAGGGGTAGCAGGTCCTAAGGGC
GATAGAGGCGAAGCTGGTCCTAGAGGCGAAGCTGGTCCTGCGGGTCCAGTCGGTGCTCAA
GGTCCAACAGGTCCGATGGGTCCAGCAGGCCCAGCGGGAGAGCGAGGCGAGCAGGGTCCA
AAAGGTGATACAGGTGAGAGAGGTGCAACTGGCCCTGCGGGTCCAGCGGGGCCACGAGGT
GCACCTGGTCCTGCAGGTCCAAAAGGAGAGGCAGGAGCAAAAGGCGATAGGGGCGAAACT
GGCCCTGCGGGTCCAGCAGGGGCTAGGGGTGAGCGAGGCCCTGCAGGTGCAGATGGACCT
AAGGGTGAGAAAGGTGATCCAGGACCAAAAGGCGAAACTGGTCCAACAGGTCCAGTGGGT
CCAGCAGGTGCAACTGGCCCTGCGGGTCCAGCAGGGGCTAGGGGTGAGCGAGGCGAACCA
GGACAAACGGGTCCAGCAGGACCACGAGGCCCTGTGGGTCCAATGGGGCCTGCTGGTCCA
AAAGGAAATGATGGAGCTCCAGGTGCTAGGGGAGAGAAAGGTGAAACTGGCCCAGCGGGT
CCAGCAGGTCCTGCGGGTCCAGTAGGTCCTAGAGGCGAAACAGGTCCTAGGGGTGAGAAA
GGTGATACTGGTCAGAAAGGTGAAAAAGGAGATCGTGGTGAAAAAGGTCTAAAAGGCGAT
AGAGGTGAAACTGGCCCTGCGGGTCCGATTGGTCCAGTGGGTCCAGCAGGGGCTGCTGGT
CCAGCAGGTCCAGCGGGAGAGCGAGGCCCTGCGGGTGAGCGAGGAGAAACTGGCCCTGCG
GGTCCAACAGGGGCTAAGGGTGAACAGGGTCCTGAAGGTAAACAAGGTATTCAAGGACCT
ACGGGTCCAGCAGGACCACGAGGACCTGCAGGTGCAGCTGGACCTAAGGGTGACAAAGGT
GATACTGGTCAGAAAGGTGAAAAAGGAGATCGTGGTGAAAAAGGTCTAAAAGGCGATAGA
GGTGAAACTGGCCCTGCGGGTCCAGCAGGGGCTAGGGGTGAGCGAGGCCCTGCAGGTGCA
GATGGACCTAAGGGTGAGAAAGGTGATCCAGGACCAAAAGGCGAAACTGGTCCAACAGGT
CCAGTGGGTCCAGCAGGACCAGCGGGAGAGCGAGGCGAGCAGGGTCCTAGGGGGGAACAA
GGTGCAACTGGCCCTGCGGGTCCAACGGGGCCTAGGGGTGAACCGGGTCCAACGGGACCA
CAAGGACCGCAAGGAACACCGGGTACTCTGGGACAGAAGGGGGATAAAGGCGATCCAGGA
CAAGCGGGTCCAGCAGGACCACGAGGCCCTGCAGGTGCAGCTGGACCTGCGGGCCCAGCA
GGGCCTAGGGGTGACCGAGGAGAAACTGGTCCTGCGGGTCCAACAGGGGCTAAGGGTGAA
CAGGGTCAAAAAGGAGATACAGGTCCAATGGGGCCTGCTGGTCCAAAAGGTGATGCAGGT
CCTAGAGGCGAAGCTGGTCCTGCTGGAGCAACAGGACCACAAGGTCCAAAAGGAGATAAT
GGAGCTCCAGGTGCTAGGGGAGAGAAAGGTGAACCTGGCCCTGCGGGTCCAGTAGGTCCA
ACTGGACCACAAGGTGCACCTGGTCCTGCGGGCCCAGCAGGCCCAGCGGGAGAGCGAGGC
CCTACGGGTCCTAAAGGAGATGCAGGTCCAAAAGGAGATACAGGTCAGAAAGGAGAAACT
GGCCCTGCGGGTCCAGCAGGGGCTAAGGGTGAACCGGGTCCTAGAGGTGAGCAAGGTATT
CAAGGACCTACGGGTCCAACGGGACCACAAGGACCGCAGGGAACAGCGGGTATTCAGGGA
CCTAAGGGTGAGCGAGGAAATGTGAGTGTCAGCGGTTTACCGATCGAGTATGCAACGGAA
GACGGCAAATCAATTATCAATATGGGCGGTAATTTCTATTTGGAAGAACCTGCTAAAGAT
GGTTCGATTAAGTTAATTCCAGTGGTGAATGTTAAAGGTAAATTCTCAACCAAAACGCAA
AATCCAGATGGCAGTATTACGCTTAAGTCATTAGCAGTAAAAGTGAATTTGGCAAATGAA
ACTCCGATGGTATTAGGTAATGTCGCTGAAGGGGTAGCAGATACGGACGCTGTTAATGTG
AAACAGTTGAAATCTGCGAAAACTGAAGTGGAATCTACCGATCACAGTGTGGTGATTAAA
GAGCGTCAGGGCGATAATCAGCAAATCGTGTATGATTTGGCGGTTGCTAAAACGAAACTC
ACTGCCTCTAAGGATAAACGCACCATTAGTGCAGCAGATAAAGGCAACCATTTTGCGACA
GGAGATGAAGTCGCAGTAGCAATTAATACCGCAACAGCAGCCGCAAGAACTGAGGTTGAA
GCGGGTAAAAATGTGAAAGTGACTTCAAAAACGGGGGCAAATGGTCAGAATATTTACAAT
GTGAGCGTGTTTGGAGATTTAAGCGACATTACTTCAATTAGTAATGGCGATACGAAAGTA
TCTTTAGGTAAAGATAAGCAAGGAAATCCAGTTGTAAATATGAATGGTGCCAGAATTACC
AACGTTGGAGATGGTAGTGCTGAGGGCGATATTGTGAATGTTCGTCAGCTCAACAAAGTG
GTTTCTTCTGTGAATACAGGATTTAATCAATTATCAAGAGATATTGTTAATGCAAGAGCG
GGTATTGCTTCTGCTGGGGCGATGGCTAATTTGCCACAAATTTCTTTACCAGGTAAAAGT
GCTATTTCTGTTTCTAATGCACAATATCGCGGGCAATCTGCCTATGCTATAGGTTATTCC
AAAATTTCTGATAATGGCAAATGGCTTATTCGAGCGTCTGTTAGCAGTAATACTCAGCGG
GATACTATGATTGGAGGAGGGGTAGGTTTTGTGTGGTAATCTAGCACCTATAATTAGGTA
TAGTAGACAAAAGTGTTGATAAAAAGTGGGCTAATTTGTCTACTATGCCAAATTTAAGGG
GCTGACCTAGATTAGCTAGCATACTAATCTAGGTCAGCCCCATTATTTAATATCTATCTC
AATTGATCTCTTTATTGGTATCATCAAAATATTGATTCATTTCAAAAGCGGGTTTTTGTT
GTTGAGAATGCCCAATAATTCGAGCAGGGACACCAGCCGCAGTGGCATATTCAGGCACCG
CTTGTAATACAACCGAATTTGCCCCAATTTTTGAGTAACGACCAATCTCAATATTACCTA
AAATTTTAGCCCCAGCCCCAATCATCACGCCTTCACGAATTTTCGGGTGGCGATCTCCGT
GTTCTTTACCTGTACCACCTAGCGTTACACCTTGCAAAATAGACACATCGTTTTCGATCA
CTGCCGTTTCTCCCACCACAATCCCCGTGGCGTGGTCTAACATAATGCCACAACCAACAC
TAGCCGCAGGGTGAATATCCACATCAAAAGCAACGGAAATCTCATTTTGCAGATAAATAG
CCAAAGCTTTTCGCCCTTGTTGCCACAAATAATGGGTGACTCTATAGCTTTGCAAAGCGT
GATAACCTTTGAGATAAAGCAAAGGCGTACTCCATTTATCGACCGCAGGATCTCGAGTAC
GAACAGCTTCAATATCGCAGGCAGCACTGGCAATAATTTGCGGATCTGCTTGATAGGCTT
CTTCAATGATCTCTTTTAATGCAATTGCCGGCATAATCGCATTTGCCAGTTTGTTTGCCA
AAATATAGCTTAACGCATCGCCTAAATGATGATGTTTCAGAATGGTTGCGTGAAAAAAAC
TGGCAAGCATCGGCTCACTATTTACAAGCTCTTGTGCTTCATTACGAATATTCTGCCAAA
TAAGATCAAGCGGTTGGTTTGTCATCTTTATTCCCCTTTTCGTTCACGACCTAAAAGCGT
TTTAGCAACATCACTGGCGTGCTTGCCACAGAACAAAATCTGATAAATTTGTTCCACAAT
CGGCATCTCAATGCCTTGTTTTTGAGCCAGTAAATAGGCTTCTTTGGTATTATAAAACCC
TTCAACGACTTGCCCAATTTCAGCCATCGCCTCTTGAGCATTTCTCCCTTGTCCAAGCAT
TAAACCAAAACGGCGGTTGCGAGATTGATTGTCGGTACAGGTTAGCACCAAATCGCCAAG
CCCTGCCATACCTATAAAGGTGGTGGGATTTGCCCCTAAAGACAGCCCTAGACGACTAAT
CTCTGCTAATCCCCGTGTAATTAATGCAGTGCGAGCATTTGCCCCAAAGCCCATTCCATC
TGAAATCCCTGTACCAATCGCAATCACATTTTTAATCGCCCCACCGAGCTGTACGCCAAC
CATATCACTATTCAAATAAACCCGAAAGGCTTTTGAGCAATGAATACGCTGTTGCATTTC
ATCGGCAAACTGAGGATCAGTGGAAGAAAGAGCAATAGCAGTCGGCAATCCTTGAGCTAA
CTCTTTTGCAAAAGTCGGCCCAGAAAGCACCGCTAGCGGATAGCGATCACCTAAAATTTG
CAAAGCCACTTCTTGCAACAATCTTCCTGTGTCTCGCTCTAACCCTTTGGTTGCCCACAT
AATACGATGTTCAGAAGTTAATAACGGTTGAATTTGTTGTAGAACTTCAGAAAAAACGTG
GCTAGGCACAACAATTAAAATATCTTTCGAGCGAGTTAATGCCGTTGCAAGATCGCTTTC
AATCTCTAATGCCTCTGGAAATGGAATATCGGGTAGAAATTCTTCACTCATACGCCGTAC
AGCCATTTGAGCCATTTTCTGCGGATTATGTCCCCAAAGGTATGTTTTATGCCCATTACG
AGAAAGTGCAATCGCCAGTGCAGTGCCGTATGAACCAGCACCGAGTACGGTAATGGGGGC
TGAATATATTTTTTCCATAAAAATATCTTAATTATTTATAATATACTTATTAACTAATTT
ATATATGATAATCTCTAAAAGAGATATATTACAGTTATCAAATAAATATTTCACCAAATG
ATTCATGGGTATAAAAGAAGTCTTTATGATTTTTAACGATTTTACTCATTTATGGAGTAA
ATTTAATAATGACGAAGAATATCTTAAGGAAGGTCTAATAATATGTAAGACTAACTAGCC
ATGATGCTAAAAATGTAATAAGACTATTCCTATTGAATTATCTCTAAGTTTCCATAACTA
TTAAAATGTTTATATATTAGACGTGTGACCGTATTTTTAATTTTTACTAACTAAACCAAC
TCCCCACAGAACCGGTACCCTTCACCGTGAATAGTCACGATAATTTCTGGGGTATTTGGG
TGATCTTCAAAGTGTTTACGGATACGGCGGATCGTCACATCAACGGTACGATCGTGAGGT
TTCAATTCACGTCCCTTCATTTGTTTTAACAGATCTTCACGGGTCTGGATTTTCCCTGGA
TTTTCACAGAAGTGAAGTAAGGCTCTAAACTCACTACGAGGAAGTTTAATTACCTCATTT
TCAGGGTTAATCAAACTGCGACTATTTACATCTAAAGTCCAGCCATTAAAGCGATAACTT
TCGGTATTGTGTGGATCTTTTACCGTTTTGTCTTTTTCCGCCATTGTGCGTTGCAATAAG
TTTCTGGCACGAATAGTGAGTTCACGAGGATTGAACGGCTTAGTAATGTAATCGTCAGCC
CCGATCTCTAGCCCTAAAATTTTATCCACTTCGTTATCACGTCCAGTCAAAAACATTAAT
GCAATATCAGTGTTTTCTCTGAGTTCTCGAGCAAGCATTAAGCCATTTTTGCCTGGTAAA
TTGATATCCATAATCACAAGGTTAATTTCGTGATTATCTAAGATGGTGTTCATTTCGTTG
CCGTCAGTGGCTTCAAATACATCATAGCCTTCAGCTTCAAATATGCTTTTTAATGTACTT
CTCGTAACAGCTTCATCTTCAACAATGAGAATTTGTGGGTTTTGCATTAGATTACCTTCA
GTTTGTTTGAGTTGCCCTGCTACTATGACTGCGATAGCGAACAAATGTTGCAAAGTTGTA
GTATTTTATCTCTGTTTTTTAGCATCATAAATACATTATTTTACATTTCTTTAGCTTCAA
TCAAAATCTGCTAAGAAATATTCGCGATGATTTTAACATTATTGTTAAAGTTTGACATAT
TCAAGCGGTAAGTTAAGTAAGTTTTTTACCAAACTCTCGGTCATTACTCGATGGCTGAGT
ACCGCATATTTTTCAGCAAGAATAACTCTTGAAATCACAACGCCTTCTAAACCTTGCATT
CGACGGAAATTTAATGCACTTTGTAACGGCAAGAAACTTGGATTGAATGCCGCATTTTCT
GCATAGCGTCCCGTGATAATCTGTTCACCACACTGTAATGCCACCCCACTCACCGCTTTA
CTATAAGGCGCATACGCAAGATTTGCCGCCGAAATTGCCGCTTGTTGTAACGCATCGCCA
CTTGCTTCAAAGCTATTTTGTTGAGGATCGAATAAAACCTTGTCAATCTGTAAATCTTTT
GGTCCAAAAGCATCTGGCAGGTAACTGTGTAATAAATTATTTTGACTATGTGGTAAATGA
ATTTTTAGTTGTTTGGCACTATTGAGTTCATTCATAAATTGGCGACAGTGTCCGCAAGGG
GTGTAGTTTACCACCATATCGGTTAATGCTGTTTCCCCTGCGATCCAAGCGTGTGAAACG
GCACTTTGCTCTGCGTGAACAGTTTGTTGCATCGCATCGCTCTCAAATTCTTGATTTGCC
CCAAAATAGAAATTCCCCGATTTGCCAATCGCCACAGCCCCTACAAAAAAATGAGAAACA
GGCACTCTAGCGTAGCAAGCCGCAATAGGTAAGCATTCTAAAGCAAGTTCGATAGGGGAT
AGGTTGAATGTTTGACAAAATGTGGTGACTTGTTCTGCAGAAAAGTATGCTTTATTGTTT
TGTCGAATTAACTGCTCCACAACCGCTTGAACAACAGGGCTTTGTTTTTCTGCAACAAGT
TCGATTAAACGTTCTTGGATATCGATCATTGTAGGCATAGAATGCTCCTTTATGCTAAAA
ATTAGGGGCAAAAATTATAATGAGAAATCAATGGGATAACTGTGATCTAGATCGCATTTA
GTAATAATAGTACGCTTTATCGTTCAACAATTACACCAACACTTGAGGATTGAGCAACTG
CTTTAGGCTTGTGTAATTCAATGCGTAATGATTTCACCCCAAACTCGTGTTGCAGTAGAT
CAGCCACTCGATAAGCAACGGTTTCAACCAACTTAAACGGTGTATTTTCAACAAAATCAA
GGATCTTTTGTGAAACTTCCGCATAATTTAAGCAGTATTGCACATCATCATCTGCGACGG
CTCGGCTAAAATCCCACGCCATTTCAATATTGAAAACTAAACGTTGTTTAATGGTATGTT
CCCACTCATAAGCCCCAATAGATGCAAAAGCGGTGAGTTCGTGAATAAAAACTTTATCAG
TCATCGGATCTTTCCTTGTTTTTCTTTTTGAAAGTTAAGGTAAAATATAGCACAAAGTAA
GCAACAAATAAGGGGAAAAAATGAGCGTTATTGCTTATTTACTGATTTTAGGGGCATATT
TGCTTGGTTCTATTTCAAGTGCCGTCATTTTTTGTCGATTAGCAGGACTACCCGATCCAC
GAGAACACGGATCACATAACCCTGGGGCAACAAACGTCCTACGCATAGGCGGAAAGTTAT
CGGCATTAGGTGTTTTAATGGCGGACATCTTAAAAGGTATGCTCCCTGTTTCTCTTGGTT
TTTATTTAGAACTGCCAATTTCGGTGATTGGCTTTATTGCTTTGGCAGCTTGTCTTGGAC
ATATTTTCCCCGTTTTCTTTAAGTTCCGAGGTGGCAAAGGGGTTGCAACTGCCTTTGGAG
CAATCATTCCAATGGGCTATTCAGTTGCTGGATTAGCGGTGGGAACGTGGTTGTTCGTTT
TTTTGATTTCTGGTTATTCATCGCTAAGTGCAGTTATTACAGCATTGATCGTTCCACTTT
ATATTTGGTGGTTTAGCTCTGAATTAACATTCCCTGTCGCATTAGTTTGTTGTCTATTAG
TCTATCGCCATCACGATAATATTCAGCGTTTGTGGCGAGGGCAGGAAGATAGGGGTTGGA
AGAAAAAACATAGTAGACAAAATGGTTACTAAAAGTTGAATTAGCACTATATTACAAGGA
ATTAATCTACTTTTTGAAAACTATTTTGTCTATTACACTACCACTGTACCTATTATTATC
TATTCAATACCACCAAATGTCGCTCTCCGACTAACTCAGGTACGTTCAATTTAATCACGT
CCACCAACTCAATCGGTTTGCTCACTTCTGCCAACTCTTCTGGCTGATACTGTCCTTTTA
ACGCATAAAAGTGACCGCTTGTATTCGGCAAATGGTAGCACCAATCAACCATATCATTTA
GAGAGGCAAAAGCTCGGCTTAATACGCCGTCAAATTGTTGCTGTTGATACTCTTCAACCC
GACTTAGCACAGGAGTGACATTGGTGAGTTTTAGCTCACGAATGGCATTTTTGATAAAGG
TAATGCGTTTGCCTAAGCTATCTAACAACACAAACTGCTTATCTGGATTGGCTATCGCCA
GCGGAATACCTGGTAAACCAGGTCCTGTTCCAACATCAATAAACTGTTGTCCTTGTAAAT
GTTGGCTTACTACAAGGCTATCCATAATATGCTTAACCAACATTTCATCGGGATTACGCA
CAGAAGTGAGATTATACGCCTTGTTCCATTTATCCAATAATTTCACGAAATCAACCAACT
GCTGTTTTTGCTGATCGGTCAAGGGAATGTTTGCTTGACTGAGCAAGCGGTCTAATTTGG
CTAACATTTTGCAAATTCCTAAAATTGATTACTGTATTTTCACTATTTGTCACTGTTCCA
CTCACGCAGTTGTTCTAACAAAAATTGACTACTGTCTAAAAAGTCTGCGATACCATTATA
GACTTCTAACGCTTTATTTTGATCGTAAGTGTGTGAGGTGATGTTTCGCATTTTTCGGTA
GCCAATCCAATCATCGATATTTTCGATTAAACCATTTTTAGCCGCATCACGCAGAATATC
TCGGAAGTTTTCAGCTTCAATTTCATCTTCTGAAATCGCCATTAACTTTAATTGGCGTTT
CATCATTTTTAAACTGAGTTCATAGACAAACTCAAATTTCTGGATAGCACCAGCGATGAG
TGTATCTTGAATAATCGGTTTTTGTTGATTAAACCATTGTTGATCGGCTAATTCAGCAAG
CGTTTCATTCAAAGAAGAAAAGGCGTTTTCTAATGAACTGATCTCAAGTTGCTCTAGCAT
AATGTTCCTATTTTGGTTGCTTATGAGCGAGGATAAACCTCCCTCTACAAAAATTAGATT
TTCTTTAGGTACGTGTTACATCATACAAAACGCCCTGTATAGCAGATAAAACAAAGCCCC
ACACAAGGCGGGGCTGTACAGGGTTCGCTTTATAACTGCTCTTGGGCCAGTAGCCTTCTG
GCTGGACAAACGCTAGATTTCTCTATCCCTGCTTGTACGTTTTGTTGAAAACATTATAGT
TGAATAAAGGGAGTAGTTCCACAAAAATATCACGTTACATAGTTTATTCAACGCTATATT
TTACAACTCGCCTCTTTTCAACATTCCTTGCTTTTTCAAATTCACCAGCAAAATTGAAAT
CGCCGCCGGGGTAATGCCTGAAATACGACTGGCTTGTCCGATAGACACCGGGCGGTGTTG
TATTAGCTTCGCTCGCACTTCGTTAGATAGGCTTTCCACTTTGTCATAATCAAATTCAGC
TGGAATTTGCGTGTTTTCGTGGCGTTTATGGCGTTCGATCTCTTGTTGTTGATGTTCGAT
ATAGCCTTGATATTTAATCGAAATTTCCACTTGCTCAGCGGCTTCTTTATCTTCAATCGC
CGGCGCAAAAGGCGCAATTTGAGTTAAGGCTTCGTAAGTCACTTCAGGACGGCGAATTAA
ATCTTCACCGCTTGCTTCACGGGCGAGTGGGCTATTTAATAATGCATTCACTTCTACAAG
ATTTGCCATTTGCAAGTGTGCCCAGGTTTGTTTTAAGCGAGCTTTCTCTTTTTCGATGTT
TTCCATCTTCTCGTTAAAACGCATCCAACGAGCTTCATCAATTAAACCAAATTGATGAGC
AATCGGCGTTAGACGAGCATCAGCGTTGTCTTCACGCAACAACAAGCGATATTCCGCTCG
GGAAGTAAAGACACGATACGGTTCTTTAGTGCCTAAGATGCAGAGATCATCTACCAATAC
GCCAGTGTAAGCTAAATCACGGGTTGGGAACCACGCTTCTTTTCCCTGTACCTGTAAACC
GGCGTTAATCCCTGCCAATAAACCTTGTGCAGCGGCTTCTTCGTAACCCGTTGTGCCGTT
AATTTGTCCGGCAAAGAATAAGCCGTCAATCGCTTTAGTTTCAAGGGTCGGTTTCAGATC
ACGAGGGTCGAAATAGTCGTACTCAATTGCATAGCCCGGTTTGATAATACGGGTGTTTTC
CAACCCTTTCATTGAGTTTACAATCCCTATTTGTACATCAAACGGCAGACTGGTTGAAAT
ACCGTTTGGATAGACTTCAATGGTGGTTAAGCCTTCTGGTTCAAGGTAGATCTGGTGGCT
ATTGCGATCACTAAAACGCATCACTTTATCTTCGATCGACGGACAATAGCGAGGACCGAT
CCCTTCGATAATCCCCGTATACATCGGGCTACGATCTAAACTATTACGGATCAAATCGTG
GGTTTGTTCGTTAGTGTGAGTGATATAACACGGAATTTGACGAGGGTGTTGCTCAACGGA
TCCCATAAATGACATTACAGGCAATACGTCATCGCCGTGTTGTTTTGCCAATACATCAAA
ATTGATCGTGCGAGCATCTAAACGTGGTGGCGTACCTGTTTTTAATCGATCAACACGCAA
ATTAAGATCGCGTAAACGATCAGCCAACATTGTTGCAGCAGGATCACCTGCACGTCCGCC
TGCGTAGTTATCTAAACCAATATGGATCTTACCCGCCAAGAAAGTACCTGCGGTTAAAAT
CACTGATTTCGCTTTAAAGGTTAAACCCATTTTAGTTACTGCACCAACCGCACGGTTATT
TTCAACCAAAATATCCACGACTTCTTGTTGGAAAATATCTAAATTTGGCTGATTTTCTAA
TGCAGTACGCACCGCTTGGCGGTAAAGTACACGATCTGCTTGCGCACGAGTGGCTCGAAC
AGCAGGGCCTTTTGAACTGTTTAAGGTGCGGAATTGGATCCCTGCTTTATCCGTTGCCGT
TGCCATTAAACCGCCCATCGCATCAATTTCTTTGACTAAATGTCCTTTGCCGATCCCACC
AATCGCTGGATTACAAGACATTTGTCCTAAGGTATCTACATTGTGTGTTAAAAGTAAGGT
TTTTAAACCCATACGCGCAGGAGCAAGTGCAGCTTCAGTACCTGCGTGTCCTCCACCAAC
TACGATCACATCGTATATTTCACGATAAATCATCTTATTTGCCTTGATTAAATTCTGTTT
AAATGAAAATTTGTCTATTCTACCTGAAAAAAGCAAGATCTGAAAAAGGTTTTGATCTAA
AGTGGGTATAGATCTTGAAGATGATCGCCGATCTTAATAAAAATAGATCTATTTATATAA
AGATCTTTATTATTGTAGTTATTAGTCTTACGAAGAACTGTGAATAACTAAGAAATATGT
AATAAATTCAATAAGATCTAAAGATAAAACGATTGTGATGATCTTGAAAAAGAGCAAGAT
CTTAGTTGTGGATAAAGTAGTAAGTTATCCACAGATGATATTTTTTAATAAGTTATTCAA
GAATAGATCTCAAGATAAATACAGGAAAAAAGAGAGTTATCCACAGATGAAATGAATTAC
TTTTCTCTTTTTTTGAACAATATCTATTCTATTTATAATGTGACACAACTCACGGTTTTT
AATGGATTAGCTTCTCTTTTAGAAAAAAATCCCTAAAATTTGTGCAGTTCGGTTGTTTAT
GGATAAACTTTATGCAACATCGTCAGCAATTAATTTTAACTTATATTGAAACCTACCAAG
AAGCGAGCGTACAAGAGCTTGCAACACATCTCAACGTTTCTTTGGAAACCATTCGCCGTG
ATCTGAATAAAATGGCAAAGGAAGGCCTATTATATAGAACTCACGGTAGAGCTGTAAGCC
ATAAAAATCGAGATATTGGACGCTCTTTTGATGTTCGTCGCAGAATGAATAGTGATGTGA
AAAAGTCTATTGCGGAAAACGTATTAGAGCATTTTTTTGCTGGAGCTGTGATAGGTTTAG
ATGCGAGTTCAAGCAGTTGGAATTTTGCACAACTCTTGCCTGATCTACCTTGTACGGTCG
TTACCAGTTCTATGCATAATATTCGAGCATTAGCAAATAAAACCAGCATTGAGATCATTG
CAACAGGTGGTGTGTATTCAGCGAAATATGATGCATTTTATGGATCTCTTTCGGAGCATC
TACTTTCTCGTTTAAATATAGATATTGCCATTTGTTCTTGCACCAGTATTGCAGACGGTA
TTGTGTGGGAATCTAATGAAATGAATGCAATAGCTAAACGAAAAATGCTAGCAGCGAGTA
AGAAAGTATTTTTATTAGCGGATCATTCAAAGTTTGAACGTAAAGATCTTATTCAGCTTT
GTGATCTTTCTACAATTCACCATTTATTTACGAATCGTTGCCCTCCTGATTCTATTCAGA
TGCTTTGTAGGCAACATCAAATTAATATAACTATTTAAAGTAAAATAATAATGTAATGAT
CAAATTTTGCCCTGCTTCTTTATTCCGCTAATCATAAATCTGGGTTTAGAAACAAGGCAA
TTTTGTTTTAAGTCTGCTATTTACTTACTTGAGTCTTGTTGTAATCAGGATGTTTTGGTC
CAATAAGCAAACCACCGTTTTTCCCTAAGTGAACAAGATTTGATGTTGCAGGTGCTGCTA
TTTGATACCCTTTATCTTTACTGGTATCCATTATTTGACTCACAGCTGCTTTAACTAGCA
TCACTAGCAGACCATCATTACTATTTGATGATCCCTGTGCGAAAGAACCAGCCCCTTCCC
ATAAGGTTTTTCCTGTTTTGAGATCAACTAGTTTTCCTTCTAAGGATACTTTAGTTACGC
TATCAATTAATTTATAGCTCGTGCCATATTCCTCAACATTCACATAGAAGATCGCATCTG
CACCAAAAATTTCACGGATTTTGTTTGTTTTTGCTGAGCGGATTGCATTCCCATCAGTTA
AACCATTCTGTTTGAATATTTCATCAACTAATGCAACAGGAAAAACATAGTAACCTAGCT
CACCTAAAGGATAGCTTGCTCTAGCAAGAACACTTATATCCGCCTTTGCATCTACAGAGC
TATTTGTTGGCATCACTACCAAAATTGATTTTGGTTTGCTATTTTTTAACTCAGTATAAT
CATAAGAATCCACTTTTTGTTTAGCACAGCCAGCTAATAATATTAAACTTGTTAATAAAA
CAAACAATTTTTTCATAGATGATCCTTATTTTTTACGTTGTAGGTATTGCATAAGCGTTG
TACTTTCAGGATGTAATTCCTGCTCTTTTTTCATAGCTGTTTGAGCTTCAGCTTGTTTTC
CCTGTTTTAATAAAACAAGAGCTAAATGCCCATATACACCGGGTGCAACAGTTTTTTGAT
GTTTAGCTGCTTCAGCAATAATTTGATTTAAACTTTCTTCTTGCTTACCAAAATCACCAG
GTTCATTATAATAATGATATATAACATCAGAATAATTTCCCCAATAGTAAATATCTTTAT
TTACATTATTAGAAGAACAAGCAGATAAAATGATAGAGCTAACAAGGAAAATAGTATATT
TTATTTTTTTCATATTGATTCCTTAGTGAGATGGCTGCCAAGAGCCAGATTCGATACCAT
TTACAAGGTTATTTACAGCTTCACGAATTGCAAGATCAAGAACTTTTCCATTTAGTGTTG
CATCATAGCTTGCAGTTCCACCAAAACCTAGCACTTCACGGTTTGATAAATTATATTCAC
CAGCACCTTGTGAGGAGTAAACAACTTCCGATGTTTCTACGTTAACGACGTTTAAGGTCA
CTTTTGCATAGGCTACTTGTTCTTTTCCTCTACCTAGAATTCCAAATAGTTGATGATCGC
CTACGGTTTTACGTCCAAATTCTGTAACATCGCCAGTAATCACATAGGTTGCACCTTTTA
GATTTTGTTTTTTACCTTTGATTTTTGCTTCAGAAGCAATTTCACTCATATTTGTACGAT
CAACCACAGAAAAACGACCAGTTTGTTGCAAATGAGAGATTAAAATTGTTTTTGATTGGT
TACCTAATTGATCAGGACCATCAGAGAAAACTCCGTTTTGGAAACTTGATTTGTTATCAA
ATTTTCCTACTGAAATAACTGATTTTACGCCTTTATATTGACTTGCAGTTGTCGCTGCCT
GAGTTGATGTTGGTGTAATTACTTTTGAATTTTCAGTAGCACATCCGACTAATGTTAATA
CAGTAAGGCATAAAGCTCCTACTTTCAAATTACTCATAAAAAACTCCTGTTAAGATGAAA
ATAAAACCTATCAAATAGATTTATCAATATTTGATACCAATTTCGGTTTAAAACGAAATT
AGTGTGCATATTATTATATTTATTTTATGTTGAAAAGATGCCCGATTTTCCCCTTTCTAT
CACCAAATCGGGCAAGTAAATTGTAAAAAATCACTCAATCTTACCGCTTAGGGCTGGCTT
TTTGTGAGGCAATTCACAAAATCTGCACAAATTTCGTAAAAATTCTTTTTTCATCGTCAA
TAAGTAGCAAAATATCCTCGTCAGTTTAACCAGTTAATTAAGGGGATTTTTATGACTCAA
CTCAAATCAACTCCAGTAAAAATTGGTATCCGCCCAACCATTGATGGTCGTCGTCTTGGG
GTGCGTGAATCATTAGAAGATCAAACAATGAATATGGCGAAAGCGGTGGCGAAGCTCATT
AGCCAAGAAGTTCGCCATACAAATGGGGATTTTGTCGAATGTGTGATTGCCGATACTTGT
ATAGGTGGTGTATTTGAAGCAGCTGCTTGTGCCGAAAAATTTAAACGTGAAAATGTTGGT
GCGGTGATTACCGTGACACCTTGTTGGTGCTATGGTTCTGAAACTATTGATATGGATCCG
CATATGCCAAAAGCGATTTGGGGCTTTAATGGAACTGAACGTCCGGGGGCAGTTTATTTA
GCGGCATCTCTAGCTGGGCATAACCAAATGGGCTTGCCTGCGTTCTCTATTTATGGCACC
GAAGTGCAAGAGGCGAGCGATCAATCTATCCCTGATGATGTACGTGAAAAATTACTTCGC
TTTGCTCGTGCAGGTTTAGCGGTAGCGACCTTACGCGGTAAATCTTATCTCTCTATCGGT
TCTGTATCGATGGGTATTGCAGGCTCTATCGTTAATCAAGAGTTCTTCCAAGACTACTTG
GGTATGCGTAACGAATATGTTGATATGTCTGAACTCACTCGCCGTATGGAACGTGGTATT
TACGACAAAGAAGAGTATGAGTTGGCATTGAAATGGGCAAATGAATTCTGCATTGAAGGT
GTGGATGTCAATGCGCCTGAAAACCAAATGAGTGCGGAAGAGAAAGCTAAATTGCGTGAA
ACCTTGGTGAAAATGACCATTATCACCCGTGATTTAATGGTGGGCAATCCAAAACTGGCT
GAACTCAATTTTGGTGAAGAAGCCTTAGGTCATAATGCGATTGCTGCTGGTTTCCAAGGA
CAACGCCATTGGACAGACCACAGCCCGAACGGCGACTTTATGGAAGCCTTACTCAACTCA
ACTTATGACTGGAACGGCGTGCGTCCGCCATATATTCTTGCGACCGAAAACGACTCGCTC
AATGCAGTTAATATGCTGTTCGGCAACCTCTTAACCGGTCAAGCTCAAATCTTTGCCGAT
GTGCGTACTTACTGGAGCCAAGACTCCGTAGAACGTGTAACAGGCTGGCGACCAGAAAGT
GGCTTTATCCACTTAATCAACTCAGGTTCAGCCGCATTAGACGGTACAGGACAACATACC
GATAAAGACGGCAAACCTGTGATTAAACCGTACTGGGAAGTGACAGAAGAAGATGGTAAA
CGCTGCTTAGAAAATACCCGTTGGTGTCCAGCGGTTTATGAATACTTCCGTGGCGGCGGT
TTATCTTCACAATATCTCACCAAAGGCGGAATGCCATTTACGATGCACCGCATCAATCTC
GTGAAAGGTGTCGGCCCTGTATTACAAATTGCGGAAGGTTGGTCTATCGACTTACCTGAA
CACGTCCACGACATTCTCAACAAACGAACCAATGAAACTTGGCCAACCACTTGGTTTGTA
CCACGCTTGACAGGACAAGGTGCATTCACCGATGTTTACTCTGTAATGGCAAACTGGGGA
GCTAACCACTGTGTAGCCACTTACGGACACGTTGGTGCGGATTTAATTACCCTTGCTTCA
ATGTTGCGTATTCCAGTCAATATGCACAACGTGGCAGATAAAGATGTGTTCCGCCCAAGT
GCGTGGAGTATGTTCGGACAAGATAAAGAAGGTCAAGATTACCGTGCTTGTGCGAATTTT
GGACCGCTTTATCGTTAATTAAACCTTTTCTAACAAAATTTCCCCCTTTGAAAAAGGGGG
ATTAAGGGGGATTTAAAGATCGGTGCGTTAAATTGCACTATTTAAAATCCCCCCTAGCCC
CCTTTTTCAAAGGGGGGAATAAGATAAAAGGAGGCTCTATGCCAATCGCATTTATCTTCG
ATTGTGGTGCAACCAATTTACGCATAGTGGCAATGGATCATCACGGCAAATTACTGGCGG
TACATCACATTGCAAACAATACCCAACAAGGTGAAGAAGCAACCGACTATCACATTTGGG
ATATTGATGAGATCTGGTCAAAACTGATGACCTGTGCCAAACAAACCCTTGCACAACTTA
CCCCTGAACAACGGCAAGATATTGTCGGGATTTCGGTTACGACCTTTGGGGTGGACGGGG
CGATTTTTGACAAACACGGCAAACAACTCTACCCGATTATTTCGTGGAAATGCCCACGCA
CTCAGCCGATTATGCAAGCGCTCGGCGATTATCTCGATGTGGAAAAACTCTACCAACGAA
ACGGCGTGGGACATTACAGCTTCAACACGTTATTCAAATTACTTTGGTTGAAACAACATA
AACCCGAACTTTACGCACAAGCGGAGAGTTTCTTGTTTATTTCTTCCATTCTTACTTATC
GTTTAACGGGTGTACAAAGCACCGACAGAACAATGGCTGGTACATCAATGATGACCAACA
TTGCAAGCGACTCGTGGGATAGCGAAGTGCTAGATGTGTTGGGATTAACAGCAAACCATT
TTCCACCGATGAAAAGTGCAGGGGAAAAAATCGGTACATTACTGCCTACACTTGCTGAAG
AGCTTGGTTTATCGGCGGATATTTCTGTTCTCTCTTGCGGACACGATACCCAGTTTGCGA
TCTTCGGCTCAGGGGCTGGCTACAACCAACCGGTATTAAGTTCTGGCACTTGGGAAATCT
TAATGGCTCGCACCCAACAAGCCAAACCCGAATGGCAATACGTCAAAGATGGCTTAACCA
TTGAATTTGACAGCCAAGCAGGCTATTTCAACCCAGGCGTGCAATGGGTCAGCTCAGGTA
TTATGGAGTGGCTCGGTAAACGCTTCTTTAGCGATGTTGCAGGTACAGCCGACTATTATC
CAACGATGATTAACGAAGGATCACAAGTTCCGGCAGGTTCGAATGGCCTAAAACTGGTCG
GTAATTTTGACGGTACCAGCCAACAAACTGGCTCAATCGAAGGGCTTTCAATGCACACCC
AACGAGGCGAAATTTATCGTGCAGGTTTGGAATATATGGCTCACCGCTTGAAAGCCGGAC
TTGAGGTATTGCAACAAGTCGGACAGTTCAATGCAGAAAGTATTATCTGTGTTGGTGGCG
GTTCAAAAAACGGCTTATGGAACCAAATCCGTGCCGATGTGCTTAACCGCCCAATTGATG
TGGTTGATATGTCCGAAACCACAGTGTTAGGCGCTGCGATGTTCACGCTCACAGGTGCAG
GCGTATTCGAGAATATCGAACAAGCTCAACAGGCAATGAAACCAGCGTTTAAACGGATGG
AGCCGAGTGGAGATGTGAGGGTTTATCAATCATAGGAGCGTAAATTTTCCCCAATATAGC
TCCCCTCTTTAGCAAAGAGGGGCTGGGGGAGATTTGACAGGAGTAATTAACGAAGAAAAT
AATTTATTTGGTAACGAGTAGTAAAATATTAAGGACTTTTTAATCTCTCACTTTGCTTAT
TCGTCTGCCAAATCTCCCCTAACCCCTCTTTGCTAAAGAGGGGGAATGAGGTAGAGAAAA
AACAAGGAGAATATATGTTAAAAGGCATTCACCCTGCACTTTCCCCTGAATTGCTGAAAG
TGCTTGCAGAGATGGGACACGGCGATGAGATCGTCTTATCAGATGCCCATTTTCCTGCAC
ATCAATTACAGATCCGTGCAGATGGTATTCAAATTGCCACCTTACTTGAAGCGATCACCC
CATTATTTGAATATGACCAATATGTCGAACGTCCACTGGCAATGATGCAAGCGGTACATG
GCGACAGCCTTGATCTTGCGGTTGAAGAACGCTATCTCGCCGCAATCGCAAAAATTAACG
GAAAAGCACCGCTTGTTGAACGTGTAGAACGCTTCGCCTTTTACGACCGAGCAAAAATCG
CTTATGCCGTAGTGATTACAGGCGAATTAGCCAAATACGGTAACATCATCTTGAAAAAAG
GCGTTACCCCAGTTTTAACAGATTAGGAGGAGAGTATGAATCGTCAAACATTAGCGAGAA
AAATTATTGACACCTGTTTGGAAATGACCCGTTTGGGTTTAAACCAAGGCACGGCAGGAA
ACATCAGTGTCCGTTATCAAGACGGTATGCTGATCACCCCATCAGGTATGCCTTATGAAA
AAATGACAGAAGACGACATTGTCTGGATAACGAAGGCAATTTTGAAGCAGGAAAACTGCC
GTCAAGCGAATGGCAATTCCACCTTGCCGTGTACCAAACTCGTCCAGAGTTAAATGCAGT
GGTGCATAACCACGCTATCAACTGCACAGGTGTATCTATCTTAAATAAAGATATTCCAGC
TATTCACTATATGATTGCTGTTACGGGAACAAATCACGTTCCGTGTGTACCTTATGCTAC
TTTCGGTACTTGGCAACTTGCGGAGTATGTAAAACAAGGTATCGCAAAAAGCAAAGCGAT
TTTATTACAACATCACGGAATGATTGCTGCTGAAGTTAATCTGGAAAAAGCCCTTTGGGT
TGCTCACGAAGTTGAGGTTTTAGCGGAATGGTATCTGAAACTCTTGGCAACGACACCAGA
TGTCCCAGTCCTTTCTGATGAAGAGATCAAAGTCGTTTTAGGAAAATTTTCCACTTATGG
ATTGAGAGTGGAAGAGAAACATTAATTTAATGTTATGTTAGAAGGGCGAGTAGCTAAACT
ACTCACCCTTTTACTATGAAGCTTTTCTTAATGCTAATGAAACAGCTATCGTTTGAACTA
ATGTCATTGTTGTACATTGAGAACGAAAGCCACTAATTTGAGCCTCTTTAATAATAAAAG
AAACATCGCTAAACGTAAGGAGTGGGCTAAGTTGGCTATCAGTAATAGCTATGTGTTTTA
CACCTGGGCGAGCTGTTGCATCTAAGACTGAGAGTGTTTCTGCTGCATAGGGAGAAAAGC
TAATAGCGATAACAACATCGCCTTCTCGAATTCGGTTGAGTTGCTCACTAAACATACCGC
CTAATCCATCTATTAAAAAGACATCGTAATTGAGATGGCTAAGAGCATAATTAAGGTAAC
TAGCGATACTGAAAGAACGTTTTAAGCCAACAATAAAAATACGATTAGCGTCATCTAAAA
TTTTAGTAACCGACTCTAATTGTTCTTCCGTGATTTGATTTGCTAATTGGATAAGAGCTT
GATTATTCCCTTGGATAAATAACCGCAGAATATCACTGTGATCGCCTTTAGATTCATTTA
ATTTAGGTTCTATTTGACGAAAAAGTTGAACTCGCTCAGTATAACTTGTTGTTCCTTCCA
TCAAATTTTGTCGATAGAGTTGTTTTATATCGTTAAATCCACTTAAGCCAAAAGCATTCG
CAAAACGGATTAGGGTCGAAGGCGGTACTTGTGCTTTTTCAGCAATTTCAGAAACGGTGT
CAAAAATTACACTATCTCCATTGTCTAAAATATATTGTGCAACTTGTTTGAGTCTTTTGC
TTAACGAGTCATATTGTTTACGAACTTCATTTTGAAAATGGGTTAACTGGGTTTCTTCAT
TCATTTCATTCAGATTATTATTATCAAATTAAGCACAATTATACTGTATTTTGTTGCTTT
TTAAATCAAAACACCCCTAATATTTATCATATTAGGGGTGTTTTATGTTTATTTAGTATG
CAAAATTAGCGTTGCTTCCAATAACGAATCAGAGTTTGATAACGTAACGCAACTGCATCA
ATTAACTCTTGATCATTCAGCTGATTTGCTAACCATTTTTCTGATGCCTCACCAAAAATG
GTGCGACCTACGGCAAATCCTTTCACTTTTGAGTAATCTTTAGATGCTTTGAAGACCGCT
TCAAATACTTCTGTTGGTGCATCCAGCCCGAGAATTAAGATACCACGGCAATCTGGATCG
TATTTATCTATTGTTTCACTCAATTTAGCCCAGCCTTCTGCAGAAATACCTGGTAATTTC
CACCATTCTGGTTTTATCCCCAATTGATAGAAGTGTTCTACCATTTCATTATAGTGATTT
TCATCTTGATCCATGGTTGCTGGTAGAATAATTTCTAACAACAATTCATGCCCGGTACGG
CAACAGGCCTGATACACTTCTTTTAATTTACGATCTTGGCGTTGACGAAGTTCTTGATTG
TCTTGTGGATGGTAAAATGCTAAACATTTAATCACATGATCTCGTGGGAATGTAACTAAT
TGGCTACCTAAATCACCGTGCTCAAGTTCTAATGGACGAGAACTTGGTTCTTCGATTGGA
CGAGCAATCCAATAATTTTTTCCCGTAATTTCATTAAGAGCATCTTGACCAAATGTCGTA
TCCGCAAGAATACCTGCATTTCCATGAGTTAAACCTTCCGCTTGTGCGGTTTGTTCCATC
GCTTTAAGCAGTAACTGTTTTAATTTTGGAATACGATTAACATCAGCACCTACCTTAGCT
GCCATATCCACTAATTGTTTACGATGATCAAAAGCAAAAATACAGAGATCATCCCACTGT
TTTTTGCGTGTCGTTACTCGATGTAAGTGATTTAATTTTTCATCTAAATCAGGACGAGGT
ACACTTGCTGCACGGCTGAGATAGTCATCTAATTCTCGTTTTGTCGGCATTGCAGGTGCA
CAGCCGTGACGGGAAACAACTAAAGCACCACAAGCATTAGCATAACGACAGGCTTGTTCC
CACCCTTCATTATTTGCATAACCTCTGAGTAAACCAGACATAAAGGCATCGCCAGCACCA
AGCACATTCAGTACTTCTACCCGTACACCATACACATTTAATCCGCCATCAATATGATTT
GGAATATCACCTTCAAATACAGAGCAACCTAATGCACCACGTTTGCAAACTAATACAGCT
TGGGTAAATTGGCGTACATTTTTCAATGCGGTTAAGGTATCTGTTGAGCCACCTGCAATG
TGAAATTCTTCTTCTGTTCCTACAATTAAGTCAAAGTGATGAAGCACTTCTTGAAGGGAT
TTAGTCACTTCCTGAGAATCAATATAGCGAGTTTCGCCATCACCTAAAGAGGTTAAACCC
CATAATACCGGGCGGTAATCAATATCTAATGCACGTTTTACGTCATTACGACCTGCATAT
TCTAAGGCTGTTAAAACGGTTTCTCGTGTTTTAGGGTGAGAAAGATGAGTACCTGTAATC
GCTAAAATACGTGACGAAGCAATGTAACTTTCACTGAAATCATCCTTACTAATCGCCATA
TCGGCACAATTCTCACGATAGAAAATCAGCGGGAAGGTTTCCTTATCTTTGATACCAAGA
ATAACGAGCCCAGTTAAACGCTCTTTATCGGTAATTAAATGGCTAGTATCAACACCTACG
CTTTTGAGCTCTTCACGTAAAAAACGCCCCATATGTTCGTCGCCGACGCGAGCTAACATA
GAAGAACGTAATCCTTGAATAGCGGAGCCATACGCCACATTCCCAGATGAGCCACCCAAA
TATTTTGCGAAGCTCATTTCCTCTTCAAGCCGAGAACCAATTTGTTGACCATATAAATCT
ACCGCAACTCGTCCAAGACAGATGACATCAAGAGGGCGATCTTGATGATTAACGTATGCC
ATAACAATGCCTCCATAAAATAATTGAAAAGATCTTGGTTTTCAATCATCATACAAAAAT
GAAATAAATATTTCAAATTAAACTTAATTTTTTATTTGTTTTTGTGACCAACATCAAATC
TTTAACTATTAGGGAATCAAGTTTAAAAAATGCGAGATAGATCACATCATTAACTAAAAT
GCTTTGATATTATAAAATGAAATAAAATTTTCATAATGTGAAAAAACTGCTTTAATTTTA
TCTCTAACCTAGGAGGGAGTATGCAGACTATCAAACTCACAGTGGCACAGGCACTTGTGA
AATTCCTTGATAATCAATATGTTGAAATTGATGGTAAAGAAATTAAGTTTGTTCACGGGA
TCGCTGCTATTTTTGGTCACGGTAACGTATTGGGTATAGGGCAGGCGTTAGAACAAGATG
CAGGCTCATTACGTCTTTATCAGGGGCGTAACGAACAAGGTATGGCACACCTTGCAATTG
GTTTTGCAAAACAAAATAAACGTCAGAAAATCATTGCTTGCACTTCTTCAGTCGGTCCAG
GTGCTGCCAATATGGTTACAGCAGCAGCCACTGCCACAGCTAATCGTATTCCTCTTTTAT
TATTACCAGGTGATGTATTTGCCTCTCGCCAACCTGATCCCGTGTTACAACAAATTGAAC
AACCACACGATTTAAGTATTAGTACTAATGATGCTTTCCGTGCAGTGAGCAAGTATTGGG
ATAGAGTACTACGACCTGAGCAACTAATGAGTGCTTGTATCAATGCAATGCGGGTGTTAA
CTGATCCTGCTGAAACAGGGGCAGTGACAATAGCCTTACCACAGGATGTCCAAGCAGAAG
CCTATGACTTCCCTGTAAGCTTCTTACAAAAACGAGTACATCGCATTGAACGTACGCCGC
CAACACAAGAAATGTTGGCAGATGCAGTTAAATTAATTACCTCTAAGAAAAAACCACTTA
TTATCTGTGGTGGGGGCGTTCGTTATTCTCAAGCGTGTCGATCATTACAACATTTTGCAG
AAAAATTTGGTATTCCATTTGCAGAAACACAAGCAGGTAAAAGTGCAATTGTTTCAAGCC
ATGAATTAAACGTAGGTGGTGTCGGTGAAACTGGCTGCTTAGCCGCTAACCGCTTAGCCA
AAGAGGCAGATTTAATTATAGGAATTGGTACACGTTATACCGATTTTACGACATCTTCAA
AATGGATTTTCCAAAATCCAGAAGTTTCTTTCTTAAATGTTAACATTGCTCGCTTCGACG
CATATAAATTAGATGGCGTACAAATGGTATCGGATGCTAAACAAACTATTAATGCACTCA
TTGATAAGCTACCGCTGGGTTACAAAACACAATGGGGAGATACCATTAAACAAGCAAAAG
CGGACTTTGCCGATGAATTACAACGCTTACGACAAGTAAAATTTGCTGGCGGATTTGTTC
CAGAAATTAATGATAATCTCGATCATGACACTGTTTATGCCGAATTTATCAAACTCACTA
ATTCTTGCCTAACTCAAAGTCAGGTATTAGGCATTGTAAATGAAACGATTGATAATAGTG
CAGTTATCGTGGGTGCAGCAGGTAGTTTACCAGGTGATTTACAACGTACTTGGTTAAGTA
AGAGTGAAGACAGCTACCATCTTGAATACGGTTATTCTTGCATGGGTTATGAAGTCAATG
CGGCTGTTGGAGTAAAAATAGCTCAACCGGAACGTGAGGTTTATGCATTAGTGGGCGATG
GTGCGTTTTTAATGTCCCACTCAGAACTTGTCACTTCAATTCAGGAAGGTAAAAAAATCA
ATGTCGTATTGTTTGACAATATGGCAAATGGTTGTATCAACAATTTACAAATTGGTAATG
GTATGGGTAGCTACGGTACAGAATTCCGTTTCCGTAACCCTGAAACAAACCAACTTAATG
GCAGCTTAATTCCAGTGGACTTTGCAATGTGTGCTGCAGCTTATGGGTGCAAAACCTACA
AAGTTACAACCGAAGATGAATTACGCAAAGCCTTAGCTGATGCAAAACAACAAACCGTAT
CCACTTTAATTGATATTAAAGTATTGCCAAAAACAATGGCTCATGGCTATGGTTGTTGGT
GGCACGTTGGGGTTGCTGATGTTTCAACGAGTGAACGTATTCAGCAAGCACATCAACGCT
CTAAAGAACAGCTAGCAAAAGCAAGAAAATATTAATTACAAGCGGTAAGATTTGTAAAAT
CTTTTGCAAATCATACCGCTTACACCCTTTCTATTTATTTCTCAATGAGGATTTCACTAT
GAAAGCTGAAAACATTCAATTAGGTATTGCCCCTATTGGTTGGACAAACGATGATTTACC
AGAACTTGGTGCAGAAAACACCTTTGAACAATGTGTGAGTGAAATGGTACTTGCAGGCTA
CACAGGCTGCGAAGTAGGTAACAAATATCCACGTGATGTTGCTGTCCTTAAACATAAATT
AGATGTCCGTGGTATTCAAATTTGTAATGCATGGTTCAGCACATTCTTTGTTGATGGCAA
ACGAGAAGAAACCATTCAAGAATTTATCAAACACCGTGATTTTCTACACGCTATGGGTGC
AAAAGTGATTGGTTGCTCAGAGCAAAGCCGTAGTATTCAAGGTACAACAAAAGCAGTATT
TAAAGAAAAACCAATTTTCAATGATGAAGACTGGCAACGTTTAGCTGAGGGTTATAATGA
ATTAGCCAAACTCGCTGCTGAAAAAGGAATGAAAGTCAGCCTACATCACCATATGGGAAC
AGGTATTCAAACCCCAGAAGAAGTTGATCGCTATATGTCTGTAGTCAATGACGATGTTTA
CTTATTATTTGATTCTGGTCACCTTTACTATTCAGAAGGCTGCCAAAAAGCGATGTTAGC
TGTACTTGAAAAATATATCCACCGTATCGTTCACGTTCACTTAAAAGATGTACGTGATGA
AGTGGTTGCTGAAGTTAAAGCAAAAGATTTAAGTTTCTTAGAAGGTGTGAAAAAAGGTAC
ATTTACCGTTCCGGGCGATGGTGTCATTGATTTCAAACCAATTTTCGATATTCTTGAAAA
ATACGACTACAAAGGTTGGATGGTTGTAGAAGCAGAACAGGATCCAGCATTAGCTAACCC
ATTTGAGTATGCTTTAAAAGGTCGCAAATATATTCGTGAAGTTGCAGGAGTTTAATATGT
TAAAAGTTGGTATTATTGGTGCAGGCCGTATCGGTCGTGTACATTCAGAGAGTATCTCAA
AATATGTAAAAGGTGCTGAAATTAAAGCGATTTCAGATATTAAAGTCACTGACGAATTAA
CCGCTTGGGCAAAATCAATGGGCATTCCAAATGTCTATGATGATTACAAAAAAATCCTAC
AAGATCCTGAAATTGATGCGGTATTAGTTTGTTCATCAACCAATACCCACGCACCAATTT
CAATCGAAGCTGCACAAGCAGGCAAACACATTTTCTGTGAAAAACCAATTGATGCAGATG
TAGGGCGTATTCACGAAGTATTAAGTGCTGTTGAAAAAGCAGGTGTAAAATTCCAAGTAG
GTTTTAACCGTCGTTTTGACCATAACTTCAAAGCAATTAAAAACCGTGTTGCGAACGGTG
ATATTGGTGACCCACATCTCATTCGTGTCACTTCTCGTGACCCAGATGCACCACCAATTG
AATATGTAAAAGTATCAGGCGGAATGTTCTTTGATATGACTATTCACGATTTTGATATGG
TACGCTACTTATCGGGCAGTGAAGTGGTTGAAGTGTTTGCGGCTGGCGGTGTATTAGTGA
ATCCAGAAATTGGTAAAGCAGGTGATATTGACACTGCTGTGATTACCTTAAAACTGGCAA
ATGGTGCAATTGCAGTCATTGATAACAGCCGTAAAGCGGTATATGGTTACGACCAACGTG
CAGAAGTCTTTGGTTCTAGAGGTGCGGTACAAACTCGTAACGATACAGATTCAACCGCTG
TATATTCTTGTGAAGCTGGCGTTATCGCAGAGAAACCAAAATATTTCTTCTTAGAGCGTT
ATATGCAATCTTTCGCAGATGAAATGGCATGTTTCATTGATTCTGTGGTAAACAATAAAC
CAACACTCGTCAACGGCAACGATGGCTTACAACCTGTCTTAATTGCGTTAGCGGCGAAAA
AATCTCTTGAAGAAAATCGCCCAGTTAAATTAAGCGAAGTCGCTTAATTCTCCCGATACA
AGCGGTACGATTTGGTAAATTTTTTGCAAAATCGTACCGCTTTCATTTTTTATTGATTAA
GGTAAATTCAGAATATCAAATCAGTATTGGGGACATAAAAAAACCTAGCCACTTGGCTAG
GTTTTTTTATTTATAGCTTAGATTATTTAGCTTCAGCTCTTGCTCTTTCTGCCATTAATC
GTTCTTGTTCTAATGACTCAGCATCTTGGTTTTGTTCTTTCGCTATACAGATTTTTTCAT
ACATTTTGAAGAATGGATAGTAAATGAAAATATCGAGTATGATTAAACTCAAGCTCAAGA
TAGGAGCCCAAACATCACCACCTGATACCAAATAAGCTCCGATAGGTGCTGGGGTTGTCC
AAGGTGCCATTAAGTAGATACGATGGATAAGATCAAAGTCTAAGATGAGATAAGCGATGA
TCGCATTTGCCATTGGTGCAAAGATTAATGGGATAAAGAAGAGTGGGTTAACCACCATTG
GAACGCCATATACAATCGGTTCACCAATTGAGAAGATAGACGGAACCAAACCGATTTTAC
CGATTGAGCGTAAATGTGCAGAGCGGCTGCGTACGAGTAGGATTGCTAATGCAATAACGC
CACCTGATGCACCGTGAACAATGTAGAAGTCCCAGAATGAGTTAGTAATAATGAAAGGTA
ACGGTTCGCCAGCTTGCAATGCTGCTAAGTTTGCCGCCATATTTTGTAATAGGAATGGTG
TCCAAAGTTGCATTAATACAAGTGATCCGTTAATACCTAGGAACCATAATAAGTGCGTTG
CAAATACGAATAAACAGATTGCACCAAGAGAGTCACTCACTTTAATTAATGGAGCCATAA
AGTCCATAATTAATTGTGGAATATTTGTTCCTGTGGCGTGTTCTACATAAAGGGCAAATG
GGTAGAGTGTCACTAATACAGCTAGAATTGGGATAACAATATTGAGAGATTCGGCAACTG
CTGTTGGAACTTCTTTTGGTAAGCGGACGCGAATATGCAAATACTCAAGTAAGCGTGTTA
ACTCTACGGTATAAATTGCAATGAAGATAGAGGAGAACAGTCCAATACCACCAAAAAATT
TAATGTCCATCATACCATCTTTAACTGGTGCAGCGACCAATAAGAAAGCCATGACCGACA
AGAAAGCTGCAGGCAGTGGCTCACGTTTATAAGCTTTAGCCAAGTTGTATGCAATACTTC
CTGCGGTAAATAATGAAATAGCATTAAATGACATTTGGAAGAAACGCCAGCCATAGTCGC
TTGCCCAACGAGCAAACTCCCACCACGCTTTACCAAATGCATTTTGCGTATTCTCATCAA
AAGGTGGAATAAGCAAAATCATGATAAAACTACCGACAATCAAAAATGGTAATACAACAA
TAAAACCATCACGAATTGCAGAAATATGTGGTTGATTTTCCATCCGTTTTGCAACTGGTG
CAACGTGGTTGTTCATAAAATCAATAAAACGTCCTGATGTGGTTGACATACTATGCTTCT
CCATTTGCAATTTTGAAACCTAACACATACCAATCTTCTTGATAGTTTTCGATATGTAAT
GTTCTGCCTTTTCCGTTGTGCTCAACGTTAAACTTAACAGCTTTATTGAGTGCTTCTAAC
TCACCAAATATTGAAAGCGGTAAGTTATTTTGTCCGTTTTGTAATCCATCAATAAAGAGA
TAGAGATCAGATCCTACTTTGGTGTAATAGGTGGTGAGATTACCGATTTTTTGTGTTGGG
AATTTACTACATCTTGAATGGTAGATACCTTCACCGTTGATATTTAGCCATTGTCCCAGA
GCAAGCAAACGCTCCACTTGTTCTTCAGGAATTGTTCCATCCGCTTTTGGACCAATATTG
AGCAATAAGTTACCGTTATCAGCGACAGTTTCTACTAAAAGAGACACGAGATCTTTAACA
GAAATCAGGTGACTTTCATCTTCAATTTGGTTGTAGCCAAATGAAAGCCCCATACCACGA
CACATTTCCCATTTTTTATCACGAGAGGCTGTTCCGTGTTTATACTCTTTAGACGTAAAG
TCGCACCAAAGTTTATTCCAACGATCATCGACAACGCCGTCTGCAACAGAATTGTAGTAG
TGAGCAAAAAGGTGTGGAAGCATATGTTCCCCAACTTTTGGCCAACCAATATCGTTCCAT
AGAACATCAGGTTTATAGCGGTCAATCAATTCAATGATTTGTTTATAAGCAAAGTCGGCA
TATTCGTAGGTTGGGCAGGCATTAGAGAAATTTTGGCTTTCTGTAAAAATAGGTGCTGAA
GAATATTGCCAGTCGATAATACCAGAGTAGTATGCTCCCATACGTAATCCTTTTTCTCGA
ACTTGTTCAGTGAGTTCACCCATTAAATCACGTTGAGGACCTGCTTTGGTGCAGTTGAAA
TCGGTATATTTACTTGGATATAAACAGAAGCCATCGTGGTGTTTTGTCGTTAACACGACG
TATTTAGCCCCAGCTTGAGCAAAGAGTTCTGCCCATTTTTCAGGTTGCCATTTTTCTGCT
TTCCATTGCGGAATAAATTGGTCGTAAGTGAAATCTTTGCCATAGGTTTTAATGTGATGT
TCGTAAGTTGGTCCTTTCTGAACGTTAATGGAATTAAAATACCATTCTGCGTACGGATTA
TTACAGAACCACTGCTCATCAATATCAATTTCACCTAATTGGCAAGTTGGTGGAGCGAAT
GCAGGAACAGAATAAACTCCCCAGTGGATAAAAATACCAAATTTAGCATCTTCATACCAT
TGAGGTACCTCATGGGTTTTGATTGACTGCCAGTCTGCGTGGTAACGTTTTTGTTTAGTG
TCAGTCATAGTAGGCTCCTATTTTTAGCATACATAAAAATAAGGTCCGCATATATTGTGA
TATGCAGACCCTTCCGATTTCATATTAAATTTCTTTCACATCTACCCAGCGTTTTTCTTC
AGCGGATTTAGCGATGGTTTCGAGAACTCTGGATACTCTATATCCTTCTTCAAAATCTGG
CCACATTCTGTCATCTGCGGCGATACCATTGACTAAATCACGGATTTCTACGCTTTTTTG
ATCATTAAAACCAATACCGTGTCCTGCACTTACGCAGAATGCGGCGTAGTCAGGATGTTC
TGGTCCAACGAGAATAGTTTTAAATCCTTGACGAGATTTATCTTCATCATGTAAATAAAG
TTTAAGTTCAGCCATTCTCTCTTGGGTGTAGGTCAATGTGCCTTTTGTTCCTGTTACCAC
GTAGGTCAAGCCCATTTTACGACCGCAAGCGATACGAGAGCTTTCAATCGTTCCCATCAC
ACCATTGGCAAAACGCACCATAGCGGTTGCTTGGTCTTCGTTTTCTACTTTCACTTTTTC
TGAAAGGTTATTTGGATTTGGGCGTTCTGTGATAACGGTTTGCATATCGCCCACAACCGA
GGTAATTTCTTCACCGACTAAATAATGAGCCATATTAACAATGTGAGCTGCGAGATCGCC
TAACGTACCTAATCCTGCTTTACTTCGATAGCAGTGCCAGTCAATCGGTGTATTTGGGCT
AGCAAGATAGTCTTCATTATGTGTGCCATAAAAATGCACCACATCACCAATTTCGCCATT
TTTGATAATTTCACGAGCAAGCTGTGATGTTGGGTTTTTCATATAATTGAAACCAACGAG
CGTTTTTACGCCCGCTTTTTTAGCTGCTTCAACCATCTCTTTTGCATCTGCTGCAGTTAA
TGCGAGCGGTTTTTCTGAATAAACATGTTTGCCATTAGCAATGGCAACCAAAGCGATTTC
TTTATGTAAGAAATTTGGTGTACAAATATCTACAACATCAACATTCGGATCTGCAACCAG
TTCTCTCCAATCTCCTGTTGCTCGAGCAAAGCCAAATTCTTTCGCTTTTTTCTCTGCAAG
TTCTTGATTAATTTCGGCAAGATACTCAAGGTGTAGTTCTCCTTTTAATGGGAAGAGTGT
TGGTGCTTGTGCATAAGCAATTGCGTGACAACGACCGATATAGCCCGTACCTACTAAACC
AATTCTCACTTTTTTCATACAAAGCTCCTTAAGTTGTAAGCGGTATGATATACAGAAAAT
GTTGCAAACTTTTAGAGATATCTTGCCGCTTGTAATCTGTATGTTTATGCGACTATGCGG
CTTTTCTGCGGCGTTTTAATGTATCGAGCAATACGGCAATCACGATAATTCCACCTTTCA
CAATTTGTTGCCAATAAGGGTCAACGCCTAACATATTTAATCCTTTATTGGTTGTACCGA
TAATTAAAGCTCCGATAACACACATTGGAATGGTTCCAAAGCCACCGCTTAACGAAACAC
CACCAATTACTGCCGCAGCGATAGCATCAAGTTCCCACGCTAAGCCATAAGATGGGTTAC
CTGCATAGGTACGAGCTGCAAGTAATGCACCAGCAAGACCAGATAAAGCCCCCGCAAAGG
TATAAACAAGAATTAATGTTTTTGTTGTATTGATTCCACAGATTTTTGCTGCGTTGAGAT
TACCACCCACAGCATAAACGTGACGACCAAAGGTTGAACGGCTTAGTAAAATATGTGAGC
CAATAACAATGAGAATATAGAGAATAACTAATCCAGGTAAGCTCAGAATGTTTACATCGG
CAATCCAAGTAAAGGCTTCAGATGAAGCATCGATAGGGCGTCCAGCAGAATAAAGCTGTG
CAGCACCACGTGCAATAATCATCATACCTAAGGTTGCAATGAAAGGCGGAATACCACCGA
GAGCAGTTAACCCACCATTTATTGCACCTAAAAAAGCACCTAGAGCAAGGGACATTGCAA
AGGCTAAAATGGCAGAACTAGCTAAATCTCCCCCTGTTACCATTGAGGCTGCAACTACGG
AGGTTAGTGCGACAACAGATCCAGAGGATAAGTCGATCCCTGTGGTGATAATGGCAAACG
TTACCCCAATAGCAATAATACCGAACATTGATACTTGCTCAATAATACTCCACACGGTAC
GGGCAGAGAAAAAGCCTTCGATAGAAACGGATAATAGGAGAAATAAAATAATTAAAATTA
ACACCATTCCATATGTATTAATTATTTTCTTTAATGTTGCTTGTGACATAGTACATACCT
CGCTATTTATAAATAATATGGTTTGAGTCTTTACTGTTTTACTAATCCAGATGCAAATGC
TAGGACTCGTTCCTGAGAGAGTTCTTGATGTGGAATAATGCCAACCTTATGACCTTCGTG
CATAACCATTACGCGATCGCTCATCGATAATAGTTCTAGCATATCCGAAGTAATCATAAT
GATGGTTTTACCTTGTTTTGAGAGTTCTACCATTAACTTATAAAGTTCTGCTTTAGCTCC
AACATCAATCCCTTTTGTTGGCTCATCTAAAATTAAAATCTCTGGTTCAAGTAATAACCA
ACGAGCAAGTAGCACTTTTTGTTGATTGCCTCCAGATAAGTTATTTGTAATAACCTCTAC
ATCAGGTGCCTTAATTTTGAGTTTCTTTTTCTGCTCATTGGCAGTTTTATGGGATTTATC
AACAGAAATGAGAAAATGCTCTAAATAAGGTGACATTTGAGGCATAATCATATTGTCGAT
AATATTTAGGTTCAGGAATAAACCTGTTAGTTTTCGGTCTTCAGTCACAAAGCCGATTTT
ATGTTCCATTGCATCAAGCGGGTTGTTTATCTCAACTTTTTTCCCGTGAATATAAATTTC
ACCACTATCCGCAGGTTTATAACCAAACAAACTTTCTACAATTTCAGAACGTCCAGCCCC
AACTAAACCCGCAATACCAAAGATTTCGCCTTTACGGACAGAGAAACTGATATCTTCATA
TTTACCCGCTCGAGTAAAATTCTTAATTTCAAGGACGATTTCATCGGATAACTCAAAACG
TTCTCTTTGGAACATCTCTGACATATCACGTCCAACCATCATTGAAATTAATTCTTCTTT
AGTTACATCAGTAGTGGCTTTTGTACCTACATATTGTCCATCTCGAATAACGGTAATTTC
ATCAGATACTTTGAAAACTTCATCAAGTTTATGAGAGATAAAGATAATGGCGATACCACG
TTTTTTAACCGCATCAATGATTTTATATAGTTGTTCTACTTCCATTTCGGTTAAAGCGGT
TGTTGGTTCGTCCATAATGATGATTTTGGCATCATTAGAAACCGCAGTAGCAATAGCAAC
TAATTGAGCTTTTGCAACTGAAACTTCAGACATTTTGACGGTAACGTCCATTGGAATACC
AAGCTCAGAGAGAATTTCTGCTGCTTTGCGATCCATCTCTTTTTGATTTAATAAGAATTT
TCCTTGAGTAATTTCTCTTCCCAAATAGAAGTTATCAGCAATAGTTAAATTTGCAGCGGG
AGAGATTTCTTGGGGAACCATTGTGAGTCCACTACGAATAGCATCAATAGGGCGAGATGG
TTTGAACGGTTTATCATCTAAAATTAATTCACTACCGTCATCAGGAATATAGATACCATA
CAGGATTTTCATCAAGGTAGATTTACCTGCTCCATTTTCCCCCATTAATGCGTGAATTGT
GCCACGTTTTACTTTTAAGTTGATACCGTCCAACGCTTTTACCCCGGGGAACGTTTTAGA
TACATTTCGCATCTCTAAAATGTAAGGGGAGCTAGTTGTATTCATTTTTGACTCCTTGGT
TTTTAAGGATGATTTATCGTTTTGTCCTCATAGATTGAGAATAAAAGAGATAACTTATTA
AAGGGTGAATTCACCCTTTAATAAGTTTATGGTTAATTATTTATATTTTGCTCTGTATTT
CTCTTTCATATCTGGAGTCACTAATTCAAAAGGAACCCAGTTGTATTTTTCAACAGCTTC
TCCTTTTGCGATTTTATAAGCGATTTCTGCTCCAGCGTATCCTTGTCCTTGAGCTGATTG
GAATACTGTTGCGTCTAAGCCACTGCCTAAGTATTCAAGAGCATCTGGTGTTGCATCAAC
ACCTACAATAATGATGTCTTCATCTTTAATACCTAACTTGCGGCTTGCAAGTACTGCACC
AATCGCCATCTCATCATTGTTACTTGCAATAACATTGATTTTTTTGTTAGCAACAAGCAC
ATTTTCTGCAATGGTGAGACCTCTATCTCTTTCCCATTTACCTTCTTGTTCAGAAACTAC
TTTAACGTTACCTGTTCTAGCAAAGACTTCTTTCACTCCTTCTGAGCGTTTGGCTGTTGC
ATCTAAACCAAGAATACCCATTAAGATTAAAGATTCTGCAGATTTACCATTTAAAGCATT
TACAATGTAATCACCTTGAATACGTCCAGCTTCAATTTCATCAGAACCAACATAGCTAGT
AACATATTGCATATCTTCATCGTTTGGTTTACGGTTAACAACAATTAACGGGATATTCGC
TTTCTTCGCTAATCTCCCAATTCTCTTCACAATTTGTGGATCTGTTGGAACAACTAATAA
TGCATCAACTTTTTGATCGATAAAGTTTTCAACATCATTTAATTGACGTGCAGGGTCACC
GTTTGCATCAGTAAGTTTAATTTCAACGTCATTATGTTTTGCATCAAAATCTCTTACAGA
CTCTTGTAAATAGGTTTGCCATTTATCTGCAAATGCAGCCATTGGTGCACCAATAACAAT
ATTTTTGGCAGATGCTGTTTGAGAAAGTAATAAACCACTGCATAAAACAGCTAATAATGC
TTTTTTCATAAGCCACTCCTTAAAGGTTGATCGAATAACGAAATCTCTGAAATACCACTA
TATTGCACAATGTCATAAGAAATTTATTGTGAATATAAATTTCAAAATCCAGCAATTTGA
AATAAATTGTCTAAGTGTATGTATAACATTTAGTATTTATGTAGGCAACGACTAGATTTT
AATTTTGTGAATTAGATCGTGTTTTTTATGTAAATTTTTTGTTATAGACTTTTGATGATG
CTAAAAATTTAGAGAATATGTTTTTGGGAAAAAAATAGCCTAACGTTGAAGTTAGGCTAT
TTTTTTATAGTGTTAGAATTGAGAGATATTATAGTGTTGGCATACTAAAGGCAGCTTGTG
ATCTCACACTATTATCTGGCCAACGTGTTGTAATGGTTTTCATACGAGTATAGAAACGAA
CGCCATCGCTACCATACACATTTAATGGACCAAAGATAGAAGCTTTCCAACCACCGAAAC
AGTGGAATGCCATCGGTACTGGAATTGGAATATTTACGCCAACCATACCCGCTTGTACAT
CTTGGGTAAATTGACGAGCTGCATCTCCATCACTTGTAAAGATAGCACTACCGTTACCAT
AAATGTGCCCATTAATAATAGACATACCGTGAGCATAATCTTTCGCACGTACAACGCAAA
GAACTGGACCAAAGATTTCTTCTTTATAAATAGTCATATCGGTTGAAACGTTGTCGAATA
AGGTTCCTCCCACAAAGTAGCCATTTTCATGACCTGCAACTTTATACGGACGACCATCAA
CGCAAAGTTTCGCTCCTTGTTCTACGCCTTGATCAATATAGCTGATGATTTTTGCTCTAT
GTTCTTTTGAAATAACAGGCCCCATATCATTTTCTTGTTGACCTTCTGGTAAAATTCCTG
GTCCAATTTTTAATGCTTGTACTTTTGGTACCAAGGCTTCAACAAGTTTATCTGCTGCTT
CATCTCCCACAACAACAGCAACAGAAAGAGCCATACAACGTTCACCTGCCGCACCAAATG
CTGCACCAAGTAAGGTATTTGCTGTACTTTGAATATCGGCGTCAGGCATAATTAATGCAT
GATTTTTGGCTCCACCAAGAGCTTGTACACGTTTACCATGAGCTGAACCTTTCTCATAAA
TGTATTGAGCAATAGGAGTTGAACCTACAAAACTGACTGCTTGAATACGAGGGTCGGTTA
GTAAAATATCAACAGCCTCTTTATCACCTTGAACAACGTTGAATACACCATCAGGCAAAC
CAGCTTCTTTTAAAAGTTCAGCTAAACGAATAGATACAGATGGATCTTTTTCAGATGGTT
TTAATACAAAAGTGTTACCACAAGCTAAAGCAATAGGGAACATCCACATCGGCACCATTG
CTGGGAAGTTAAATGGTGTAATACCAGCTACAACACCTAATGGCTGCTGCATTGAGTGAA
TATCAATACCTCGTCCAGCATTTGCTGAAAATTCCCCTTTTTGTAAGTGAGGAATACCTG
TTGCAAACTCAACAACTTCTAAACCACGAGTTAATTCCCCTATTGCATCAGAGTAAATTT
TGCCATGTTCCGTTGTAATTAGACGAGCTAATTCATCAAAGTTTGCTTCAAGTAACTCTT
TGAATTTAAATAAAATTCTTGCACGTCTTAACGGGGACTGTTGCGACCAGTTAGGAAATG
CTTTATCTGCAGCTTCAATAGCTTGATTGACTTCTGCTACTGTACTAAGCTTAACTTTTT
TGATTTCTTCCCCTGTAGCTGGGTTAAATACAGACGAAAAACGAGAGCTGGCACTCTCTA
CTTTTGTACCATTAATGAAATTCTGAACAAATTGGCTCATATGTGTGCTCCTTTGAAATA
TAAAGTAGAAGGAATTCTAGACAATAACGGTGCAAAGCTACCTCTAAAAAAAGAAAATTT
CAAGCTAAAAATCATCAAAATGAAAAATATATTTCATTTTTGTGATCCGTATAGAAAAAT
GAGCATTTTCTAATACAAAAAAGTGTAGATATTTTTTATAGTACAAACTTAGGTCAATAA
TATTTAATGTGAGGTATTTATGAGCTATTTACTGTCAAAAAGTCAAAAACACGGACAAAT
CCAGCACATTACACCAGAAAACGCAAATTGGGAGTATGTAGGTTTTGATGCTTACCTTTT
GAGTAAAGGAGAAGAAATTACATTAGAGAGTGGGACAAATGAACTCTGTCTAGTATTTGT
TGCAGGGAAAGGCAACGTAATCACCCCAACAGAAGTTTTTGAAAATATTGGGAATAGGTC
TACACCTTTTGAAAAGATTCCTCCTTATGCTTTATATGTTCCTCATCATTACCAACTAAA
AGTTGTTGCTACGGAAGATTTAGAACTGGCTGTTTGTTGTGCTCCAAGTAATGGTGATTT
ACCATTACGCTTAATTAAGCCACAAGAGATAGGCGTAGAAAAACGAGGGGTCGGTAATAA
CCAAAGATTAGTACATAATATTTTACCTGAAACAGAGCCTGCTGATAGTTTATTAGTTGT
GGAAGTCTTTACTGATGAAGGCAATACGAGTTCTTATCCAAGCCACAAGCACGACCAAAA
AGATTCTCCAAATGAAACTTATCTTGAGGAAACTTATTATCACCGTTTTGAGCATGCACA
AGGTTTTGCAATGCAACGAGTTTATACTGATGATAGAAGCTTAGATGAATGTATGGCGGT
TTATGATAAAGATGTTGTGAAAGTACCAAGAGGCTATCACCCTGTGGCAACAATCGCAGG
TTACAACAATTATTACTTAAATGTAATGGCGGGACCTGTTCGTAAATGGCAATTTACGTG
GGAAAGCGATCATGCTTGGGTAAACAGTATGGCTTATAGTGAGAAATTCAAATAGATACT
CTACTGAAACATATAATATCTTTCCGTTTAACCTGCCCGATTTTCCTACATTTTTCAAAA
AATCGGGCAGGTTCTTTTTGTGAAAAAATAATCAATAAATGATTTTTTGTGACACCTTTC
ACAAAATTAACATCTCAATGTAAATCCACTTTGAAAACTGTCAACTTTGTACAAATATGC
TTTCCGTTACCTAGGTAAACCATTTTTATTATTGTAATGGAGGCAGAGATGACCGCAGTC
AATAGCAATACGCCGTTACTCTCAATGAAGAACATCAGCAAATCTTTTGTGGGAGTTCAA
GCCCTAAAGAATGTTCAGCTTGAACTACATAAGGGAGAAGCCCACGCTTTAATGGGTGAA
AACGGTGCTTGTAGTGGTACACTAATCCTGTACTGGAGTATCTATCTTAAATAAAGATAT
TCCAGCTATTCATTATATGATTGGCGTTACGGGAACAAATCACGTTCCGTGTGTGCCTTA
TGCTACTTTCGGTACTTGGCAACTTGCGGAATATGTAAAACAAGGTATCGCAAAAAGTAA
AGCGATTTTATTACAACATCACGGAATGATTGCTGCTGAAGTTAATCTGGAAAAAGCCCT
TTGGGTTGCTCACGAAGTTGAGGTTTTAGCGGAATGGTATCTGAAACTCTTGGCAACGAC
ACCAGATGTCCCAGTCCTTTCTGATGAAGAAATTAAAGTCGTTTTAGGAAAATTTTCCAC
TTATGGATTGAGAGTAGAAGAGAAGCATTGATAGTACTAGAGTAACAACTATATTATTAA
ATATATGCTTGCGGATAGTACTTCTCCGTCAATTGCACCAACATTGCCAGCGAGATTGTT
GGCAATGTGGTGGTTAATCCTCTTGCCTCTATATCATTTTGTAACACAAAAACTGTCTTG
TTGGTAAAAAGTTGTGGGTATTTTACCGCTTGTAATACGCCATCTTGCCATAACACGATG
GCATCATCAGGGGTAACTTGTTCAAGAATAGCGTTTAGTGTTGATAAGTCATATTGTGCT
TTGGAAAACGTATAGAGCATAGTATGTCCTTAGAATGTGAGTACTTTTTCGGCTTGATGC
AGGGTATCAAATAATGCTGTTCGGCTAACAAAACGGAGTTCGGGTAGTATCCATTCTGCG
TGATGTAGCCCACGCTCATCTACTGATTGTTGGCAGACAAAACATTCGGTTAAATCATAG
AGATCGATTAGCTTGAATGTGGATATATGATCTTTTTGTAAAATTTTTTCAGGCTGTTGA
TTAGCAACTAGATTGAATACGCCATCATTGAGAAAGCAAATGGCAATTTCATCTTCATTG
CAAAAAGCACTGGCAGCCAATAGAGCATCAAGACCTTCTCGGCTTGTTGATGTGCCAAAT
GGGGGCTGAGTAAAGAGAATAGCAAGTTTATAACGTTTCATTTTAAATAGTCAGTAATCG
ATCTGCAGTAAATACCGCTTGGCTAAATTCACCAAGACCTGCAAGGGTAAAACCTTCAGC
GAGATTTTGCTCTACAATGCCACGCCGTTGAGCAGCTGCAATACAGAGATGTAACGACAA
GCGGTGAGATTGGGCTAAGCTTTTCCAAGCCTCAACCAAATTCAGTTCATCGCTGGCTGG
ATCAATAAGTTGATTTGCATTGCTAACCCCATCTTGAAAAAAGAAGATTTGTTCAATTCT
ATGCCCCTGATCTAAAAGTGCTTGAGCAACTTGATAGGCTAGATACGCCCCTTGTGAGCC
ATACACCCCGTGTTTTACTGCCAACACATATCGCATTATTCACCGTCCTGTTTGAGCTGG
CGAATGTAGAGATAAACCGTGTGGCGAGAGATCTCTAAGCGGTCAGCAACTTGGTTGATT
GCATCTTTAATATCAAAAATACCTTTTTCAAATAAGGCGGTGACAATATGGCGATTTTTA
TTGCTGTTAGAAATGTTACGGTCGTTTTTTACTTCGATAATGGTGTTTTCAATGGTTTGA
GCCACTAAGTCTTCAACAGAACTTGCAAAATTCACTGAACCTTCGGTTTCCTGTGGGGCA
ATAAAACTATTTAAAAATTGCGATACAGGGATATCAAGATTGATATTAATGCAAATTAAG
CCGATAACGTGTTGTTTACCGTTGCGAATGGCAATGGTGACAGATTTCATTAATACTCCA
CCCTTGGCGCGAGTGAAATAAGGTTTGGATACGCTGTCGGTTTGCATATGATGAAGTGAC
CACAAAGCCCGATCTGTAATCGGCGAGCCAATTTTGCGGTCGGTGTTATGCCCATTGACG
ATATAAATCGCAGAGTGTTCTAAGAACTCAAGGGAATGCAGTACGATTTCGCAATGCTCA
CCAATGAGAGCTGCTATACCATCAACAACGGGAAAGTAGGAAGCCAAAATGGCGTGATCT
TCATCAGAAAGCGGATTGAATTTTGCTGTCATACTTTTTCGCTACATAAAATTAAAAATA
AGGGCACAAATTGTGCCCCTATAATGCGTTTAAGTAAACTTATTTTGCTGGTTTAAAATC
TAATAATTCGATCTCAAATTTTAATGTGGAGTTCGCCGGGATTTTCCCTGCTTGACGGTC
GCCGTATGCCAGTTGTGGTGGAGCAACGATTTCCATTTTGCCACCTTTTTTCAACATAGG
GATTGCTTCAACCCACGCAGGAATTAATTGATTTAATTGAAATTCAATCGGCTCACCACG
GTCGTAAGAGCTGTCAAACACAGTACCATCTGGTAATGTACCTTTATAGTGTACTTTTAC
TGTATCAGTTGCTTTTGGTGCTTCGCCTGAGCCTGCTTTCTCAATTTTATAGAGTAACCC
AGATTGAGTTTTCTTCACGCCGGATTTTTTCGCATATTCAGCACGGAATTTATCGCCAGC
CTCAATGGTCGCTTTACTTTTTTCTGCTTGGATTTTAGTTTCTTGTTCAACTAAATAAGC
ATCTAACGCTTTTAATTGTTTTTGTAAATCTTCATCGGTTAACTTACCGCTTTTTTTCAA
TGTGTCTTGCATACCAGCTAAAACACGTTCTTGGTTATAAGAAAAAATCTCTTTTTGAGA
AGAAATAACATCTTCGATATTTTTACCCATCAATACGCCCACAGCGTAAGATGAATCATC
AACAAATTTAGTATCTGCTTTTTCTGCAAACGCAGCTTGTGCAATAAACAGAGAGCTTGT
CATTACTGCAAGAGCAGAAAATTTATTTTTTAACATAGCTTTTCCTTGTAAAAATCATTA
AATAGTTTGTTAAAACAAAGGTAGATAGGGTAAAGTGTATTTCTTTTTAATACAACCTTT
ATTTTGAAATGTCAGAAAATTTCAATAAGATAACTACCTCTTTGGCGGAGTTAGAAACTA
AAATTGCTTTCCAAGATCATACGATCGAGGAACTTAATCAAGCTTTAATTACCCAACAGT
TTATGCTAGAAAAACTGCAGCACCAAATACGCCATTTGGCTGAAAAATTGCACAGTGTTC
AGCCAAGTAATGTTGCAAGTCGTGCAGAAGAAACACCGCCACCGCACTATTAGAGTGATA
TTTAGTGATTTTGTTCAATGGATAACATAATGAAATTTAGAAATTGGATCTATTTTATTA
GCTTATGGCTATTTATATCTTCGCTTTTTGCAGAAGAACCTACAAAAACACCGCTATTCC
AAGATGGAAAAGGCTACTATTCTTATAAAAAACCACTAGATATTTTGTTACCAAAAGATA
ATCGGGTTTTAATCACTTATTTTTATCAGTATGGTTGTGAAGTCTGTTTAAACGGTGATG
ATTATTTAAAACAATATGCTTCTCGACATTCAGACAAAGTGGTTTTAGAACGTGTTGCCG
CTTTTAGTGAGAATAAATATGGAATTACGGTAAGTTTAAATGCACTTTTTTCAGAACTGG
GAAAACCTGAATTAAGCGAGAAGTATTTATTTGATAGCTCTTATCAAAATGATCGACTTA
TTACCAATGGTGAAGCAATAACCAAATGGTTGAATAAACATCAGATTTCGTTAGACACCG
TTGAGCAGGTAAGAAAACAGGAAAATTACCCGAAAAGAATTTCACAAAATTATGAATTAA
TAAAACGCTATTCACCGCCAGTTATTCCTATGGCTGTCTTGAATGGTAAATATATTTTAA
CTAAAAGTACTCTTTATAATGATGATTATACCTACGCCGTACTCGACTTTTTAGTCGATA
AATTACAAAAAGAACAACAAGGAGTCACAAAATGAAAATTGGTATCATAGGTGCAATGGC
ACAAGAAGTCGAAATTTTATTAGGCTATATGGCAGAGCCGAAATTAACGGAAATTGCTGG
TTGTAAAATTTACGAAGGCAAAATTAATAATACTGACATTGCACTATTGCAATCGGGTAT
TGGCAAAACAGCCGCTGCAATGGGAACGGCATTATTATTACAACTAACTAAACCTGAAAT
GGTGATTAATACGGGATCTGCTGGGGGATTAGATGCCAATTTGAACGTAGGCGATATTGT
GATTTCAACGGAAGTTCGTCATCATGACGTTGATGTCACCGCCTTTGGTTATGAAAAAGG
ACAACTGCCAGCTAATCCAGCCGCCTTTATGGCAAACGAACAACTTGCACAAATTGCTAT
CAAAGAAACCGAGAAAGCAGGATTTAATGCAGTATCTGGTTTAATCTGTAGTGGCGATCT
GTTTGTGAATGGCAGTGATATGATTGCTCGTATTCGCAATGATTTCCCGTCCGTAAAAGC
CGTGGAAATGGAAGCCGCTTCTATCGCCCAAGTGTGTCACGCATTCCAAGTGCCTTTCGT
TGTTGTGCGTGCAATTTCTGATGTGGCAGACAAAGAATCTCATCTCTCTTTTGATGAATT
CTTACCGCTTGCTGCAGAAAAATCGTCTGAAATTGTGTTGGCAATGTTGAATAATTTTGC
CTAATCAAGACAGCAAGCGGTAATTTATCTCGTAATATTTGCAAATTTTAACCATAAAAA
AACCGCTTGTTGTCGAAATTTATCTTCAAATTTTGTACAATTCTGTTCCTTTAGCCTATG
CTTTGCATAGGCTTGTTTATTTGATTATCTATATTGTTGAGATTGTTTTATGAGTTCAGC
ACCAAATATCGGCTTTGTGAGCCTTGGTTGCCCTAAAAATTTAGTCGATTCGGAACGTAT
TTTAACCGAGCTTCGTTCAGATGGTTATAACATCATTTCCAGCTACGAAGGGGCGGATTT
AGTGATTGTCAATACTTGTGGGTTTATTGACAGTGCCGTGCAAGAGTCTTTGGAAAGTAT
TGGCGAAGCATTAGAAGCTAACGGCAAAGTGATTGTGACAGGCTGCTTAGGGGCAAAAGA
GAACCAAATTCGTGAAGTTCACCCTAAAGTCTTGGAAATTACAGGACCACATAGCTATGA
AGCGGTGATGAAACACGTTCATAAATATGTGCCTAAACCAGAATACAACCCTTATGTCAG
CCTTGTGCCAAAACAAGGCATTAAGCTAACCCCGAAACATTATGCTTACCTGAAAATTTC
GGAAGGTTGTGATCACCGTTGTACATTCTGTATTATTCCATCAATGCGTGGTGATTTAGA
CAGTCGTCCAATCGTACAAGTGCTAGATGAAGCGAAACGTTTAGTGGATTCTGGTGTCAA
AGAGCTGTTGATTGTATCGCAGGACACTTCCGCATACGCTTTAGATAAGAAAAAAGAAGA
AGGCACCAAAACGGTTTTCTGGAACGGTATGCCAATCAAAAACAACTTGATCACCCTCTG
TGAACAACTAGGTTCAATGGGTGTTTGGGTACGTTTGCATTATGTTTATCCGTATCCACA
CGTTGATGACCTTATTCCGTTGATGGCTCAAGGGAAACTTCTGCCTTATTTGGATATTCC
ATTGCAACATGCAAGTCCAAAAATCCTTAAAGCGATGAAGCGTCCAGGATCTATTGACCG
CACATTAGAACGCATTAAAAAGTGGCGTGAGATTTGCCCAGATTTAACCCTGCGTTCAAC
ATTTATCGTTGGTTTCCCTGGAGAAACGGAAGAAGATTTCCAAATGTTATTGGATTTCTT
AAAAGAAGCACAATTAGATCGTGTCGGTTGTTTTAAATTCAGCCCTGTTGATGGTGCTGT
TGCAACTGAAATGGAAGATCAAGTTCCAGAAGAGGTGAAAGAAGAACGCTTCCACCGCTT
TATGCAATTACAACAACAAATTTCGGCAGATCGTTTACAACAGAAAATTGGCAGAACCTT
GTCAGTGATTGTAGATGAAATTGATGAAGAAGGAATAATTGGTCGCTCAATGGCGGATGC
CCCAGAGATTGATGGCGTTGTCTATGTAGATAACCTTTCAGGTGCAGAAGTGAAAGTAGG
TCAAATTATTTCAGTAACCATTACCCAAGCAGATGAATATGATCTGTGGGGAACTTGTTA
AGTTTTATTAAGGAATTTGTATAAATTCACAATCAGCGTAGCTTTTCAATAGCTAACTTT
TTGAGAGAGTGGTGAGATCTGTTTAGAATTTTTCCACTCTCACCCTCTATTTATTTAGCA
CTTGCAACCCTCAGATAAGGTACTCAAATATTAATGTACCACTATAGAGCTCCTTCTGAC
TCTTCAAATAATCAGCATAAATATATTGTGGAGATATTCAAACAACGCTACGATGCAGAT
GCTTCTTCTAGTTTGATTTGAATGCTCCTTACTATAGGGTTATTTTCTTAATAGTTCGTA
TGTGAATCATGGATAAAGTGTAACAGTAAAGATATTTCTTCTAATTTCAAAAAATTCCCA
AAATTTCATCGCTTACACGTTATAATAGCCAACATTTTTGAATGAATTTTTAGGAAAAAG
ACAATGACAGCGAAATTTAACGTGAAAACTTTCCAAGGTATGATTTTAGCCCTACAAGAT
TACTGGGCAAACCAAGGTTGCACCGTTGTTCAACCATTCGATATGGAAGTCGGCGCGGGG
ACATCTCACCCGATGACTTGTTTGCGTGCGCTTGGCCCTGAGCCGATGGCGTTTGCTTAC
GTTCAGCCTTCACGTCGTCCAACTGACGGTCGCTATGGCGAAAACCCGAACCGTTTACAA
CACTACTATCAATTCCAAGTGGTAATCAAACCATCACCGGATAACATTCAAGAACTCTAT
TTAGACAGCCTGAAAATGTTAGGTTTCGACCCAACGCAAAACGACATTCGCTTTGTGGAA
GACAACTGGGAAAACCCAACGCTAGGTGCGTGGGGCTTAGGTTGGGAAGTGTGGCTAAAC
GGTATGGAAGTGACACAATTTACCTACTTCCAACAAGTGGGTGGTTTAGAGTGTAAACCG
GTAACTGGCGAAATTACTTACGGCTTAGAGCGTTTAGCAATGTACATTCAAGGCGTGGAC
AGTGTGTACGATCTTGTTTGGTCGGACGGCCCACTTGGCAAAACCACTTACGGCGATGTA
TTCCACCAAAACGAAGTAGAACAATCTACTTACAACTTTGAATATGCAAATACTGATTTC
TTATTCTACTGTTTCGATCAATACGAAAAAGAAGTGCAAGAATTATTGGCATTAGAAAAA
CCGTTACCGTTGCCAGCTTACGAGCGTATCTTAAAAGCGGCACACAGCTTTAACTTACTT
GACGCACGCAAAGCGATCTCTGTAACCGAACGCCAACGCTACATTTTACGCATTCGCACC
TTAACCAAAGGCGTAGCGGAAGCATACTACGCAAGCCGTGAAGCGTTGGGGTTCCCGGGT
TGTAAGTAAAATCTCCCCCTACCCCCTCTTTGTCAAAGAGGGGGAATTTGAATGAGGTAA
TAATGACTAAACCAATTTTATATTTCGCCCACTGGTGCCCTGATACCGCCCCGTTTGTCG
CTGAATTACAACGTCTTGGTATTGACTACGAAGCGGTGGATATTACCCAAAGCGGTGCCA
ATTTTAAACCGTTTCTCAAATTGCGTGACCGCCACCCAGCTTTTGATAATGCCAAAGCAA
ATGGCTATATCGGTATTCCTGCTTTGGTGTTGGAAGATGAGAGAGTGGTGTTAGAGTTGG
GGGAGTTGGAGAGATTTTGCAATCAGTGATTGCATAATTGAATTTAATGCATCTTACTCA
ACTTTTTTTGTTCTTAACGTCCCAATAAAGCTAGAGAAATAAGGAAATTTATGAAATACG
CTTTTATTGATTATGAAAATGTGAATTCATTAGACGGTTTAAATTTACAGGAATATGACC
GCACTTTTTTATTTATCGGCTCGGTAAATAACCAGTTGCGTTTGACTGAAAAATTTAATG
ATGAAATAAACATTACCTTAATTACGGTAAAAGATATTTCAAAAAATAACGTAGATTTTC
ATCTTGCTTATTATTTAGGCAAATTAGATATAAGCACCGATAAAAATATTGAGTTTCATA
TTTTATCAAATGACAAAGGTTTTGATGGTATTTGCCAATTTATTCAACACCAACGAGAAC
CGAGAATTTGTTTTAGAAAAGCGATTAACCAAACTGAAGAAAAAATCGCTTTGCCGTTAT
TGCCTAATCAAGCAACAAAAGTCAATAATGCAGAACAAGAGAAGATTAGTCAGGTAGTTC
AAGAGTTTAAGGCGTTTATATCAAAAGTACAAAAACGTAGTTTGCCAGTTAAATTAGCTA
CCTTAAAAAATAGTATCTATAATCAAACAAGTCTTAAAGGTGTTGATAAAAAGGAAGCTG
ATAAATTATTGCCTAAAATTATTGATCAGTTGGTTCAGAAAAAGTTGATTAAGGTAAATG
AAAATAAAGTAAGTTATCCTTAATTTTTTAACAACTAACAAGCGGTCTAATTTTATAGAT
ATTTTGCAAATTTTTTTAATTCGAGACGCAATGCGTCTCAAATTCGGAACTCACTGCGTA
CCGAATTGAATTAGAGTTGAAAGAGCGAAGCAGAGATTTGTTGAAGCTAAAAGTGAATAA
TAATGCAACCTTATTCGAGAGATTTAAAACCACTTTCGCAAAAGTTACGTTCTACACAAA
CGGAAGCGGAGCGTAAGTTATGGCAAAGAATAAACCGAGATCAGCTGTTAGGATTTCGCT
TTAATCGACAAAAGCCCCTTTTAAGCTATATTGTGGATTTTTATTGCTTAAAGGCAAAAT
TGGTGATTGAGCTTGATGGAAGTCAGCATTATGAGCCGGATTATCAAGAAAAAGATCGTT
TGCGAGATGCGGAGCTAAATTCGCTTGGCTTTACGGTGATGAGGTTTGATAATCATAGTG
TAATGACAAATATTGATGGTGTAGTGGAAGCGATTTATCAGTATTTGAGTGAGATAAAAG
TGGAAGAAAAATAGCGTAATTTCTTCGGAAATAGCTTCTGCCAAATCTCCCCTAACCCCT
CTTTGCTAAAGAGGGGGATCAGATCGAAGAAAGTTATAGGTTCATCTGAAAAATTAAAAT
TTATTTTGGATGGGCTTTGACATTGAATTTTCATCTGAACCAATTCCCCTCTTTAGCAAA
GAGGGGTTAGGGGAGATTTGGCAGAAGAGAAAATGAAGTGAGAGATTTATACTTCAATAT
AATTTAGGAGCATATAAAATGAATTATTGGCTAGTTGGTGCTACTAGGGGTGGTGAAGAA
GAAATCTTAGATTCCTTTATTGAAAAAGGTTATTGGTACTGTTGGGATTCTAAAGATTAT
AAACCAAATCCCGAGGGTTTTTCTGGAGGTAACTCTATAATACGCCAACAAAACTCATTT
AGAAAGATCAAAAAAGGAGATCGAATTGCTGTTAAGCGTTTACAAGGGCAAGGTTCAAAA
ATGATGGATATTCTTGCAATAGGGATTGCAAGAACAGATGCTGATGAAAATGAATGGAGG
GTATATATTGATTGGATTGCGATCTCTCCTAATTTATTAGAAAAAGATGAGTTTAAGAAA
CTTGATAAATTACCAAATATTGTATTTCCATCTACAAGAGAAATTGAAATTGGGGAGTGT
AGAGCTTCTATTCATGGTCCGTATAAGTTAGAAGAAAATAAAGAGTGGATTCCAAAAGTA
TTCTTTATTTAAAGAATTTTTAGCATAAGAGATTAATAACAAAATGACAACACAAAACTT
CCTCGCCGAGATCGGCACAGAAGAGTTGCCACCAAAGGCACTCAAAAAATTAGCGACCGC
ATTTGCGGAGAATGTTGAAGCGGAATTAAACCAAGCGGGTTTGAGCTTTGACAAAGTGGA
ATGGTTTGCGGCACCACGCCGTTTAGCGGTGAAAGTATTGGGGCTTGCGACTAGTCAGCC
AAGCAAAGAAGTGGAAAAACGTGGGCCGGCGGTGTCGGCGGCGTTTGATGCGGAAGGTAA
GCCGACCAAAGCAGCGGAAGGCTGGGCGAAAGGCTGTGGTATTACCGTTGAGCAGGCGGA
GCGTATTGCTACCGACAAAGGCGAATGGCTGGTTCACCGTGCGGTGATTGAAGGTCAACC
GACCAAAAACTTGTTAGTCGGTATGATTAGCAATGCTTTGGCGAAATTGCCTATCCCGAA
AACAATGCGTTGGGGCGATAAAACCGAGCAGTTCGTGCGTCCTGTTCACACCGTGAACTT
ATTGTTAGGCGATGAGCTGATTGAAGGCGAAATTTTAGGTATTGCAAGCGGTACGACTAT
TCGTGGTCACCGTTTCTTAGGCGAGCGTGAGTTCCAAATCAGCCACGCCGATCAATACCC
TGCGTTGTTGAAAGAAAAAGGCTCAGTGGTTGCGGACTTCAACGAGCGTAAAGCGTTAAT
TCTTGCAAAAGCCCAAGAAAAAGCGACCGCTTTAGGTGGCGTGGCGGATATTGAAGAAGA
CTTGTTAGATGAAGTGACTTCTTTGGTGGAATATCCGAACGTGTTAGCGGCGAAGTTTGA
AGAGCGTTTCCTTGCCGTGCCTGCGGAAGCCTTGGTTTACACAATGAAAGGCGACCAAAA
ATACTTCCCGATTTATGATAAAGACGGCAAATTGCTACCGCACTTTATCTTTGTGTCGAA
CATTAACCCTGAAGATCCAAGCAAAATCATCGAAGGGAACGAAAAAGTAGTGCGTCCACG
TTTGACCGATGCGGAGTTCTTCTTCAAAACCGACTTAAAACAACGTTTGGAAGATCAGTT
ACCACGTTTAGAAACGGTGTTGTTCCAACAACAACTTGGCACGTTGCGTGACAAAACCGC
TCGCATTGAACAGCTTGCAGGCGAAATTGCAAAACAAATCGGTGCCGATGAAACCAAGGC
GAAACGTGCCGGCTTGTTGTCGAAATGTGACTTAATGACCAATATGGTGTTTGAGTTTAC
CGATACGCAAGGCGTAATGGGTATGCACTATGCTCGTCACGACGGCGAAGATGAAGAAGT
GGCGGTGGCGTTGAACGAACAATATATGCCACGCTTTGCAGGCGATGAATTACCGAAATC
GCTTGTAGCAAGTTCTGTTGCATTAGCGGATAAATTCGATACGCTCACGGGGATTTTCGG
TATCGGTCAGCAACCGAAAGGCAGTGCCGACCCATTCGCTTTACGCCGTGCGGCATTAGG
TGCGTTACGTATTATTGTAGAAAATAATCTATTCCTTGGATTACGTTCGCTTATTAGGAT
ATCAGAAAATCTTTTCGGGAATAAATTAACTAATAAAAATGTAGAACAAGAAGTTGAGAA
TTTTATTTTAGATCGTCTCCCATCTTGGTATCAGGAAAAAGGGATTCGAACCGATATAAT
TTCTGCAGTACGAGCTCGTCATTTAAGTAAACCGAATAGGGATTTACCATACGATACCTA
TTTATCAGATTTTAATTCTCGAGTTCTTGCGGTTTCTCACTTTTTGACTCTAGATTCAGC
TGAAGATTTGATTGCACTGTATGAACGCGCAAGTAATATATTAACGAAAGCAGTTCATAG
TGGAGAAATAAACCTGGAAGAACTAGGTGTGGTAGATCCTGCTCTTTTAGTTGAGCCTGC
AGAAAAAGCGTTGGCGGAAGCGGTAATTGCACTCGAAAAAGAAGTCCAACCGTTGATCGC
TCAAGGTGACTACACGGCAGTTCTCGACAAATTGGCAAGTTTACGCCAGCCTGTCGATAG
CTTCTTCAACAACGTCCTGGTGAATGTGGAAGATCAAAAACTGCGTCAAAACCGTTTAGC
GATTTTAAATACGCTCCAAAACTTATTCTTACAAGTAGCGGATTTTTCGTTGTTACAATA
AAACAAGACAATTAGACCGCTTGTACAAGCAGTCTTTTTTCAACAAAAATTTGCAAACAC
AAAGAGGTAAAAATGTCAGTCAAAAGCGAAGTGTTATTCAGTAATCAGTGGGACGTACGT
ATCAGCGATCCAGGGTTAGAAGGGGCAATGAGCCACTATTTTGAAACGGTTTATTTAAAT
CTCACCGCTCACATTGATGCGAACAAAGTCAGCTACGAATTTACCCGTAAAGTCGAAAAT
GAAGTGCAAACCCATTGCATTTTTCACAGTGTTGATGAACTGTTTAAATTCTTGGCGGAA
TATCTTGGGCCAGTTGCACTGGGCAATATTGGTGTAAAAATTGGTAAGTTAGGTTTGGCT
TAATTGTCTATGAGCAACTTCCTTTACCATCAAACCCAACCGTATTGGGACTTTTTACGC
ATTGAAAAGCAAGTAAGCCCCCATACGCTCAGCAATTATCAACGCCAACTACGAGTGGTT
TGCAAAATGTTACAGCAAGCAGAAATTACTCGTTGGCAAGAGCTTGATGCATCGACGGTA
CGTTGGATTTTGTCACAAAGCCATAAACAAGGGTTAAGTGCAAAAAGTATTGGTTTACGG
TTGGTGGCACTACGTCAGTTTTTGGCGTTTTTGGTGAAGCAAGGGGAATTAAAAGTAAAC
CCCACCTTAGGAATAAAATCACCTAAAGCCAATAAGCATCTTCCTAAAAATATTGATGCG
GAACAGATTGGGCAGTTGCTAAATATAGACAGTAACGAACCGCTTGATCTACGAGATGTG
GCAATGATGGAATTGATGTACAGCTCTGGGCTACGTTTGTCTGAATTACAAGGGTTAGAT
TTAGGCGATATGGATTTACCTAACCGTGAAGTGAGATTGCTCGGTAAAGGAAACAAAGAA
CGTATTGTGCCGATTGGTTCTAAAGCATTAGATGCAATTGAACAGTGGCTTGCAGTACGT
GGGCAGTTTCACCCAAAAGACAACGCCGTTTTTCTTAATCAGCGTGGTGGGCGACTTTCC
CACCGCTCTATTCAGTTGGCGATGAAAAAATGGGGGCAAAAGCAAGCATTGGATACCCAC
CTTCACCCCCATAAATTACGCCACTCTTTCGCAACGCATATGTTAGAAGCAAGTCAAGAT
TTACGGGCGGTGCAAGAACTACTTGGGCACAGTAGTCTTTCGACAACACAAATTTATACG
CATCTTGATTTCCAGTATTTGGCGAGAATTTACGATTTGGCTCATCCAAGAGCTAAAAGG
AACAAGTATTAATTTAGATATACATTCAATACTCTATGATAGTATACATATGGAGATTAA
GGGGTGAAAATGAAAAAGTTTGATGAACTCGAAGTGGATGATACAGAATTTATTGACTCT
AAAGATGCAGAGCTAGTTGATATTGACAATAATGCCTCAAATATTTGTATCACAAATAAT
ATGTTAGTGCCTCAGGGAGCGACGCTGGATAGTTATATTAGAATGGCAAATCAATATCCA
GTTTTAACAGCTGAGCAAGAGAAGGAGTTAGCGGAGCGCTTTTATTATGATGAAGATCTT
GATGCTGCTAAGCAGTTAATCATGTCTCATTTGCGTTTTGTTGTGTATATCGCTAGAGGT
TACTTAGGTTATGGATTACCGTTAGCGGATTTAATTCAAGAAGGGAACATTGGCTTAATG
AAAGCGGTAAAACGTTTTAACCCAGAGATCGGTGTTCGTCTTGCTTCTTTTGCGGTACAT
TGGGTAAAAGCAGAAATACATGAATATGTTTTAAAAAACTGGCGTATTGTAAAAGTTGCT
ACAACAAAATCTCAACGCAAACTATTCTTTAATTTGCGTAAAAATAAGCAACGTTTGGCA
TGGTTTAATGAAGAGGAAATTAGAAAAGTCGCAGAAGAATTGGGAGTCTCTACAGATGAT
GTCAAAGAAATGGAGTCTAGAATGGTAGGACAGGATATAGGCTTTGATACCTCTGTAGGG
GATGATGACGATGATAATTATGTTCCCTCCATGTATCTTGAAGATGAATCTTCAAATTTT
GTAGATGAATTAGAATATGAAGAGTATAGCGGAAGGGCAACTGCTCAATTAGCTTATGCA
TTAGCACAACTAGATGAACGTAGTCAAAATATTATTAAAACTCGTTGGCTTGATGAAAAT
AAGGCCACTTTACACGAGTTAGCGGCTCAATATAATATTTCTGCTGAAAGGGTAAGACAG
TTAGAAAATCAAGCTTTAAAAAAAATTAAGGATGTAATTACTTACGATATAACATAGTAG
ACAAAAGGCATATAGAAAAAATACCTAGTGCTTTGAATAAAACTTGGAAACTCAATGATA
GGGGATTTACTACGCTATGCCGAAAAGCTACGTCCGTAAGGAGAGGTAAGGAGGTTAAAG
CATGCTTCAGCAATTCTTTTATACATTGAGTGAGATGAAGCTAAATGGGTGAGCCTCTCC
CACAATTTGTGTAAATACCTGTTTCTGAGATAATACATTCAGACACAGGTATTTTATATG
GCAGGCAAAATACCCGCTTGTAAAGATGCATCAAAAAATGGACAATGCCGATTCAGAACT
GGAAACTGGCAATGAATCGATTTATGATTGATTTTGGTGATCGCCTAGACGATCACCGTT
AAGTTGAAATGGGTGTTTACACAGAATTTGGGATAGGGTCAATTTGTTATAAGCTCCTAT
CATATCTACCACTGATAACCTACCCCCACAGAGCCGCCCATTTCACCACTAGTATTTGCA
TTACCTTGTAATTTAAGGATCAGCTTGCCGTTATCTGATGCTCTTGAGTAACCCACAGCC
AATGCAGATTGACCTTTGAAAGTCCCCGCTGATGCTGCAATCATTGATTTACCAGGGAGA
TAAACCTGTGGTAAACCTGCTGCGGCGTTAGAACCTGCAATACCCGCACGCAGAGCTTTA
TTATTACGGTTGATCTTATTGTGAATATCGCCCATATGCACCTTGTGCTGAGATATTAAG
CTATACAACTGGCTACCATTAATCGCATCGGTACTTTGCTCAGAGATTAAACCAGGTGCA
ACGTTTTGAATACGACGAGTTTCCATTTTGCCATTACTGTCTACATTACCCACGCTCACC
ACGCCTACAACTTCAGTTGCTTTACCGCCGGCATAAGCGTTATACACGCCGCCTGTTACT
TGGCTTTCTAAAGCACCTGCCCCCGCAGTGGTTGCACCTGCTGCCACATAGCCTGAGTTT
GTTCCCAAGAATACCGAGTTGCTGGTTGTGTTTTTCACGTTGTTACCGACAACAAACACA
TCAGATTGACCTGCATTCACTTGGTTATTATTACCTAATGCATAAGAGCGATCTGCTTTA
ATTGTATTAGGGTCACCAATAGCACCTGAGTTATTACCACTCACCACATTGCCGGTACCA
ATCGAAATAGATTGTTTACCTGACGCCACAGCACCGTGACCAATAGCCACGCCTTGCTCT
CCAGCTGTAGCCCCGTTACCTAAAGCAACAGAACTCTCCCCTTTCGCGTGAGCTTTGTAA
CCAACTGCAGTAGAGTATGAACCTGTTGCACTTGAGTCCACTGTATTCGACTTATGGTTA
ATTTGCTCCTCTGCATTATGACCATCATTGGTGTGGAAGAACCTGATACGATTGGTTAAA
ACATAAACTTGGCGACCATTCACTGCATCAGTACTATTTGGTGAAATATCACCATCAGCA
ATACCACTCAGTTTCACACGAGGATCAACTTTCTCTTTATATTTCTGGAGATTGCCATTC
TCATCAAGAATAGGTTGTTTAGTCACTGGGTCCCATTTAACAAACTCTTCCTCGACTTTC
TCTCCTGCACCAGTAAGGTTGATTGTATTCTTATCACCAGTCATTGTCGCAGTGCCTAAA
GTCACAGAATTTAAGTTCGTTAAATCCTTATTCATTTTCACAACAAGTTTGTTATCTGCC
TCTTGCGCTTCCACATAAAGGTTATTAGCCGCTGAGGCCTTACCATTCCATTTGCCTTCA
CCCTCAACGGTTAACTTCGTACCCAATGGACGATGTACAGTGGTATCGGCGTTGTTACCC
GTCAAGGCTAAGCCCGCTTGTGCAATGGCTTGTAAGTCTTTTACTGTCGCTACATTATTT
AACGCATTACCCGTTTGAGCCAATAAGCCGCCTTTACCGTCTTTGTTATCACCAGCAATA
GCTTTTTGTGCATCTGCAGGGGTAAGTGCCGTTTTATTTGATTCAGCATCATCTTTCAAA
CCTAAACCACTTCCCACATTGCTCATCACAATTGGTGTATTGCTTGCATCAGATGGCATT
GCTTGAACAGTAACATTATTTGAAGCAACCTCAGTTAATGTTGCAGGTGTACCATCTGCA
TTTTTATATGTATTTGTTGCAGGATCGAAAACTTTCCCTTTTAAGTCACTCTCTTTATAG
AATTTACCATCTTTTCCGCGAACAAGCGTAACTGGTACTTGTTTACCATTTACAGTTTCA
GTTTTTACTTCGCCTGTTACAGAATCTTTCTCAAAGTACTCAAACGGTTTTCGATCGTTC
ATTTCTTTTAAGCGATCATCGACATAGCCCGTATTCGCTGCAGCCGTTCTGTCTTTCGCC
GTGCCGTCTGGATTACGTTCAACATCTTTTAAGCCAGTGATAGAGCCCGTGCCTTTAGCA
TCCGTACCCTCACCATTTTTAGCAAAGCTAATTTCTGGTGCTGTGCCATCTGCCCCCGAA
GTAATGCTTACTGCATCTTTGCCACTTTGGCCTTTAAGTACCAAGGTGTTAGTTGTTTTA
CCATCTTGACCTTCTTTGCTAGTTAAGGTAATTGCATCTGCACCGTCATTTCCTTTAACC
GTTACACCATCTCTGTTATAAGTCGCAGCTGATTTATCCGTTTGATTTTCGTCTTTCGGA
CCAACAGTCATACCATCTGCATTGACAGTATTTTTAGAGTCTTTATCCGTTGCCGTTACG
CCATCTGCTCTAACGGTTGTTGTTAAGTCATTACCTTCTGCATCTTTCTGAACAATGCTT
GTACCGTCAGCACCTGCTGGGCCCGCAGAGCCAGTTTCTCCTTTTGGACCAGCAGGCCCC
ATTGGACCAGCTTCGCCTCTATCGCCTTTTGGACCTGTATCTCCTTTAGGACCCGCTTGT
CCTGGATCGCCTTTATCCCCCTTAGGACCAGTTGCACCCGCAGGACCTTGAGGGCCCACT
GGTCCTGCCTCTCCTTTTGGTCCTGCCTCTCCTTTTGGACCTGCAGGACCAATTTCACCT
TTCTCTCCCCTAGGACCCTGCTTGCCTGGCTCTCCCGCTGGACCTGTATCTCCTTTTAGA
CCCTGTTCACCCCTAGGCCCTGCTGGACCTTGAGCACCGGTTGGACCCGCAGGTCCTCGC
GGTCCTTCTGGACCCACTGGACCAGCTTCACCCCTAGCCCCTGCTGGACCAGCTGCACCC
GCAGGGCCAGCTTCTCCTCGCTCACCCCTAGGACCCATTGGACCTGCTGGACCCGCAGGG
CCAGTTTCGCCACGATCTCCTTTTTCACCACGATCTCCTTTTTCACCTTTCTTGATAATG
CTAAACGAATTATCTGTATAGGTAATTTTTAGATCGCCATTTGATTCATTTTCCGCACTT
TTAATTAACTTACCCATAGCGGCAATCGTATCAATTTTATCTTTGAGTTGTTGCTCTAAT
CTAACTGTAATCGTACTGCCATTAGCAGAGGAAGTAATACCATTTTCTCCTTTTACAGTG
AGCGTACCACTCCACAAGCCAACCGCTGGTTGTGGTTGTTCGTTGGTATTCCCTGCAATT
TTCATGGTTAAAGATTTAAGCTGTGCCACGTTTACCGCATCGGTATCTTGTGTACCAGCC
GCCACATTGACGATTTGGCGTTTGATTCTGTTATTACCCACAGAAACCGCACCAATATCA
TTATTATCAACGCTTTGTGTTGATTTAAAGCCATTAGCTTCCGATTTCTCCTCAGTAACA
ACTGAATGAGCTTGTCTTTCTCCAGCAACATTTCCAGCCGTTTCTGCTCTCGAACCATAA
CCTAACGCCACACCGCCACCCACGCTGACAACGGTATTATTACCAAGTGCGGTTGATCTG
TCTGTTGTTGTACTTGCCTCTTCACCCACAGCAACAGAGTGCATACCACCGGCAGAGGCT
TTATAACCCAAGGCAGTAGAATGACTTCCAGCATTTGCTCGGCTTCCAACTGCCACTAAA
TTTTTATCTGTCACATTGATATTGGCACCCACAACAACAGAGTCTGCCCCTGTTGTTCTC
GCAAGATTACCTATCGCAATGGAATTTGTCCCAGTACCTTTCGATTCACTACCAAGAGCA
ACAGCATAAGCACCAGCATTACTCTTATACCCCATGGCAATTGCTCTATGCCCATCTGCT
ATAGCTGCATTACTAATATCTCCTCCCCCTATAGCAATAGAGAACTCTCCTTTAGCTTTA
GCAAAGCTTCCTAGTGCCGTTGCAGAAAGTGCTTTTGCTTCAGCTGTACTACCTAATGCA
GTCGAATTCCTTGCTGCTTTCGCATGAGCACCGACAATAACAGAATTTTGTCCTCTTCCA
TTTTCTGTAGCCGGCGTACGTTTATTTTCCACTGTTACCCATTTAGCTTGGTCGCCTATC
ACAACAGAGTTCTGGAATCCTGCATTTGCTTTAAAACCTATCGCAATTGCTCCATTATTT
CCATCTACTTTAGCCTGGCTGCCTATCGCAACAGAGCCTGTTCCTTGTGCTTTTGCTCCA
TAACCATAAGCCACAGAATTAGAGCTTGCTTGTGTTCTTACCCCAACGGCTGTGGAATTT
TCACCGATTGCTTTAGCGTCAAAACCCATCGCAACAGCATGGCTACTTTCAGCTTTTGAT
AAACCACCAATAGCAATAGAACCACCCCCAGCCCTACTATTGTAACCAACAGCAATAGTA
TCGTTGTTATATCCCCTACTCCCACTCCCACCATCTTCAAACCATGCAGCTAAACCTACT
GGACTAAAAAATATACCTAATAATACTAGACTTAAAAGACTTAATTTAAATTTATCTTGC
TGTTTATCTAAAAAATAATCTGAGGTGCATACTTGAGCTCTTTTATCCGTGTAAGTGGAT
GTTTTAGTATGAGACTTTACTAACTCAGATACAACCACCCAAGCCTGTTGAGCATGACTC
CAAATAACTCTAAATATTTTATTCATAATAAAATAACCTTCTCTACTGCTTTTCCTAATA
AAAAATCATAAACCTTTATTTACATTTTCAGGATGTACAAATGCCCCCATCGCCCTCGCT
TTCGCTCGGGCACTTCCCCCGCAAGCGGGGGAAGTTAACTCCTTGACAAACCATATATTA
GATGGATTGAATATTGTAGGGTGGGTTTTAACCCACCAATAAAATCAATATGTTACGGCT
ACATGGTGGGTCAAGACCCACCCTACAAGCTACTTCCCCCGCCCCATTGTAAAAAAAAAA
ACAATGCGTTGCACAAAACTAAGAATAAAATAACAAGGATTTTTCAACTTTTATCAATAA
AAGCTAGAAATAATAGGCGGAAATCTAATGAAAGCGGTGATTTAGATAGGATATTTTGCA
TAGTAGACAATGTTGGTAAAAAGTGGGCTAAAGCCTTATAGTACAAGGCTTTAAGCTCAC
TTTTGAAGAATATGCTCATTTAAATATAGAAAAAACAACAAATAGGTTGGAAGGGTTATT
TAAAAAACAGGCTAATCATCATTAACCTGCGAATTGATGAACACTGCATAGCAATTTTAC
ATGTTAATTGATAATAATTATCGTTTTATTTGAGTGCTATATTTTGTCAAGGTATAATCT
TTCATTTTAAAGAGAAAGTTGTATTTGCGGAGCTTGGGTAGCAAAATGAGGAAAAACAGC
AACTTCCGCTTTATACCATTTTTGAATAATCTCTTTTCGGATAACCTCTGTTGCACTGCC
ACAGGCTTGAATGTGCTGTTCTGCCAGTAAAATCAGTTGATCTCCATATAACGCGGCTAA
ATTGAGATCGTGCAAAATACAACAGACCGTTAGCCCTTTCTTTTGGCATAGATTTTTGAG
TAAACGTAGGCAGTGTTGCTGATGGTAAAGATCAAAGGCTGAGGTCGGTTCATCTAAAAA
TAGCAATTTACCTCGCATATCTTCACTCCAAAGTTGTAACAACGCTCGAGCTAGTTGTGT
GCGTTGTTGTTCACCGCCAGAGAGCTGTCGATAAGCCTTATTTCGCAAAGCCGTACATTC
TGTCACCATAATCACCTGTTCTAAATGCTGATCGACTTCCGTTTGGCTTCGATGATAGCC
CCCCATTCTAATAACCTCTTCCACAGAAAAAGGAAAATTGAGTAGGCTATGTTGTCGCAT
TACGGCACGATGTTGAGCCAATTCAGCTAAAGAGAATTGATCTATACCTTTATTATACAA
ACGCACTTCCCCGCTTTTTGCTGAGAGGTAGCCAGATAATAGACGTAGCAATGTGGATTT
GCCCGCACCATTTGGACCGATCAACACGGTCATTTTGCCTTGCGGTAATACTAAAGAGAT
ATTGTCTAACAAAAGACACTGATTAATCGTTAATGTGAGCTTATCAGCGATCAGCAAGCG
GTCTGATTGCAACATTAATTTACCTCCCTATAACGAACGACTAACCACAGAAAATAAGGT
GCGCCAAGAAAACTGGTAATCATACCGACAGGCAATTCCGCTGGAGCAAATGCAGTTCGA
GCAAAGGTATCAGCAATAAGTAGCAAGATTGCTCCACAAAGAGCCGAAGCAGGTAGAACC
CAACGATGATCAGCACCTAATTTAAAGCGAACAAGGTGAGGAATGACTAAACCAATAAAC
CCAATCGCACCACTCACTGCTACGGCAGAGCCTACTAATAATGCCCCAAGTAACATTAAC
AGTCGTTTTAGTTGTAGTACATTAATGCCAAGATAATGAGCTTCTTCATCACCAAGTTGT
AACACATTGAGCTTCTGAGCGAGAGTAAACAAATATAAACAGGCGGGTAAAATCAGCGTA
CTTGCAATAAATAACGGCTGCCATTGTGCTTGTCCTAAACTTCCCATTGTCCAAAGTGTA
AATTGACGAAGTTGCTGATCGTTACTGATATATGTCAGCATTCCGACAATAGCAAAACAG
AGTGCATTTACCGCAATACCTGCCAATAACAATTTTTGCATAGAGGCTTGAGTACGATGG
CTTAAAGCATAGATAAACCCAGTTACAGCAAGACTACCCATAAAAGCAAAAAGCATTGTG
CTATAAATGCCCCACTCTGTTGGTAAAATATTTGGCAACAGAATAGAGAGGGCGACAGCA
AGGCTTGCCCCGCTATTTACACCAATTAATGCAGGATCTGCCATCGGATTATGAAATAAC
CCCTGAAATACCGTGCCAGAAACCGCAAGGGCTAAACCAACGATAATGGCGAGTAAAATA
CGAGGTAAACGAATATTTAACCATATTTGCCACACGTTACTGTTTAGGTCTGCTGCAACT
AAGTCTTGCCACGTCAAAGAAAATGCCCCTACATTTGTTGCAATAAGTGCCACAAGCAGC
AATACGATAAGTAGTGAGATCAGCCAAAGGGAACGGGACATTATTTCACCACTTGTTCAG
CCGCAGTACGCATTTTTTGTAGCTCTTGCCCCATTGTTAATCCGAAAGCAAGAAACGCAA
TATCATCAACAACAACTAATCGCTTATGTTTTCCTGCGTTGGTATGTGCAAGTCCAGGTA
ATGTCCAAATTTCATCGGGAGATTTAAAATTTTCCAAGCTCAAATGGCTAAGCACGATCA
AATCAGGATTTGCTGAAATAATTCCTTCTTGAGAAATCGGAGCAAATCTTACTGCATCTT
TCATTGCATTTTTTGCTCCAATTAATCGAATAGCTGTATCTGCGACTGTACCTTTTCCAG
CCGCCATTTGATGTATGCCAGCTCGATTGAGAATAAATAAAATATTGACATCAAGTGGAG
ATTTATTGACCGCATTTATTTCTTGGGTAAATTTATCTGCTAAAGTAGCCGCTTGTTGTG
GCTTACCGACAATATCACCAATACGTTTGATTTTTTCTACGACACTTTCAGGACTATATT
TAAGCGGTACGAGTTCCACCTGAATGCCAGCAGATTTCAGTTGTTCTAATACAACAGACG
GCTGTGCAACTTCACTCGCAATCACTTTAGTTGGTTTTAATGCCAAAATACCTTCCGTGT
TTAACTGTCGCATATAACCAATATCGGGCAATGCTTTCACCTGTGGGGGGTTAAGACTTG
TACTATCACGCCCAATTAAATTTTGTTCTGCATTTAAGGCATAAATAATTTCGGTGACAT
CACCCCCAATACTGATCACCCGTTCATTTGTAGCCTGTGCAGTTATAGAAATTGCAAAAC
AAGCGGTGAGAAAACAGAAAAATCGAATGAATGGCATATAAACCTCCTAAATGATAAAGG
TTCTCATTTTATATTATTGAGAATTATTATCAAGTGATTACATACCCCCCACTCACCTGC
TTCACTACGCCCAACAACTCCAAATTCAGCAGCTCAATCAATGCGGTTTCTACCGCCATA
TCCGTCGCTTTGGCAAGATCATCAATGCTGATCGGCTCAAGGCTAATCTGTTCAAACAAT
TGTTGCTGACAAGCGGTCAGTTCAGGTAGATTTTTTGCAAATTTAGGGTCGGATTTCACC
GCTTGTTTAGGTTTCGTATCAAATAGACTTGGTTGAATATGCACTGACTGCCGTTGCCAC
GCAATCGCATCTAAAATATCTTCAACATTTTCAACCAGCAATGCCCCTTCTTTAATCAAT
TTATGGCACCCTTCGCTATATGGGTTTTGTACTGAGTTTGGCAATGCAAAGACTTCTCTC
CCTTGCTCTAACGCATAACGAGCAGTAATTAGCGAGCCACTATTCACTGTTGCTTCAATA
ACCAATGTTCCGAGCGATAATCCGCTGATAATACGATTTCGTCTAGGAAAATTCTCAGCA
ATCGGTGGCTGGCTAGGGAAAAATTCCGACACTAACGCACCGCTTGTTGCAACGATTTGT
TCAGCAAGTTTTTTATGGCGAGCAGGGTAAACTTGGTCTAAACCACTGCCTAAAACCGCA
ATAGTAATCCCGTTTTCATTGGCCGCACGCTGATGACAAAATCCGTCTATGCCTATGGCT
AAACCACTAGTGACAGCAAGTTGATGTTTCACTAATTCCGCCGAAAAATGCCCAGCCCAG
TGTTCGCCATAGTGGGAATAATCTCGACTGCCAACGATGGCTATCTGCGGTAACGATAAA
CTTTCAACATTCCCCCGCACAAAAAGCACTGGAGGAGCGGTGCTGATCTGCTTCAGCAAG
AAAGGATAATCTTCGTCAAATAAAGTTAAAATCCGTTGCTGATCCTGTTCCGCCCATTGC
AACGCCTGATCGATCCATTTATGCTCAGGATTAAACCAACGCTGAATTTGCCGTTCATTC
CAGCCCATTTGCTTTAATGCGGTTTTGTCATATTGACAAAATTCGCCAAAGTCCACTTCC
GAGAGTAACCGCCCGATACGTTGCGCGCCAAGCTGTGGCACTTGTAACAGGGCTAATAAT
TTTGTGAGATGTGTCATTTATTATTTACCTTATCGTAGAAATATTAAATTTACTTCGATC
TCACTCCCCTCTTTAGAAAAGAGGGGTTGGGGGAGATTTGACAGAAGTAAATAACGAAGA
AAATAATTTATTTGGCAATCAATAATAAAAAAACTAAGGGCTTTTTAATCACTCACTTCG
TTTATTCGTCTGCCAAATCTCCCCTAGCCCCTCTTTGCTAAAGAGGGGGATAGCTAGAGG
CTAGAAAAATATATTAATGGTAAGCTCCCTTCTACATACATTTCCCTAATCCTAATAAAA
AGTTTAAAATAGCCAACATATTCTTTTTAATTTTTCGACGGAGATCGCAAAAATGGCTGT
TTTAGACGTTTTAATTTACCCAGATGAGAATTTGGCTAAGGTTTGCCAACCCGTAGAAAC
GGTGGACGCAGAACTAAATACCTTTATTGATAATATGTTTGACACAATGTATGAACACGA
GGGGATCGGGCTTGCTGCACCGCAAGTCAATGTGCTTAAACGTGTGATTACTATTGATAT
TGAAGGGGATAAAACTAATCAAATCGTGTTGATTAACCCTGAGATTTTGGAAAGCAGTGG
CGAAACGGGTATTGAAGAAGGGTGTTTGTCTATTCCTGGTTGTCGAGCTTTAGTGCCACG
CAAAGAGAAATTGACAGTTAAAGCGTTAAATCGTGAAGGTCAAACGTTTACGCTTGAAGC
AGATGGTTTGTTAGCCATTTGTATTCAGCACGAAATCGATCACTTAAATGGTGTGTTGTT
TGTGGATCATATTTCCCAACTTAAACGCCAACGTATCAAAGAAAAAATGCTCAAACTGAA
AAAACAGATTGAGCGTGCGAAATAAAGGAGAAGACAATGATTATTGTAACAGGAGGTGCT
GGCTTTATCGGTAGCAATATTGTTAAGGCGTTAAATGCTATCGGTAGAACCGATATTTTA
GTGGTGGATAACCTGAAAAATGGTGAGAAGTTTGTTAATTTAGTCGATTTAGACATTGCA
GATTATTGTGATAAAGAAGATTTTATTGCATCTATTATTGCAGGCGATGATTTTGGTGAG
ATTGATGCGATTTTCCACGAGGGGGCTTGTTCAGCAACGACGGAGTGGGACGGTAAATAC
TTAATGCAGAACAACTATGAGTATTCTAAAGAGTTGTTGCATTTCTGTTTAGATCGCCAA
ATTCCTTTCTTTTATGCGTCAAGTGCGGCGACCTACGGCGGTCGTTCGGACAACTTTATT
GAAGAGAGAAAATTTGAACAGCCGTTAAATGTTTATGGCTATTCTAAATTTTTGTTTGAT
GAATATGTGCGTAAAATTTTGCCTGAGGCAGAGTCGCCAGTGTGTGGCTTTAAGTATTTC
AATGTGTATGGTCCACGCGAACAGCATAAAGGCTCGATGGCAAGTGTGGCGTTCCATTTG
AATACGCAAATTCTTAAAGGCGAAAATCCGAAACTATTTGAAGGTTCGGAAACATTTTTG
CGTGATTTTGTGTATGTGGAAGATGTCGCTCAGGTGAATATTTGGGCGTGGCAAAATAGG
ATTTCGGGTATTTTCAATCTGGGTACAGGCAATGCGGAGTCTTTCCGTGCCGTTGCTGAT
GCGGTGTTGGCGTTCCATCAAAAAGGGCAAATTGAAACTATTCCATTCCCAGATCATTTA
AAATCTCGTTACCAAACCTTTACCCAAGCTGATTTAACCAAACTGCGTGCGGCAGGTTAT
GATAAGCCGTTTAAAACCGTTGCAGAGGGGACTAAGGCTTATATGGAGTGGTTGAATAGA
TAAAATGTAAGCGGTAAGATTGAGCTGAAATCTTACCGCTTTGTCTTTTAGATGTAGTGA
ATTCCATTAAAATCCCAAATGGAGAAGGTATTTTATGAAATATAATCTCATCGCATTTTC
TTTGCTTGCATTACCTTTAGTAACTAAAGCAAACCCAACTTGGGTAGATCATCAACGAAT
AAAATTACAAGATCAGCTTGCCAGCATTAAAACAGCATTTGAGTGTCGTATTTGGTGATG
AAGATTTAGATAACCACGCTCAGGATCAAAATCAGTTGCAGCGTAATTATCGATCACTAT
TAAGTAGACATAAAAAGTATGATAGTAAACAGATACGAAATGATAATGCGTCTTTAGCAT
TACGTTGGTCTAAAGGTGTTAAAGCATTAGGGATTGATACTGATGTGGATTTAGGGATTC
GTTCTGGGACAGACATATTCTTACGTTTCAAAGTAGCTAAAACCTGGCAACACAATGAGG
TATTTTCTACTCGATTAGAGTAAATTTATCGATACGGTATAGAAAGCAAGCACTATCTCC
GCACTAATTTTGAAAATAAATTCCAGTGGAAACCTCAGGTTTTTATCAATAATCATACCT
TTCTACAATATACTCGTGATTTAGATGAGAATGTTGAATCGGGAAATAGCTTATATCGTC
AGCACGATTTTGCGGGCTATAAAAAAATTGAGCTATGGTTTATTTGTTGGCGGTAACATG
AATAAGAAAAAAGCGGCTCTAACTCACTACGGACCTTTCATCAACTGGCAGCAACCAATT
TGGAAAGATTGAGTGTTTATTCAGCCTGAAGTCCATTTTTACAATGATAAAAAACAAAAT
CGTAAACACCATTTCGGCGCTTTTTACGACTGGAAGCGATTTTCTAACATCTTTTTTAGG
CAAACAAAGTAATAATATTACAAATAGTGAAAATAGCATAATCAGACGATTAAATATTAT
CTAACTATTTACTATCCCGAATATTCTTGTAAATTTAATTAATATCTTATTTATAGTAAT
AATCTATTCTTGTGGTCTTGCCAGCTTTTTATAGAAAAAAGGTAGACTAATTCTGTTATG
CAATCCATTCCACTCAGAAAGCGATTATTAGAAGGCTATTTTTGTCAGGTTGGTTTACGT
TGAGATACGTGTAGAAACTTGAGTTGGCGGAGCGTATGGGAGTCCAACTCACCCTCTAAT
ATATTGAAATTTAAAGATTTTATTTTTGTAACTTAAAATCTTGTTACTAATCTTGTTACT
ATTTTTCATTTCATACCCCTAAATAGATTATTATTTAATCATTTTTTAGCGGCTAAACAC
TACAGCATTTTGAAGTTTATCACTTGTATAACGATTTAATTTTAGGATAATCCATTTACT
TAAAATAACACGCCTTGCAATTTTAAGAGACTGAAGAAAACCAGTATCAGCAAATTCAAC
ATCTACCGCCATCATTCTAGGCATAATTATTCACTTTTAATCAAAAGATGATGATGGCTA
GAACCCCGAAAAATTGCCGAAAACCACGAGCCCGTAACCCCGTGGAAAGCCCCACCCCGT
CGGGAGTACCTTTTTATTTGGAGCAAATATATAATTATATTTCCTATGTATAATTTTGTA
TAAAGCCCCTAATTCTTAAAGCCCACAAAAAAGCCCTACATTCAAAAAATGTAAGGCTTA
TTATTTAGTACATCTGCTTAACATCGCAATCATAGATTTTTGAGAAGCGTTCTAGCGTTT
TTTTCTGTGGCTTGCTGTCGCTTCGTTCCATTTGAGAAATAGCCCCTTGAGAAATCCCCA
CTTTGTCCGCTACTTCTTGCTGTGATAGGTTGCGATAAATCCGCCACGCTCCTAAATGGT
TTACGTTATGTTTAATCATTATCATAACAACCTCATGAGGAATTAACGCATCGTCATTAT
CGCTTTGCTCGTAGGGTAGGCTTTCCCATTCTTCGTCATCCTCCTCCTCTATCCTAAAGC
CGTACTCGTCTACATCTACTAACTTTTCATATTCCGCCATAGGTAAAATCACATATAAAG
GCTTACCGCTGTTATCTCTGATATATTGTAAATTGCTCATTATTTCTTGCTCCTGTGTTT
TATAGCTCTAGTTATAAGTCCGCTCGTCTCGCTTCTTAATCTCTTGGATTTCGATAATAA
TCGGTTTATTGTTCACTACTTTAAAAATTACCCTATAAAATCCCACTCTCATTCTAAACT
TGCCTTTGTTTTGCTCGCCTTTCAGTTCGATAATATCTGCTTGAACATTTGGAAATTGTT
GTAACGCTTCGATTTTTTCAATAATTCGGTCAAGGTATCGGCTATCAATAGTTCTTATCT
GTTTGCTTGCCCTGCTTGCCCATCTAATCACAGCCATTTTATAACCCCTAAGATTACCCT
TTCAATAGAATAATTATAAGATACTCTATAAATATATTCAATCTTTATCTTATAATTATC
TTATTTATTAGTAATGATCGAACCTAACCAAGCATCGTGCGTACTGCTCCGAAATTCCGC
CAAAATGTGTAGCATAAAAAGGGATATTATCCGCAGAAACCAAAACGCCACCCTACCGCC
ACTTTTACGCTTTCAAAAAAATTTTTTTATATTTAGTAAAAAACAGTAGTCCAATTAGTC
CAATCCTTTAAAATCAAACACTTAAGTGGCATTTTTTGGACTAATTGAGTAGTCCAATGT
AGTCCAAAATTAGTCCAAAACTAACAAAATACTCTTATTGTTCATTTTTTGAGTAGTCCA
AAATGCCCCAAAATTAGTCCAAAATGCCCTAAAATTAGTCCAAAACGACCCCAAATTAGT
CCAATGAATTTTATGTAATATATTGATAAATAAAGATATTATTTTTTTAATAGGTATTTT
GGACTAATTGGACTACTAAAAAACTACGCGCATGAAAAAAATTTTTTTGCAAAGGTAAAA
AAAAGAGCTAACCATCTCTGGAAAGCTCTTAAATCATCAATGTAGCATACAGACCACAAA
AAGCACTTAATGATATGGTTTGTTATGGTTTTTATGCTTCATCACTTTCAACAAGTGGGA
AAACGAGATAACATCTTGTACGTTTCGGATCTATCCTGCTTGGTATTCTTACTAAGTATC
TATAGCCATTTTCGCCCTTAGATAGCATTCCTTTATCTGATAGGATTTTACAAGCCTGCT
CCTTTGGGTGTCCCTTTATCGCTTCCTCAAAAGCTAATGGATACAGATAAAAGTGCTCTA
TCTCATTATCTCGTTGAGGAATGATTTTATAGCCTGCGATATTCGAGATGGCTCGCTGTT
CGGGGTTGTTTGGGTATTCGATAAAACGCCCCTCCGCATTCGCTAATAGCCATCCGTTCA
CTTGCTCAATGATTTGCTTTTCTTCTTGGCTATGTAGCCCAAAGATATTTATCCACTCAT
TGAAGCAATGTAGCAACGCCTCACCGTTGGCGGAAGTGTCCCACCCTGTGAGAAAGCTCG
CTAATTGTAAGGCGGTTTCAAGGATAGCAAAACGCCCCGCCACTCGTTGAACCTGTGGAC
TTGCGTCACTTGGCAAGCGGTCTAGCCACTTGGCTTTTATTTGGCTATGAACGTTGATTA
GCGTTTTCTGGTTGTCCGCCACTGTTAGCCACTCAATCCACGCCCTACCAACAGCTCCGT
AGTGTTGCTTGCTCGCATAGTTTAAATGGTCGGCGTGTGCCTTGCCGTCAGAGAATGAAT
GATAGACTTTCGCCCTTGTGATAGGCACATTCAACAAGCGGACTAATTGCCCTGCGTTTG
TCTTAATGCCTCCCATCGACAAATAGCCCTCTAGGTCAATCTCACCCGTCGAAAACGCCA
TAATCCGCCACCGTTGAAGCTCTCTATTACCGCCGTCTTTCGCTCCCTGTATTTTCCCCA
CGCCATTAAATAAAGCGTAGGCGGTTTGCTCTATGTACTTGCGGTTTGAGCCTTGCCCGA
TTTCATCAAGGGGCATAAAGTTATCATTTCTTGCTGAGGCTTCATTAATTAAACCTAACC
CTGTCGCATTCCACGATAGGCGGATTTTGTCAGGGTGTCCGTATAGACTGCTGGCAATGT
TAGCGGTGGTGGTTTTGCCTGCGGTTGAGCCACCGAATAAGTGAACTCCAAAGCTCTCAG
CCTCTATGATGTTCATTATCGGGGCAGATAAAGCACAAGCCACGCCTAACATCATTGACG
GATTACCTCGCACGTTATCGGCGATTTCTTGCCTCCAGCTCTCTATTGTGCCTTTGGTGT
CGTATCCACTGGCGGTGGCGGATTGACGATTAAATAGCACGGGTGTTTCAGGTTCGCCTA
ATACTTCCCCATTTGGCAAAATATAAGCCCCATTATGCCACCCTGTAGCGTTGGTGATGT
GCCATAGGGTACGCTTACCGCTACTTTGTAAATAGTCCGCTAGCTCGTTGCGTAGGTAGG
TGCGAGTAGTTAAGCGTAGCCCTTTTGCTTTGAGCTGTCGCCATCCCTCCCGTTCGCCTA
AATCCCCCAAGGATAACGCCTCTTTGATTGGTTGCGATTTGCCCTCAGGCGTCCACTCTA
GCACGAGATAATGTTCAGCTTCACTTTGCCCTATACCTACTACAGAAATCACATCAGAAA
GCCATTCTGTACGCTCTGATAGCAGTCCGCCTGTGTCCTTGTCATATTTCGGGGTAATGC
GATAAAGCCCTTCTATGCCGTTCTCTGTGCGTTTTTCGATATAGGGTTTATGTTTATCTA
TGTCAGCATTCACATCATCACTAGCGGTCATTTCCGCCACGTTTTCCGCTATTGCTCCAC
CTTGTCGAATGCATTCGATATATCCGCTTAAATCTTCAAGGTGTTGCTCGGCTTCGTCAA
TGTAGTGAATGATTTTAGCCTGTGTATTCTTAGCAAGGTTTAAGTAAAGTTTAGCCATAA
TCTCACCGCTTACATCTTCACCGTGATTAGCTCGCTGTATCGTGATGATATAAGCCTTTT
TAGGTGCTATGCGGTATTGATGAACGTTTTCCAAAACCTCAGCAGTAAGCACAATAGGGG
GCGATTTCTCGCCCTGTGGTAACACATCATCAAGTGCTATCTCGTCCTGTGAACGTTCAG
CTGGTGGAGCTTTGGCAAAATCCCACGCTTGAGAGCCGATAATGATAAAGGCATTTTCCG
CATTTGGTTTTTGCAGTTTCATATTTGGGGCGTTTTTTAGCTTAGTGAATGCTTTCATTT
TCGCCCCCTGTTAAGCCCATCACTAACAACGTAAAGCCGTCTTGGGTCATTAGGTACATC
TTTCTAGCTTTGCCTTGTTCGTCGATATATTTAGCCTCCTTAAAATTAAGGTGGCGAAAT
TCATCAGAGCAACCTAGATTTTTGATGATTTGTAATAGGTTGTCGTGTCGTTTACCAAAG
TATTCCGCCACTTTTAGCGTATCAGTCATAGATACGCTTTCTTTGTGAAATACCTTTGGG
AATACTGCGTTTAATAGTTCTGTTTTCATTGGGTTGTTCCTTAAATGTCAGGTTTTGTAA
GGTTCTGTTGCCCCTTAAATCTCAGGTTTTCTCAGGTTCTAGTGTTTTTCTCATTTTTGA
GTAAAACCCCCTAGGCTGTACTTTCATTTGGTGCTACCAACTCAATAACCGTAGGGCGAA
GTGAACCGTCAGAGCTTGTATGGTCGATAACTTGCTTATCTAACCCTAGCAATTTGGCTT
TACCCATTGTGGCTGATACTGCAACGCTTAACTGCCCACGTTCTAAAGCCTTTTCTCTGG
CTACCTCTAGCTCATCTAGTAAATCATCTACGGTTAGTTTGTGTCGCTCTATGTGTTCAG
CTTGTAGTTCCTCAATCCTTGCCGTAATCTTGCCGTTATCCATTAGCTCTTTTGCTTTGC
GGTGAACCGTTTCGGGTTTCATTCCATCCGCTTTATAAGCCTTGCGATAGGCTTCGCTTG
CGTTGCCCGTTTCTACAAAATACTGAGCAAAATTTTCTTGCTTTGGTCTGTCTAAGGTTG
GCATTGCTCCCCCTTAAACTGTGATAAATAGCGTTGTGTTTCGTACTCGGTCAGCATTGG
TAAACCACATTTAGCACGCTCACCATTTAGCAAGGTGATAGCTTTCAAGGCTTCTTTTGT
ATTGGGTAAGCGGTAAATCGTGTAAGTCCCTGTTCCGTATTGGTTTGGTCTTTCGGTTTT
GTGAATGGCGATATTGTGTAATCTTGGTAATTCCGTCACCTCATTACGCCCGCTATTGAT
GAAGTATTTAAAGTCAATCTCTCGCCCGCTAATCCCTTGTGGGTGTTCTAGTAGTGCGGT
GATAGATTTTGCTTTTCGGGTTGGGTAGATAAGTTGTTTCATAAGATGTTACCTCGTCTT
ATTGTTGGAATGAAGCCAACCACGCTTTTACATCGCTCTCTTTCCAACGAGAAGAACGCC
CCCATTTCTCAGGCTGTGCTAATTTCCCGTTTTTAATGTGTCGATAAATGAAAGCGTGTG
ATACTCCGCTTAATGCTCTTAATTCCGCCATTGAGTAACGTTTCTCTACGGCTTCGGTTG
TGGTTTGGTTTTGAATTTGTTTCATATAAATACCCCTGTTTATGTTGGTTTACGGTTGGA
AATGTAGGAGTATTGTAGAAATGAAGTTTGTGCTATTGGGGATAATGAACAAATGAACTG
GTTCATTGAACTAATGAACTGAGAGAGATAAAAATAAACCGCCATAAAGGCGGTATAGTT
TATTGCGATAAATATTTTTTAATGGTGTTTTTTGAGACTACGTCTCTATTTTTATGTGTG
AGTGAAATTTTAGTATGTAATTTGCTGTATGATGGAATTTTCCCATTGTCTAGTAAATCA
GGGTTAATAATATCTTCTATAAATTTCATCAAAGTGTCGGGTTTATATGTGAATGTTCCT
ATATCCTCATCTATTAAATGCGTATTTTGTACCTGTTCAGGTTCTTTTTTATTATCATCA
TAAAAAATAGGAATGTCTGGGAATGGTTCGATTTTAAAGCCCATTTTATCTGCAAAAAGT
TCTAGATCTTCCCTATGAATGTTCACTATTTTTACATCACCTAGCTCACTATTGTGTTCT
ATTTCTATTGATGATTTTCTCAATAGTCCACTTTTAATATATTGCTCTAGGATAGTTTGA
GCAGATTTAAAATCTTGATTAAGAATATCATTACCAACATCACAAGGATTTAAACCGAAT
AGAATTGAAGCGGCTTCATAAGTTGAAAAATAAATCTGATAACGATAAAGATATAAATGC
TCATTAGAATTAAGATTTTTTCTCTTTTCCAAAAGGAAAGGCGTTATATAGTCCTCCTCT
AAATCTTCAATATACTGCTCTCCAATATGTTGTGCTACTTCATATTGTACTGCTTCAGAT
ATAAGATTGTTTTTTTCTTTGGGTGTGTTCATAACTATCCCCTGTGTTAAGCCTGTTTTA
TTTTTATTATGTCCGTTTATGTGTGTTTATAAACAGTTATTATTTTACATAGGCTTTTGA
AAAATTCATCATATTGACTTTTTGAGAACTCTTTTCCCTTCGTGTTGGTTATTGATTTTA
AAAAGAAAAAATTTTGTAAAAAAATCACAATAAAAAAGCCTAGCTGTAAAACTAGGCTTA
ATCGGTACTTATAAAAATGGTTTTGGTGCTAATTCTTCCACATAATCCGCCCAATGTTGC
AACATATCAAAACGTTGCTCTAAGTAGTTCGCTTTGTTATAACTGCCTCGTATTCGATTT
CTATCTTTGTGCGATAAAGCTCGCTCTATCCAATCCGCATTAAAATTCTGCTCGTTGAGT
GATGTACTGAACAAATAGCGGATGCCGTGAGTGGTTAGCCGATCTTCACCAATGGATTTA
ATAATTGCTTTACGCATTGTTTCTATAGATAAATGCCCTGTTTTCTTTGAAGCAACACTA
GCAAAAACAAAAGGACTTTGAATATTGGCGTTTACTACCTCATTAAAATGCCTCATCTTG
TTTAAAAGCTCAATAGATTGGCGTGATAGCGTAACAATGTGCGTTCTGCCCTCAGGTAAG
TTCTTATTCCCTTTCTGTACTTGATAAGCCCATAACCTTTCTTTTTCGTCTATATCTTCC
CATTTTGCTTTTGCAATTTCAGAGGGTCTGCCACCTGTTAACAGAACCAACATCACAGCA
TAAAACACATTTAAACCAAAACGCCCCTTATCTCGTTTTTGATAGAAAGCCTGTAGAAAT
TCCGCTAATTCGTCAGGTTGAATTGTGTTCATACTTTGTGGAGTTGGTTTATCAAATTCT
TTACCAATGTCAGAAAGGTTATTAGTTGCTATTAGCCCACGGTGTAAAGCGTAACGCATT
ACCTCGTTAATTTTAGCGATAGTTTTGCGTATAGTTTCAAGTTTCCCTGCTCTCTCTAAA
GGCTTTAACGCATTAATTGCAATAAGTGGGGTTATTTCTGAAATAGGATAATTGCCAAAA
TGTGGGAGGATGTGGCGTTTAAATAAAGCCCATGTATCTTTTGCAGTTCGTTCTGAAAAG
TCAGCTTTAAGTTTTCTATCCTCGAACCACTTCACAGCCATTTTTTCAAAAGTTAATTCT
AATCTATTCGCTTGCTCTTGCTTATCTAGTTCCCTTTGTCTAACAGGATCGATATTTTGA
GCAAGTAACGCCCTTGCTTTTGCGTGTTCTTTCCTTGCTTGTATTAAAGAGATTTCAGGG
TATTCCCCTATAGTGAAGTTTGTTCTCGTTTTGGTGTATGGTTTGTAATAGTTAAAAACA
AACACTTTAGCCCCGCTCTTTCTAACAATTAAACGCAATCCGCCACCGTCAGATAGTGGA
TAATCTTTATCTTTGGGTTTTGCTTGTCTGATCTGCGTATCGACTAGCTTGTATTTCATC
TTAAAAATCCGTAAAAAGTAACAAGGAAGTAACAAGGTTTTACCAGTCCAATAAATCTTC
CTAAGCATTGATATATCTAGCTCTAAACTAAAAATAGTAACAAGGTTATTTAAATAAAAG
ATGGTTTTTTGGGAGTAGCCAACACAAAAGGCAAAATCTTGTTACTAATCTTGTTACTAT
TTTTTTGTGATGATAGGATACATTGAGAGACGCAGGGAGACAATAAAAAGATTAAAAAGC
TAGTATTTGCAAGGTTTTTTGTTAGGTTGGTTTACGTTGAGATACGTGTAGATAAGTGAG
TTGGCGGAGGCGTATGGGAGTTGAACCCACCCGAGAACGCCGGCGTCCTCAACAGGATTT
GAAGTCCTGCCACATCACCGGATATGACACACCTCCGAAAAAGTAGCACTATTCTACTGA
ATTTATTAGAATTGTGCAAAATTTCTGACAGATCTCTGCTATGCAATCACTATTTCGTTC
AATTCCTGCAATTGATAAACTGCTAAAAACATCACAAGGTGCTGATTTAATTCAACAATT
CGGACATCAAGCCTTTGTTGCTCAAGCTCGTTTACTGATTGAACAAGCTCGCCAACATAT
TCAGCAACATCAAAGTCTGCCTGACTTTCTACAAACAGAACATACGCTTTTTAACGAATT
AACTCACCGCTTGCAAAGCCTTGCTCAAGTTAAAATGAAACCTGTGTTTAACCTGACAGG
AACGGTTTTGCATACCAATCTTGGTCGTGGCTTGTGGTCGGAACAAGCGATTTCAGCTGC
TACCGATGCAATGCGAAATAATGTGGCGTTAGAGTTCGATATTGAAGCAGGTAAACGCAG
TCACCGTGATCTCTATATTTCTGAGCTGTTGCAACAACTGACAGGGGCGGAAGCGACTTG
CGTGGTCAATAACAATGCGGCTGCCGTATTGTTAATGTTGGCTACTTTTGCTCAAGGCAA
AGAAGTGATTATCTCACGTGGCGAATTAATTGAGATAGGCGGTGCTTTCCGTATCCCTGA
CATTATGGCTCAAGCAGGGTGCAAGTTGGTTGAAGTGGGTACAACAAATCGCACCCATTT
AAAAGATTATCGCAACGCAATCAACGAAAATACTGCATTTTTAATGAAAGTTCACACCAG
TAATTACCAAATTCAAGGTTTTACTTCGAGTGTGAGTGAAGAAGAGTTGGTGGCATTAGG
GCAAGAGTTTAATCTACCTGTGATTAGCGATTTAGGCAGTGGCTCGCTCACCGATATGCA
AGCCCTCAACCTACCTGCCGAGCCGATAATGCAACAAAAAGTCGCTTCAGGTGTGGATTT
AGTTTCGTTTTCAGGGGATAAACTACTTGGCGGTCCACAAGCTGGGATTATTGTTGGGAA
AAAAGCCTTTATCGATCAACTTCAACAGCACCCACTCAAACGGGTTTTGCGTTGTGATAA
AGTGATTTTGTCAGGCTTAGAAGCTACGTTACGCCACTATCTTTTCCCTGATCGTTTAAC
GGACGAGCTACCGACACTGCACTTGCTAACACAATCCCTTGATGGTCTGCAACAGAAAGC
AGAACGTTTAAAAGAGGCGCTCTACAAGCGGTTAGATCAGCGCTATATTTTGCAAATCGA
ACCGAGTGAAGCTCAAATCGGTAGCGGTGCCTTGCCAACGGAAAAAATCCCATCGCTTGC
TGTGACTATTTCGGCAGACAAACAGAGCGATTTACTTGAATTAGAAAAACAGTTTAAAAC
CTATCCAAACCCGATTATTGCTCGTTTTGCACAACAAAAAATGTGGCTAGATGTGAGAAG
TGTGGCGGAGTTTGAGGTGCTTATTTTTATGTTGGAGGAACTATGATCATCGTCACCGCA
GGACACGTCGATCACGGCAAAACATCACTTTTATACGCCTTAACGGGCACTCACACCGCT
CACTTGCCAGAAGAGAAAAAACGGGGGCTGACGATTGATCTTGGCTATGCTTATTTGCCG
ATTGAAAATGATATTTTGGGTTTTATTGATGTTCCAGGCCACCAAAAATTTCTGTCTAAT
ATGCTGGCAGGTCTTGGCGGTGTCCAACACGCTTTGTTGGTTGTATCGGCAGACGAGGGG
ATTAAACCGCAGACGGAAGAACACCTTGCTATTCTTCGCCTGTTGAATTTTAAGCAGATT
ATTGTCGTACTCACCAAAGCGGACAGAGCAGAAGCTACTCGTATAACCCAGCTGATCGAA
CAATTAAAACAGCGTTATCCGTTTTTAGCTTCAGCACATTTCTTTGTGACTTCGGCTCAG
ACAGGCGAGGGAATTGAGCCGTTAAAGCACTATCTGATCAGCCTTAATCACCAAAGCACA
CAAATAGATAAACCGTTCCGCTATGCGATTGACCGTGTATTTAATGTGAAAGGTGCAGGC
TTGGTAGTAACAGGGACTGCAGTCGCTGGGAAAGTGGCTATCGGTGATGAATTTTATCTC
TCAAGCGGTCAGAAAGTGCGGATAAAAAACATTCACGCCCAAAATAACGAAGCGTCAATC
GGGGTGGCAGGGCAACGTTTAGCCTTAAATATCGCCAATGTGGAAAAAGAGCAGATTGAA
CGTGGCGACTGGATTACACAGCAGGATCCCCAATTTGCTTGTGACCGCATTACCGTTCGC
CTAACGACAGCCCAAGCTTTAAAAGAAAACAGTGTTGTGCATCTCTATCACTTTGCCAGT
CACACTACCGCAAAATTAAATTTACTGGATAGAAGCCAATGTCTTGCTGATGATACAGCG
ATAGCCGAACTGATTTTAGATACGCCGTTACACATTGCTTTGCAAGACAAACTTATTTTG
CGTAGTGGCGACGATAGTCAAACCCTTGCTGGTGCGGAAGTGATCGAAATCCACTCACCA
AAACGCCATAAACGTAGCGAAGCACGCTTGAGTTATCTCTCACAGTTAGCTAACTGCACG
AGCTATCAAGAACGTATTGCACTCTACCTGCAACATAAAGCGGTGAATTTAACCCAACTA
CTGTGGGCAGAGCAGATTTTTATTCGTGATTTAGAAAAACTGGCGGAAAAATCGGATTAC
TATCTCAACTCTAATCACCTGTTTAACGGGGCATTTAAAACTCAGATCCAGCAACATATT
GTGGCGACGCTCGAAGAGTATCACCAACAACATAGCGATCAGCTTGGAGTGACAAAGGCT
CGTTTACATCGTATTGCTACGTTAGAGTTATCAGAACAACTTGCCTTTGCCCTCATTGAC
GAACTGATTGCCGATAACACTTTGGCACAAACACGCGGTTGGATCCATACCTCAACGCAT
CGAATTGAGTTCAATGATGCTGAATTGCAAATTTGGGCAGAAATCCGACCGCTATTTGAA
CGAACCAATCAAGCCTTATGGGTTAGAGATATTGCTTCCGAACTGTCCATAGATGAAACT
GAAATGCGTAACTTGCTATATAAAGCAGGGAAGTTGGGCTATTTAGTGCCGATTGTCAAA
GACCGTTTCCTATTACACGAACAGATCAGTGCATTTGCTCAGCTTATCAAAAATTTCATT
GAACAACACGGTGAAATTTCGGTAAATCAGCTTAGAGATGAAATTCAATATGGGCGTAAA
GTGACTGTACAACTGATCGAATACTTCGACCGTTCAGGCTTCTTACGCCGTAAGGGGAAT
GTTCATTTGTTGAGGGATAGGGATACTTATTAGGAACTATAGAGAGTACTACCATGCACG
GAGACGAGGAATAAAATCTGAGAATTTTATGATGTGAGGCTAAAATTTCATTGCAAGAAG
CATATGAGGCTTTAAGACCATATGACGCTAATAATAAGTATGGTTCTGATATTAGTGATC
ATAATAGATATAGCTTTTGGGCATTGGTTAATAATATTCCTTGCCTCATCTCTATACGAA
AAGAAGGCAGGGGAATTAAGCTTATGGTTACTAGAGGGGAAGATCATAACTTCATTCTTA
GATCTCAAGGGTTAAAAGAAAGTAACATTCCAAAGAACTTGAAATCAATAGTGTAAGGAG
GGTAGATGTTTATTTTAGGTATTATTTTGATTATATTAAATTTACTTATTAGTTCTAGAC
AAAAAACAATGAATTTGGGTAGAGAGTTAGATTATATCAACCCATTCTTATTTTTAGGTA
GAGTTATTTGTATCATTGTTAGCTTTTTCTAATAAAATTCCTCTCTAAACAAGCGGTTAA
ATTGTTGCCAAACTTTGCAAAATCCGCTATAATCCCTAACCATTTAGGTAAAAATTGGCT
GACAGCTTTGAGTGGTCAGCCTTTTGTGCTTGAACGCAAGTGTTGGTTTTGTCATTTTAA
TCAACAAAATTTGCAAATCTCCTGCCCAATTTGACCGCTTACAGTAGTGATTTTTGACTG
TTTGATTGGCAATTGGAAAATGACACCTCGTACAATTTTTTATAATGCCACTTCCTGCCG
GTCTTTAGGCGGATTGTGAAAACTCAACCAAACAGAAAATCAGAGGCTATATTTAATGGC
ATACTCATATTCCGAGAAAAAGCGTATTCGTAAGAGCTTTGGCAAACGCTCACAAGTTCT
GAACGTACCTTATCTATTAACAATTCAGCTCGATTCTTTTGATAAATTTATCCAAAGAGA
TCCTGAAGGACTTCAAGGTTTAGAAGCGGCATTCCGTTCAGTATTCCCGATTGTGAGCAG
CAACGGTGCAACTGAATTACAATACGTTTCTTACGAATTAGGCGAACCCGTATTTGATGT
GCGTGAATGCCAAATTCGTGGTACAACCTATGCAGCGCCTTTACGCGTAAAACTTCGTCT
TGTGACCTTTGATCGCGAAGCGGCAGCAGGCACAGTAAAAGACATCAAAGAACAAAACGT
CTATATGGGTGAAATCCCATTGATGACCGACAACGGTACTTTCGTGATCAACGGTACTGA
GCGTGTTATCGTTTCTCAGTTACACCGTAGTCCAGGCGTATTCTTCGATTCTGACAAAGG
TAAAACCCACGCTTCAGGTAAAGTGCTTTATAACGCACGCATCATTCCTTACCGTGGTTC
TTGGTTAGATTTCGAGTTCGATCCGAAAGACAACCTTTATGCACGTATCGACCGTCGCCG
TAAATTACCGGCAACAATCATTCTGCGTGCATTAGGCTACACCACCGAAGAAATCTTAAA
TATGTTCTTCGAAACTGCGACTTTCCACATTGAAGACAACAGATTATTGATGACCTTAGT
ACCTGAGCGTCTTCGTGGTGAAACCGCAGCTTTCGACATTGAAGCAAACGGCAAAATCTA
TGTTGAAAGTGGTCGTCGTATTACCGCTCGTCACATTCGTGCATTAGAAAAAGACAATAT
TACTCAAATCCAAGTACCGACCGAGTATATCGTAGGTCGTGTGACAGCGAGAGATTACGT
TGATCTTTCAACAGGTGAAATTGTTTGCCCAGCAAACAGCGAGATCGGTTTAGAAACCCT
TGCAGCATTAGCACAAGCAGGTTACAACGAGATCGAAGTATTATTTACTAACGATCTTGA
TTACGGTCCGTACATTTCTGAAACCTTGCGTATCGATCCAACTTACGACCGTTTAAGTGC
GTTAGTGGAAATCTATCGTATGATGCGTCCAGGTGAGCCACCAACAAAAGAAGCGGCTGA
AGCATTATTTGACAATATGTTCTTCTCAACCGACCGCTATGATCTTTCTGCGGTAGGTCG
TATGAAGTTCAACCGTTCTTTAGATATTCCTGAAGGCGTAGGCACAGGTATCTTAAGCAA
CGACGACATCATCGGTGTAATGAAGAAATTGATCGAAATCCGTAACGGTCGTGGTGAAGT
CGATGATATTGACCACTTAGGTAACCGTCGTATCCGCTCAGTGGGCGAGATGGCGGAAAA
CCAATTCCGTATCGGTTTAGTGCGTGTTGAACGTGCGGTGCGTGAGCGTCTTTCATTAGG
CGATTTAGATGGCGTGACCCCACAAGATTTAATCAATGCGAAACCAATTTCTGCGGCAGT
GAAAGAGTTCTTCGGTTCATCACAACTTTCGCAATTTATGGACCAAAACAACCCGCTTTC
AGAAGTCACCCACAAACGTCGTATTTCAGCGTTAGGTTCGGGCGGTTTAACTCGTGAACG
TGCAGGCTTTGAAGTGCGTGACGTACACACCACTCACTATGGTCGCTTATGTCCGATTGA
AACCCCAGAGGGTCCAAACATCGGTTTGATTAACTCGCTTTCTGTATATGCACGTACCAA
CAACTACGGCTTCTTAGAAACCCCATTCCGTAAAGTCGTGAATGGTCAAGTGACTGAAGA
GATCGAATACTTATCAGCGATTGAAGAAGGTGCTTACGTTATCGCACAGGCGAACTCAAA
CTTAGATGAGAACTTCCGCTTTACCGATACTTATGTGACCTGTCGTGGTGAACACGGTGA
GTCTGGTTTATATCGCCCAGAAGAAATTCACTATATGGACGTTTCAACGCAACAAGTGGT
TTCTGTGGCGGCAGCATTAATTCCATTCCTTGAACACGACGATGCGAACCGTGCGTTAAT
GGGTGCAAACATGCAACGTCAAGCAGTTCCAACATTGCGTGCGGACAAACCATTAGTCGG
TACAGGTATGGAAAAACCAATCGCCCTTGACTCTGGTGTTGCGGTGATTGCAAAACGTGG
TGGTACTATCCAGTACGTTGATGCTTCTCGTATCGTAGTAAAAGTCAATGAAGATGAAAC
CGTTGCAGGTGAAGCAGGTATTGATATTTATAACTTAATCAAATATACCCGTTCAAACCA
AAACACTTGTATCAACCAAATTCCTTGTGTGAAATTAGGTGAGCCGGTTGGTCGTGGTGA
AATCTTAGCTGATGGTCCTTCAACAGATTTAGGTGAGTTGGCGTTAGGTCAAAATATCCG
TGTGGCATTTATGCCTTGGAACGGCTATAACTTCGAAGACTCAATGTTAGTCTCTGAGCG
TGTAGTACAAGAAGACCGCTTTACTACAATCCACATTCAAGAGTTATCTTGTGTGGCTCG
TGATACCAAACTTGGTGCAGAAGAGATCACGGCAGATATTCCAAACGTGGGTGAGTCAGC
ATTAAGCAAACTGGACGAATCAGGTATCGTGTATATCGGTGCTGAAGTGAAAGGTGGCGA
TATTCTTGTGGGTAAAGTGACACCAAAAGGTGAAACCCAATTAATCCCGGAAGAAAAATT
ACTCCGTGCGATCTTCGGTGAAAAAGCATCAGATGTTAAAGATAGTTCGCTTCGTGTACC
AAACGGCACATCAGGTACCGTTATCGACGTTCAAGTCTTTACCCGTGATGGCGTAGAAAA
AGACAAACGTGCGAAAGACATTGAAGAAATTCAATTACGTGAAGCGAAAAAAGACTTAAC
CGAAGAGTTAGAGATCTTAGAAGCAGGCTTGTTCACCCGTGTTCGCAACCTATTACTTGA
AGGTGGCGTTGCACAAGCAACGTTAGATAACCTTGCACGTGAAAAATGGTTGGAACAAAC
CCTTGATGACGAAGCAAAACAAAACCAACTTGAACAGCTTGCAGAACAACACGAAGAACT
ACGCAAAGAGTTTGAACGTAAACTTGAGATCAAACGCAACAAGATCATTCAAGGGGACGA
TTTAGCACCGGGCGTATTAAAAGTGGTGAAAGTGTATCTTGCGGTGAAACGTCAAATTCA
ACCTGGGGATAAAATGGCAGGTCGTCACGGTAACAAAGGGGTTATCTCAAAAATTAACCC
AGTTGAAGATATGCCGTATGACGAAAACGGTCAGCCAGTTGAGATCGTATTAAACCCATT
GGGCGTTCCATCTCGTATGAACATCGGTCAGATCCTTGAAACTCACTTAGGTCTGGCAGC
TCGTGGTATCGGTGACCAAATCGACAAGATGATCAAGCAACAGCAAGAGATTGCGAAGTT
ACGCGAATATATCCAAAAAGCCTATGACTTAGGTCACGGAGCGCAAAGCGTGGATTTAAG
CACCTTCTCTGATGAAGAAGTGATGCGTTTAGCACAAAACTTACGCAAAGGCTTACCGCT
TGCAACACCGGTATTTGACGGTGCACACGAAAGCGAGATCAAAGGCTTATTAGAATTAGG
TGGATTACCGACATCAGGTCAAATTACTTTATATGATGGACGTACCGGTGAGAAATTTGA
GCGTCTGGTAACCGTAGGTTATATGTATATGCTCAAATTGAACCACTTAGTTGATGACAA
AATGCACGCTCGTTCAACAGGTTCTTATAGTCTTGTTACCCAACAACCACTCGGTGGTAA
AGCACAGCTCGGTGGTCAGCGTTTCGGTGAGATGGAGGTATGGGCATTAGAAGCATACGG
TGCCGCTTACACCTTACAAGAAATGCTCACGGTGAAATCGGACGACGTAAACGGTCGTAC
GAAGATGTACAAAAACATCGTGGACGGTACACACTATATGGAACCGGGTATTCCAGAGTC
ATTCAACGTAATCACGAAAGAAATCCGTGCATTAGCGATTGATATGGAGTTGGATGAAGC
GTAAGAACGACAATTTGTAGGGACGCACTGCGTGCGTCCGTGGACACACTCAGTGTGTCC
CTACATTCGTTCCCACAAGCGGTCAAATCTTGCAAACAATTTGCCAACACCGACCGCTTG
CAACCAAAGATTTTCAGTTGAAATGGGCGACCATTTCAAGAACAAAAACCTCAAATCAGG
GGCAAAAACGTGAAAGACTTAGTTAAGTTTTTAAAAGCACAATCTAAATCGAACGACGAT
TTCGATGTGATTAAAATCGGTTTAGCATCACCAGACAAAATCCGTTCTTGGTCGTTTGGT
GAAGTCAAAAAACCAGAAACCATCAACTACCGTACATTCAAACCTGAACGTGACGGTCTT
TTCTGTGCGCGTATTTTCGGGCCGGTAAAAGATTACGAATGTCTTTGTGGTAAATACAAA
CGCTTAAAACACCGTGGTGTGATTTGTGAAAAATGTGGCGTTGAAGTCACCCAAACCAAA
GTTCGCCGTGACCGTATGGGACACATTGAACTGGCTTGCCCGGTGGCACACATTTGGTTC
TTAAAATCACTTCCGTCCCGTATCGGCTTAATCCTTGATATGCCGTTGCGTGATATTGAA
CGTGTGCTTTATTTTGAAAGCTATGTCGTGATCGAACCGGGTATGACGGATTTAGAGAAA
AATCAGTTATTAACCGAAGAACAGTTCTTAGACGCAGAAGAGCGTTGGGGCGACGAGTTT
GAAGCGAAAATGGGTGCAGAAGGTATCCAAGCGTTACTCAAAGACTTAGATTTAGAACAT
CAATGTGAAATGTTGCGTGAAGAGTTACAAGAAACCAACTCAGAAACCAAACGCAAAAAA
ATCACTAAACACTTAAAATTACTTGAAGCATTCATTCAATCAGGCAACAAACCTGAATGG
ATGGTAATGACGGTATTACCGGTTCTTCCACCGGATCTTCGTCCATTAGTTCCGCTTGAT
GGCGGTCGTTTTGCGACATCTGATCTGAACGATTTATATCGCCGTGTTATTAACCGTAAC
AACCGTTTAAAACGTCTTTTAGACTTAATCGCACCGGATATTATCGTGCGTAACGAAAAA
CGTATGTTACAAGAATCGGTTGATGCGTTATTAGATAACGGTCGTCGTGGTCGTGCAATT
ACGGGTTCTAACAAACGTCCATTAAAATCACTTGCGGACATGATCAAAGGTAAACAAGGT
CGTTTCCGTCAAAACTTATTAGGTAAACGTGTAGATTACTCCGGTCGTTCAGTAATCACC
GTAGGTCCATACCTACGCTTACACCAATGTGGTTTACCGAAAAAAATGGCGTTGGAATTA
TTCCGTCCGTTTATCTACTCTAAATTAGAAAGCCGTGGCATTGCTTCAACGATCAAAGCG
GCGAAGAAAATGGTAGAGCGTGAAGATCCGATTGTATGGGATATTCTTGCTGAAGTTATC
CGTGAACACCCGATCCTGCTTAACCGTGCACCAACACTTCACCGTTTGGGTATCCAAGCG
TTTGAACCGTTGTTGATTGAAGGTAAAGCGATCCAGTTACACCCACTTGTGTGTGCGGCG
TTCAACGCGGACTTCGACGGTGACCAAATGGCGGTACACGTTCCATTAACGCTTGAAGCA
CAGTTAGAAGCACGTGCGTTAATGATGTCTACCAACAACGTACTTTCACCGGCAAACGGT
GATCCGATTATCGTACCATCTCAGGACGTTGTATTAGGTCTTTACTATATGACCCGTGAG
AAAGTAAACGGTAAAGGCGAAGGAATGTACTTCCTTGACCCTCGTGAAGCAGAAAAAGCA
TACCGTACAGGTCAAGCGGAATTACACTCTCGTGTTAAAGTGCGTATTACTGAATATGAG
AAAAACGCAAGCGGTGAGTTTGAAGCAACAACCAGCTTAGTCGATACCACTATCGGTCGT
GCAATCCTATGGATGATTTCACCAAAAGGTATGCCGTTTAAACTGTTCAACCAAACTTTA
GGCAAAAAAGCGATTTCAAAATTAATCAACGAAAGCTACCGCCGTTTAGGTTTGAAAGAA
TCAGTTGTATTCGCTGACCAAATTATGTACACAGGTTTTGCATATGCGGCACGTTCCGGT
TCATCTGTTGGTATTGATGATATGGTGATTCCAGCACAGAAATACGAAATTATTTCAGCT
GCTGAAGAAGAAGTTGCAGAAATCCAAGAGCAGTTCAACTCAGGTCTTGTAACCGCAGGT
GAGCGTTATAACAAAGTGATCGATATTTGGGCGGCTGCAAACGAACGTGTTGCGAAAGCG
ATGATGGAAAACTTATCAACGGAAGAAGTATTAAACCGTGAAGGTAATCCGGAAAAACAA
GCATCATTTAACAGCATCTTTATGATGGCAGACTCTGGTGCGCGTGGTTCTGCAGCACAG
ATTCGTCAGTTAGCAGGTATGCGTGGCTTGATGGCTCGTCCAGACGGTTCGATCATCGAA
ACCCCAATTACCGCAAACTTCCGTGAAGGTTTGAACGTTCTTCAATACTTTATTTCAACC
CACGGTGCACGTAAAGGTCTTGCGGATACCGCATTAAAAACAGCAAACTCAGGTTACTTA
ACCCGTCGTTTAGTTGATGTGGCACAAGACTTAGTGATCGTAGAAGACGACTGTGGTACA
CACGAAGGTATCGTGATGACCCCACTTATCGAAGGTGGTGACGTAAAAGAAGCATTGCGT
GATCGTGTATTAGGTCGTGTGGTAGCTGAAGATGTCTTAAAACCAGGTTCAGAAGAAGTG
TTAATCCCACGTAACACCCTAATTGATGAAAAATGGTGTGATGTGATTGACCGTGAATCT
GTTGATGTGATCAAAGTACGCTCAGTCGTAACCTGTAACACAGACTTCGGCGTGTGTGCG
AAATGTTACGGTCGTGACCTTGCTCGTGGTCACTTAATCAACCAAGGTGAAGCGATCGGT
GTTATTGCGGCACAATCAATCGGTGAACCAGGTACACAGTTAACGATGCGTACATTCCAT
ATCGGTGGTGCGGCATCTGCAGCTGCAAAAGAATCTAGCATTCAAGTGAAAAATGCAGGA
ACGATCAAACTTACCAATGCGAAATCGGTTACAAACAAAGACGGCAAGTTAGTACTAACT
TCTCGTAACACCGAATTAACTGTGGTTGATGCGTTCGGTCGAACTAAAGAGAACTATAAA
GTGCCTTACGGTGCGGTGCTTTCAAAAGCAGATGGTGCAGAAGTGAATGCAGGCGAAGTG
GTTGCTAACTGGGATCCACATACAATGCCAATCATCTCTGAAGTAAGCGGTTTCATCAAG
TTCAGCGACATTGTCGATGGCTTAACCGTAACACGTCAAACCGATGAACTCACAGGTCTT
TCATCTGTGGTAGTACAAGATGTGGGTGAGCGTGCAACGGCAGGTAAAGATTTACGTCCA
GCATTAAAATTAGTCGATGCACAAGGCAACGATATTTTAATCGCAGGTACCGATGTTGCA
GCACAATACTTCTTACCAGGTAAAGCAATTGTTACCTTAAACGACGGTGCAGAAATCTCT
GTGGGTGAGGCATTAGCGCGTATTCCACAAGAATCCACAGCGACTAAGGATATTACGGGT
GGTCTTCCACGCGTTGCAGACTTATTTGAAGCTCGTAAACCGAAAGAGCCAGCAATCCTT
GCGGAAATTTCAGGTATCGTTTCATTTGGTAAAGAAACCAAAGGAAAACGCCGCTTGTTA
ATTACTCCAGCAGAGGGCGAAACACACGAGGAAATGATTCCGAAATGGCGTCAGCTCAAC
GTGTTTGAAGGCGAAATGGTACAACGTGGTGATGTGATCTCTGACGGTGCGGAAACGCCA
CACGACATCTTACGCTTACGTGGTGTTCACGCAGTAACTGAATACATCGTAAACGAAGTG
CAAGAAGTTTACCGCTTACAAGGGGTAAAAATTAACGACAAGCACATCGAAGTGATCGTA
CGTCAAATGTTACGTAAAGCGGTAATTACCAACGCTTACGACTCTGAGTTCTTAGAAGGC
GAACAAGTGGAAGTGGCACGTGTGAAAATCGCTAACCGCAAACGTGTTGCTGAAGGTAAA
CCAGAAGTGGAATTTGAACGTGAATTGCTTGGTATCACCAAAGCATCACTTGCAACAGAA
TCATTCATTTCTGCAGCATCGTTCCAAGAAACCACTCGTGTGCTTACCGAAGCAGCTGTG
GCAGGTAAACGTGACGAATTACGCGGCTTAAAAGAGAACGTTATCGTCGGCCGTTTAATC
CCAGCGGGTACTGGTTTTGCATATCATAAAGAACGCGCAAAACGTCGTAGCGTAGATGGA
GAAATCAGCGTAGCACAAGCGGCAGTTTCTGCTTCTTCTTTTGCAACTGAGGAAGACATC
GAAGCTGAAACCCAAAGCTTTGTTAATGACGAAGCAACTCAAAACCTTGCAGCATTACTA
AATGCAGGGTTTGATAGTGATGATGAAGAGTAGTCACTTATAGGTGGGGGTTGCCCCACC
GTTGTTAAAATGAAAAAGCCCTCAGAACTGTGAAGTTTTGAGGGCTTTTTGATGCAGATA
GTTTTACATTATGAAGAGCAATTTGTATTGTTCAATAAAAGATATTTTTCTTAGAATGGA
AAGTCAAACGTACCCAAAGAAAGCATTTACATAAAAATACAGGCATAGTAGACAAATTTG
TCTACTATGCTCATAGTGAGAAACTCTCTAAAGGATTGAAGCATTATTGAACATTTTTAT
AGTATTTAAGTATCCTACCTACATAAATTGCATTTTTCCGTCTTTGATAAAAAATGAAGT
GGCATTGTCCTGTCTTTTCCCTTGTATTGGTTTTAGCTGTTCTTGGGTAATTGCAGTAAC
AAAAACTTGTGAACCGCTTTGATACAGTCGATCAGCCAGTAATTCGCATTTTTGAGTGTC
AAGTTCAGAGGCAAAGTCATCAATTAAAAAGATACATTGACGATTTTTTTGAGCAATAAA
ATACTCTCCTTGCGCAAGCCGTAAGGCACACATCAATAATTTAAGTTGCCCTCTAGAAAG
TACGTCTTCTACTGGTAATCCGTTAGCTCGGAAGCGAAAATCCGCTTTTTGAGGACCGAC
CATAGTATATCCAACGGATCTGTCTCTTTCAAAGCCTTGTGCTAAAAGATCGGCGTAATC
TCTCTCTTTTTCCCACCCTTGATAGAAAGTTGCTGTAATTTCTAATTCAGGTAAAAAGAA
TTGGCAGTTTTTTTCAATGTAGGTAAGAATAGATTCGGCATAGACAGCCCTAGATTGGCT
AACTATTTGTGCAAATTTGCTAAGCTCGACATCCCATGGCTTTAGTTCATTATAATGACG
AGTTTGTACAAGGGCTGCATTTCGTTGTTTTAGTAGTCGTTTTAGGCTATTCCAATTATG
ATAGAAGTCAGTATTTTGATGGAACAACCCCCAATCTAGGAATGCTCTGCGATATATTGG
TCCTCCATTGAGCAATGTTAAACCTTCAGGGGTAATAACCTGCATTGGAAGAAGATAGGC
TAGGTCAGCGATCTTTTTATTACTTTCCCCATTGATTCTTAATATAGTTTCTCCTTGACG
ATTTTTTTGTAAACCGACAGAGCATTCGTGTTTTTCTTCTTGGATTTTGCCAAATAAAGT
GAATTCTTCTTGGTTGTACTTAATGATTCGATTACTAATATGACTTTTAAAGGATTTACC
GTGACCAAGGTAGAAAATTGCTTCAAGTAGGCTGGTTTTTCCACTTCCATTTGCTCCAAT
AAAAAAGTTAAAGCCGTGGTTCAGCTCAAGATCCACAGCTGTTAAATTTCGGAAATTATT
AATAATTAAACGAGATAGGGACATGCAAAGATTACTTTTAAATCACATAATAATCTATGT
ATTAGTTTATTGAGTTAGTAATGGATAATCCCACCAAATATCAAACAAATTACTCACTTC
GATTTCAACTAAGCCATTAGCTTCTAACCATTTTTGCACTAATTGACGGTGAGATTCATC
ACATTTACCTAATTTTTCTAAGCAAATTAAACCTTCCCAATGCAAATAGCCGCTGCCTTC
ATAAGCTAAGCCATTTGGGCGAATTACTTCATCAATGAAACGATCAACAGTTGTATCAAT
TTGGTCAATACCAGTACCTTCTACAAATTGGAATTTCACTAAAAAGCCTAATTCTTGGAA
CTCTGCTAAGTGCATTTTTTTACGCTGTCTGCGATTACGAATTGGTTGAGCCATTTTCTT
TCTCCTATTTGAGTAACATTATTTCTTAATAAAATATAAATCCCACACACCGTGTCCTAA
CTTATGTCCACGTTCTTCAAACTTAGTTAAAGGACGGAAATCAGGGCGAGGGATAAAATC
GTTGGTTTCTGATGTATTTTGCAATGAAGCATCAAATTGACGTAATACTTCTAGCATATG
CTCGGCGTAGTTTTCCCAGTCTGTCGCAAAATGAATAAAACTATTCGGCGACAGTTTGGT
TAATACACGGGTAACAAATTCAGGTTGAACAATACGGCGTTTATGGTGTTTCGCTTTTTG
CCACGGATCAGGGAAATAAAGCTGCAATCCACCTAATGATCCATCAGCAATACTATCTCG
CAAAATCTCTGTCGCATCGTGGCAGATCACTCGCAGATTTTTCACGCCTTTTTCCAACGC
ATAAGCGATACAAGCACCAACCCCTGGTGTGTGGACTTCAATCCCAATATAGTTGCGATC
AGGATTTTGTTCTGCCATTTCCACGAGTGAACGCCCCATACCGAAGCCAATTTCAAGCAC
TACAGGATTGCCGTTGCCAAAAATTGCCTCAAAATCAAAAGGCGTATTTTGATAATCCAA
ACCGAGATTTTCCCAGTTATTATTCATCATATCACGCTGATAATCGCTCAAACGCCCCGT
ACGCAGTACAAAACTACGCACTTTACGAAGATAGCGACCATCAGCAGTAAATTCAGCACG
TTCAACGGTTTTACGTTTTTTATCGGCAAAAGTAATTTTTTCAGACATTTTAATGTTCGC
CGATTAAAATCTAACAAGGGCAGAACCCCAAGTCCAACCGCCACCAAAGGCTTCAAGAAG
CAATAGTTGCCCACGTTTAATACGCCCGTCACGCACCGCTTCATCTAAGGCTACGGGAAT
GGTTGCAGCACTGGTGTTGCCATAACGATCTAAGGTGATCACAACCTGTTCCATATCCAT
CTCTAATTTTTTCGCTGTTGCACTAATAATGCGTAAATTTGCTTGATGTGGTACAAGCCA
ATCTAACTGAGCTTTTTCCAAATTATTTGCGGTTAAAGTTTCTTCTACCACATCAGAAAG
CTGCTTCACGGCTAATTTAAAGGTTTCATTCCCTTGCATTTCAATATAGCCAGATTGTTC
ATCGCCACGTTGAGCATAAGGCAACACTAACATCTCATTTTTTTCAGGGGAAGCGTGTAA
ATGCGTAGAAATAATGCCCTGTTCAGTACTTGCTTCTAAAATAACTGCACCTGCACCGTC
ACCAAATAAGATCACTGTGCTACGATCTGTTTCATCTAAATTACGCGAGTTAAGATCCGA
ACCGATCACTAAGGCTTTTTTCACTTGTCCTGTACGAACGAACTGATCTGCAACACTTAA
TGCGTAAACAAATCCAGTACAAGCGGCGGCTACATCAAAAGCAATTGCATCTTCAATGCC
TAACAAACCTTGAATTTGACAGGCAGCACTTGGATAAGCGTGAGAATTACTGGTTGTTCC
CACCACAATTAAATTGATCTCTTGCAGATCGATATTGGCCTGTTCCAAACATTTCTTAGC
TGCTTCAAAGCCCATTGTTGCAACAGTTTCATCGGCTGCAGCAATGCGACGTTCTTTGAT
ACCTGAGCGAGTAACAATCCACTCATCTGAGGTTTCTACCATTTTTTCTAAATCAGCATT
TGTACGAACTTGGGTGGGCATATAGCTTCCCGTCGCTAAAATTTTGCTGTACATATTTTT
TTCTCAACTTTTCTAGATTGCTAGATATTATAACTATAACCCTCTAAAAATAGTAGGGGA
TAGGAGCGATTATAAAGGTAAATCATTCTCGACAATCCGCAAAAAATCACTAAAATCATA
CCGCTTATATCAAAAGGAAATTCAATGAAACTCAATCCTCAACAACAACAAGCGGTAGAA
TATGTCAATGGGGCTTGCCTTGTGCTGGCGGGTGCTGGTTCGGGCAAGACACGGGTGATC
ATCAATAAAATTGCTCATCTGATTGCCCGTTGCGGTTATTCGCCGAAGCAGATTGCGGCG
GTGACTTTTACCAATAAAGCTGCCCGTGAAATGCGTGAGCGTGTGGCACATTCTATCGGT
AAGGAAAGTAGTCGAGGATTGACGATTTCAACCTTTCACACCCTTGGTTTTGAGATTTTA
AAACGTGAACATAAATTACTCGGCTATAAGTCGGGGATGACGCTGTTTGACGAACACGAT
CAGCTGGCGTTGTTGAAACATCTGTTGCCTGAAAATGTAACGGAAGATAAAGATCTGCTG
AAGTTGTTAGTGGCGACCATTTCTAACTGGAAAAATGATCTGCTTTCGCCCGAACAAACG
ATTGCCTTAGCAAAAAGCGATCGTGATCGGGTGTTCAGCCATTTTTACGATCAATATCAA
AATCAGCTCAAAGCCTACAATGCTTTGGATTTTGATGATTTAATTATGTTGCCGACTTTG
CTGTTTAAGCAATTTCCTGAAGCTAAAGAGCGTTGGCAGCAGAAAATCCGTTATTTGTTG
GTGGACGAATATCAAGACACCAACACCAGCCAATATGAATTGATTAAGCTGTTGGTCGGT
TGTGATGGCAATTTTACCGTGGTAGGCGATGACGATCAGTCGATCTACTCGTGGCGTGGG
GCAAAGCCTGAAAATATGGGGCGGCTGCAACAGGATTTTCCGAAGCTCAAAGTGATTAAA
CTCGAGCAAAATTACCGCTCTAGCCAACGGATTTTGCACTGTGCCAACATTCTGATTGAT
AACAACGATCACTTGTTTGATAAACGCCTCTTTTCGCAGTTGGGCGAAGGCGAAAAGCTC
AATGTGATTGAAGCGAAAAATGAAGAACAAGAAGCTGAACGTATTGTGGGTGAGTTGATT
GCACACCGTTTTTCACGCAAAACCAAGTATAAAGATTATGCAATTTTATATCGTGGCAAT
CATCAATCTCGCTTGTTGGAAAAGTTGCTGATCCAAAACCGTATTCCCTACAAAATCTCA
GGCGGAACGTCTTTCTTTGCCAAAGCCGAAATCAAGGATATGTTGGCCTATCTGCGGTTA
TTGGTGAACCAAGATGACGATGCGGCATTTTTACGCATTGTGAATACGCCGAAACGGGAA
ATCGGGGCGGCGACGCTTGAAAAATTAGGGCAACTTGCCAATGAAAAACAGGTGAGCCTA
TTTGAAGCTATTTTTGATTTTGAACTGATCCAACGTTTAACCCCAAAACCGTATCAAGCC
TTGCAGGACTTTGCTCGCTGGGTGGTGGAATTATCCGATCAAGCGGTCAGATCCGAGCCG
AAATCTGCAATTCAGGATATGTTGGCGAAAATTCAATATGAAGCCTATCTCTACGAAACG
GCGGCAACCCCGAAATCCGCAGAAATGCAAAGTCGCAATGTGCAAACACTGTTTGAATGG
GTGGAGAAAATGTTGGAAGGCGATGAACTCAGCGAGCCGATGAGCTTAAATCAAGTCGTC
ACCAATTTGACCCTAAGAGATATGATGGAACGTGGCGAAGATGATGACGAAAGCGATCAG
GTGCAACTGATGACATTACACGCCTCTAAAGGGTTGGAATTTCCACACGTTTTCTTGATC
GGTATGGAAGAAGGCATTTTGCCACACCAAACCAGCATAGATGAAGACAATGTGGAAGAA
GAACGCCGTCTGGCTTATGTTGGCATTACCCGTGCACAACAGACACTGACTTTTTCTTTA
TGCAAAGAACGCCGTCAATATGGCGAAATAATTAAACCCGAAATCAGCCGATTTTTACTC
GAATTACCGCAAGATGATTTGCAATGGGAACGAGATAAACCTAAACTGAGTGAGCAAGAA
CGCCAGCAAAAAGTATCTGCTGGACTAAATAGCTTAATGGCTATGGTACAAGCGAATAGG
AAATAGAATACTTGATGTTATCGAACAATTTGTATTAATGGTGAAATATCATCGTTTACA
AAGATTTCTTTTTCAGCCATTGAGGCTATTTGTTCGTGGGAATATTTTTTGGCGTTGTAT
ACAACAACTATGCTTGTATCTCCAATATGTAAAAAGTGATTTTTTCCAAAATCTGTGTAA
CACGTTGCTCCGATACTAATAATTGCTTTATTGGGATAATCTGCTTTTTTAATTAGTTCA
GATATATTATTCATTGGATCTTGATTGGGTTGGTTGTTCATTCTATCAATGATCCAAGCT
AACAATTTCTGATGGAAATAGCTATAGCTAATAACTGGACTATCTACTCCATATTCCGAA
AGTTTGCCATCACGTTTATGAAAACAGGCAATGTGGTAGCTATCTAAATTTCCCCCCTGT
TCAAATTTATCTAATGCAATTTGTACAGAAGAAATACCTTTTGAATGGGCTCCCCAATTT
TTCTTTTCGCAAATTTTACGGGCATCAGGCCGGCGAATTGAACAATCATTATAGGCTGCA
AAATGTGTTGGTCTTAATGCAATCACACGACCTTCTTTATATTCAATATCACAAATTAAT
GCAACTTCAGGTTCAATTTGGAGATTGTCTGCTTTCTCAGGAAAAACAATGATATCGTGA
GAGAGAGGATATGTTGAAAGAAATTGTTCATTTTTGTCTAGATGTTCGCTAGGAACATAA
AAGGGAAAAATAGCTTTTGGTTGATGAACTTCGCTAGTTTGAATTTTCACAAAATCCCTA
TCCTCTCCAGCTTGTTCTAAATGCCCAGTAAAATTACCAGCAACGCCCAGTCCAATGAAT
TTAGAATTTTCCATACCTAATCTCCAAGAAATTCAATATATGTAAATATTATTTTACTGA
TTTTATACAGAAATAACGATAGGTATTGTAACTATTTGTTATTCAGGCAGTTCTTTTTAA
TACCTATTAATATGATACATGTTTTTTATAAATTGTATTTGTTTTTCAATAAGTTAGCAT
TATACTGCACAGATTTTAACATCGGAATCCCATAGTGTTCAAATATCAATGTACGGGAAT
ATTTCGTATCAATGATAATTGAATATCAATTTTTCTTAAGAGAGTCAATCAATGAAAAAA
ATGATATTGAGAGTGGTTAATAACCATCAAACAAAAGACATTGTTTTGAACGGTGCTAAA
ACGGTTGTTCAAAAAGCAGAGAAAGGAACAAAATACCAACTAATAGATGAACATGGAAAT
TTAATTACTAATGCTAAAGCGGAAGTTGTTGGAAACGATCTTGCTATTTCGGTAGAAGGA
AGTCAGCAACCTAGTTTAGTGTGACAAGATTATCAACTACATTATCCTATAGAAAATGCA
CAATATTTAGCAAATACTCAAGCCTCATTTGCTACAGCAGAAAGTGCCGCAGCTGCAGCT
GAGATTTCGGCGGTTGCTTCCACAAGTATCGCATCAACATTAAGCACAGCACAACTGGTT
GGTCTTAGTTTAGGTGCGGTAACTGCGGCAACAGCTGGCGTTGTATCAGAAACAGTTAGA
AACCATACGAGTAAATCGTCTTCATCCTCAAAATCATCAATGCAATCAAATCATGTTGAG
AATAGTGTACCCCAAATTACTCTAGATCAGATTACCAATGATAACCTTATTGATTATATA
GAATCTCAACAGGAAAAAATTACGATCACTGGGTCTGTGACTAATGCAAATAACGGTGAT
ATTGTTACGTTGAAAGTAGGGGAAGCAGTATCAACTGGTCCGGTTACAGATGGACGTTTT
GCGATTGAAGTTACCGCAAAAGATAAGATGGATAACCCAGCAAAAGCTCCTGTAGAAAAA
GAATATCAAGTTGATACGATTGCACCTGAAGTCAAACTCGGCCTTGAACCTATTGCAGGC
GATAATGCAATTAGCAGCGATGAACGTTCGGGCAATATTACGATTTCAGGTAGTGATGCT
CAGGCAGGACAAACCGTAAAAATAATGGTAAATAGCCAAGAAAAATCGGCAGTTGTAGAT
AGCAATTTAAAATTCAAACTTGAAGTTCCAGCAAGCGATCTTATTGCAACCGATAAATAT
GTGGTAAAAGCAAGTGTTACAGGCAATAACAATGCTTCTGCCAATACTGCTCGTGCTTAT
AGTGTCGATAAAGAAGTCGTTGCTCAAATTGATATTAAGAAAGTGGGCGACTTTTCGTTA
AATATGGGCGAAATTGAACCGCTTGTACGCATTAAAGGCAATGTTGAGTTCACTGATGTC
TATGCTGTGGGTTTAAATCACAAACGCTTGCTTGAAGTGAAAGTGAAGTTTGGCGATAAA
GTTTATAAGGCTGGTTTCCACGATAAACAGTTCTTCCTTGATATTCCTGCAAGTGAATTA
GCTGAATTAACCGGGAAGGACGTTTCATTATCGTTTTCTTTAGCAACAGGCGTTAAGGGT
GACTACCATAACAATATTTATGGGCTAACCAAAAAAGATGATGGTTCCTATGCGACTTGG
ATCAGTTATGGTACAAGAACACCTGCAGTGAAAACAGTAACTTTCGACAGTCCACATTTA
GAAAGACAATCTGATACCAGCTACAAAGCAAATTACAAAGCAGAACAACAGGTTGAGGTA
AGCGGAACTGTTACAGCAGCGGCGAATAGCTCTGTGAAAGTCGGTGATACTGTTGTGGTC
AAAGTAGGTGAAAAGAGCTATGAAACCAAAGTGCAAGCGGGTAATACCTTCTCGACAATG
GTTGATAAAAAAGCCTTGGTCCAAACGGATAAAGTAACAGCAACATTAACAACTAAAGAC
TTGGCTGAAAAAGAGATCCAAGTAACTGATGTAGAGAGAGTTGTAACACCAAGTAATATA
AGCAGTAAGCACGTTATTGTACAAAATCAACCACCGAAAGAGATTAATAATGATCACTCT
ACTGATGGCTATAATTTCCCTTATTTTATTGAAAAAGTGCAAGATGATCATTCACAAGCG
GGTTGGAGCACGGCTTATTTTGTCAAACGTTTAGGTGGATTTGGTCTGAGCTACAATGTA
CCGGCAGGTTCACCGCAAGAGAAACCTGCGGTGATTAAATATTATTTCCACGGTTCAGAG
CAATTGGAGTTTGAAACAGGCGGAAGTGTTCCAAGCGATGCGTTACAAGATACGAGATTG
AAAGAGATTTTTAGAGAGGTTTATGATCAATACTCAAGCTATCTTAACGTTGAATTTGTG
GAAAGTAAGGTGGTTCCTGTTACAGATAGACAAAGTTTAGTGATTAATTTTGGCAAAATG
ACGAACGGTTCTGCTGCTGTGGCAATGAGCGGGGGAAATATCACTTGGAATGCAGCAAAT
GATTATAAGAGCTGGGGCGAGGATTACAGTTATTACACCGCATTACACGAAATAGGCCAT
ACCTTAGGAATGCCGCATACTGATTCCACAACAGAATTTGGTAAAGACTATTTGATTGAA
GACAGTTCTGAGTTTTCAGTGATGTCTTATAACCGTTATGTAAACAATAGCTTATATCAG
AAGTTACATTCTTTGCGAATGTATGATTTAGCCTATTTACAAAATCGTTTTGGTGTGAAT
GCGAAATCTCGTGCTGGAGATGATGTTTATACCTTTGCTGATTTTAATACTTACGCCTCC
GATGGTGGTCGTTATATTTGGGATGGCGCAGGGATTGATACCTTTGACGCATCTAAAGAG
CAAGCAGGGGTCTATGTTAATTTAAATCCAGGCTCTTGGATTTATGTTGGTGAGACAAAA
GAGAAAAATTTCTTGATTAAAAGCGTTCACAGTAGTAAGCAGGACGTAAAAATATACTTT
GGCTTACCTGATAAAGCAACAGTGGATAGTAATGGGGCTGTGAATGCGCCTCTAGATATT
TCTGATGTCGAATATACAAAAGGTCAAGCCTATATCGGACAAGGTACACAAATTGAAAAT
CTACTTGGTTCCGCACATAGCGACACTTTAATCGGTAATGCCGCAGACAATAATATTTAC
GGCGGAGCGGGTGATGATACATTAATTGGCGGGGAAGGTGAGGATACTTTTGTTTTCAAT
GCTAGTTTGAATGGTAAGGCAGATGTTATTACCGATTTCAGTGCTGAAGATAAAATTGAA
TTATCCAAAACGATCTTTAGTAGTTTAACAAGTGCAGATAAAGTGATAGAACATATTCAA
TATGATTCATCAACAGGGAAATTAAGCTACGATAGTGATGGAAGCGGAAAAGGCAATGCG
ATTCATTTTGCAACACTTTCGACATCATCGCTTTTCACAGTAGAGAGCAATGTATTTATT
ATTGCTTGATGTATTGTGAAAAAGTAATGAAAATCGACCGCTTGTCGCTAAAAATTCACT
CAAACTGAATTTCTTTTCACCAAGCGATCATTTTTTTCAAATTTTTTGCAAAAAAGTACT
TGCGTTGGATTTGAATTTCTCTATAATGCACACCACACAACGACGCGCTGTTGTGAAGTA
GTTAAATTTGACAGTGCGTCGTTCTTTTTTGCTCTTTAACAACTTATCAGACAATCTGTG
TGGGCACTTGTTGATTGACTTTGTTTTAAAATATTTTTTAATTTTGAAGTCTTGATAGGT
GCTTAAACTAGAAATTCATTTTTACTTAAAAGTAATATGTAAACTTTAGCTAAGCAGTTT
ATTGAGCGATTAAACTTTTTAAATTGAAGAGTTTGATCATGGCTCAGATTGAACGCTGGC
GGCAGGCTTAACACATGCAAGTCGAACGGTAGCAGGAAGAAGCTTGCTTCTTTGCTGACG
AGTGGCGGACGGGTGAGTAATGCTTGGGGATCTGGCTTATGGAGGGGGATAACGACGGGA
AACTGTCGCTAATACCGCGTAATGTCTAAGGACTAGAGGGTGGGACTTTCGGGCCACCTG
CCATAAGATGAGCCCAAGTGGGATTAGGTAGTTGGTGGGGTAAAGGCCTACCAAGCCGAC
GATCTCTAGCTGGTCTGAGAGGATGACCAGCCACACTGGAACTGAGACACGGTCCAGACT
CCTACGGGAGGCAGCAGTGGGGAATATTGCACAATGGGGGGAATCCTGATGCAGCCATGC
CGCGTGAATGAAGAAGGCCTTCGGGTTGTAAAGTTCTTTCGGTGATGAGGAAGGGTGATG
TTTTAATAGAGCATTACATTGACGTTAGTCACAGAAGAAGCACCGGCTAACTCCGTGCCA
GCAGCCGCGGTAATACGGAGGGTGCGAGCGTTAATCGGAATGACTGGGCGTAAAGGGCAC
GCAGGCGGTGACTTAAGTGAGATGTGAAAGCCCCGAGCTTAACTTGGGAATTGCATTTCA
TACTGGGTTGCTAGAGTATTTTAGGGAGGGGTAGAATTCCACGTGTAGCGGTGAAATGCG
TAGAGATGTGGAGGAATACCGAAGGCGAAGGCAGCCCCTTGGGAAAATACTGACGCTCAT
GTGCGAAAGCGTGGGGAGCAAACAGGATTAGATACCCTGGTAGTCCACGCTGTAAACGCT
GTCGATTTGGGGATTGGGCTTTATGTTTGGTGCCCGTAGCTAACGTGATAAATCGACCGC
CTGGGGAGTACGGCCGCAAGGTTAAAACTCAAATGAATTGACGGGGGCCCGCACAAGCGG
TGGAGCATGTGGTTTAATTCGATGCAACGCGAAGAACCTTACCTACTCTTGACATCCTAA
GAAGCTTTCAGAGATGAGAGTGTGCCTTCGGGAACTTAGAGACAGGTGCTGCATGGCTGT
CGTCAGCTCGTGTTGTGAAATGTTGGGTTAAGTCCCGCAACGAGCGCAACCCTTATCCTT
TGTTGCCAGCGATTCGGTCGGGAACTCAAAGGAGACTGCCAGTGATAAACTGGAGGAAGG
TGGGGATGACGTCAAGTCATCATGGCCCTTACGAGTAGGGCTACACACGTGCTACAATGG
TGCATACAGAGGGCGACGAAGCCGCGAGGTGGAGTGAATCTCACAAAGTGCATCTAAGTC
CGGATTGGAGTCTGCAACTCGACTCCATGAAGTCGGAATCGCTAGTAATCGCGAATCAGA
ATGTCGCGGTGAATACGTTCCCGGGCCTTGTACACACCGCCCGTCACACCATGGGAGTGG
GTTGTACCAGAAGTAGATAGCTTAACTGAAAGGGGGCGTTTACCACGGTATGATTCATGA
CTGGGGTGAAGTCGTAACAAGGTAACCGTAGGGGAACCTGCGGTTGGATCACCTCCTTAC
CTGAATGAAGAGATTTGCAAGTGTTCACACAGATTGTTTGGTAATTGTAGACAAGGAATA
GAGCAAGAAAACAGACACAAGCGGTCAGATTTGCGATAAAATTTGCAAATTGACAGAATG
AAGGAAAGCATCTTTAAATGTTGTCCCCATCGTCTAGAGGCCTAGGACATCGCCCTTTCA
CGGCGGTAACCGGGGTTCGAATCCCCGTGGGGACGCCATTTAAAGATGATTTTTTGTCGA
AAGATAAGTGATTATCGAATGTTCTTTAAAAATTTGGAAACAAGCTGAAAACTGAGAGAT
TTTCTGTAGGGGCAAATCACATTTGCCCTGAAACAAGAAAGTCTGAGTAGTAAGAAAAAT
CTTAACTGAACAAAAGCAGTCAAGTGTTTAGTAGTTAATATCAGTCTTAAATGTTTTTTC
TTTTAGATAAAAATGTTTGAGGTTGTATAGTTAAGTGACTAAGCGTACACGGTGGATGCC
TAGGCAATCAGAGGCGAAGAAGGACGTGCTAATCTGCGAAAAGCTTGGATGAGTTGATAA
GAAGCGTTTAATCCAAGATATCCGAATGGGGAAACCCAGTAGATGAAGAATCTACTATCA
ATAGATGAATACATAGTCTGTTGAGGCAAACCGGGAGAACTGAAACATCTAAGTACCCCG
AGGAAAAGAAATCAACCGAGATTTTGTCAGTAGCGGCGAGCGAAAGCGAAAGAGCCAGCA
AGTGATAGCAGCAAAGACAGAAGAATTGGCTGGGAAGCCAAGCGACACAGGGTGATAGCC
CCGTATTTTAAGTTTATGTTGTGGTACTAAACTTGCAACAAGTAGGGCGGGACACGAGAA
ATCCTGTTTGAAGATGGGGGGACCATCCTCCAAGGCTAAATACTCCTGATTGACCGATAG
TGAACCAGTACTGTGAAGGAAAGGCGAAAAGAACCCCAGTGAGGGGAGTGAAATAGAACC
TGAAACCGTGTACGTACAAGCAGTGGGAGCCCTTTTGGGTGACTGCGTACCTTTTGTATA
ATGGGTCAGCGACTTATATTTTGTAGCGAGGTTAACTGAATAAGGGAGCCGAAGGGAAAC
CGAGTCTTAACTGGGCGGTGAGTTGCAAGGTATAGACCCGAAACCCGGTGATCTAGCCAT
GGGCAGGTTGAAGGTTGGGTAACACTAACTGGAGGACCGAACCGACTAATGTTGAAAAAT
TAGCGGATGACTTGTGGCTGGGGGTGAAAGGCCAATCAAACCGGGAGATAGCTGGTTCTC
CCCGAAATCTATTTAGGTAGAGCCTTATGTGAATACCTTCGGGGGTAGAGCACTGTTTCG
GCTAGGGGTTCATCCCGGATTACCAACCCGATGCAAACTGCGAATACCGAAGAGTAATGC
ATAGGAGACACACAGTGGGTGCTAACGTCCATCGTGGAGAGGGAAACAACCCAGACCGCC
AGCTAAGGTCCCAAAGTCTATATTAAGTGGGAAACGAAGTGGGAAGGCTTAGACAGCTAG
GATGTTGGCTTAGAAGCAGCCACCATTTAAAGAAAGCGTAATAGCTCACTAGTCGAGTCG
GCCTGCGCGGAAGATGTAACGGGGCTAAAATATAGCACCGAAGCTGCGGCATCAGGCGTA
TCACAAATACGCCTTCGATTAACAACATCGAATGAAGTGAAACGGAATAAGATGTTGGTC
AAGCACCCAACACGTTGAGTTGGCATAAAGTGCGGATAGAAATCAGAGGAATATTTGTGA
TACGCCTGTTGGGTAGGGGAGCGTTGTGTAAGTCGATGAAGGTGTATTGAGAAGTATGCT
GGAGATATCACAAGTGCGAATGCTGACATAAGTAACGATAAAACGAGTGAAAAACTCGTT
CGCCGGAAGACCAAGGGTTCCTGTCCAACGTTAATCGGGGCAGGGTGAGTCGGCCCCTAA
GGCGAGGCTGAAAAGCGTAGTCGATGGGAAACGGGTTAATATTCCCGTACTTGGTAAAGC
TGCGATGTGGGGACGGAGAAGGTTAGGTTAGCAGACTGTTGGATGTCTGTTTAAGTTGGT
AGGTGGGAAGTTTAGGCAAATCCGGACTTCCATAACACTGAGAGATGATGACGAGTTTCT
ACGGAAATGAAGTAACTGATACCACGCTTCCAGGAAAAGCCACTAAGCGAAAGGCTTTAC
TAAACCGTACTGAAAACCGACACAGGTGGTCAGGTAGAGAATACTCAGGCGCTTGAGAGA
ACTCGGGTGAAGGAACTAGGCAAAATAGCACCGTAACTTCGGGAGAAGGTGCGCTGGCGT
AGGTTGTAAGAGTATACCTCCGAAGGCTGAACCAGTCGAAGATACCAGCTGGCTGCAACT
GTTTATTAAAAACACAGCACTCTGCAAACACGAAAGTGGACGTATAGGGTGTGATGCCTG
CCCGGTGCTGGAAGGTTAATTGATGGTGTTATCGAAAGAGAAGCTCCTGATCGAAGCCCC
AGTAAACGGCGGCCGTAACTATAACGGTCCTAAGGTAGCGAAATTCCTTGTCGGGTAAGT
TCCGACCTGCACGAATGGCATAATGATGGCCAGGCTGTCTCCACCCGAGACTCAGTGAAA
TTGAAATCGCCGTGAAGATGCGGTGTACCCGCGGCTAGACGGAAAGACCCCGTGAACCTT
TACTATAGCTTGACACTGAACATTGAATTTTGATGTGTAGGATAGGTGGGAGACTTAGAA
GCAGGCACGCCAGTGCTTGTGGAGTCGTCCTTGAAATACCACCCTTTAACGTTTGATGTT
CTAACGAAGATTACGAAACGTGGTCTCGGACAGTGTCTGGTGGGTAGTTTGACTGGGGCG
GTCTCCTCCCAAAGCGTAACGGAGGAGCACGAAGGTTTGCTAATCACGGTCGGACATCGT
GAGGTTAGTGCAATGGTATAAGCAAGCTTAACTGCGAGACAGACAAGTCGAGCAGGTGCG
AAAGCAGGTCATAGTGATCCGGTGGTTCTGAATGGAAGGGCCATCGCTCAACGGATAAAA
GGTACTCCGGGGATAACAGGCTGATACCGCCCAAGAGTTCATATCGACGGCGGTGTTTGG
CACCTCGATGTCGGCTCATCACATCCTGGGGCTGAAGTAGGTCCCAAGGGTATGGCTGTT
CGCCATTTAAAGTGGTACGCGAGCTGGGTTTAGAACGTCGTGAGACAGTTCGGTCCCTAT
CTGCCGTGGGCGTTGGAGAATTGAGAGGGGCTGCTCCTAGTACGAGAGGACCGGAGTGGA
CGCATCACTGGTGTACCAGTTGTCTCGCCAGAGGCACTGCTGGGTAGCTAAATGCGGAAG
AGATAAGTGCTGAAAGCATCTAAGCACGAAACTCGCCTTAAGATGAGTTCTCCCTAGCTA
TAAGCTAGTAAGGGTTGTTGAAGACTACGACGTAGATAGGTCTGGTGTGTAAGCGGTGTG
AGCCGTTGAGCTAACAGATACTAATTGCCCGAGAGGCTTAACTATACAACCTCAAGCGTT
TTTGAAGTAGACGTGAGAGAGTTAGAGAGCTGAATAAAAGCAACAAACTAACTAAACAAA
ATAAAACAAAGAGACTCAGAACAGCTTGTTTCGAAATTAGGATAGTGTAGGGGCAAATTA
CATTTGCCCTTAAAGAACGGAAAGATGTAGGGGCAAATTACATTTGCCCTTAAAGAACAG
AAAAAAGAAGATAGAGAGAATCATCAAAAGATTTTCCCGACGACAATAGTGCAGTTGTCC
CACCTGACTCCATACCGAACTCAGAAGTGAAAAGCTGTAACGTCGATGGTAGTGTGGGGA
TTCCCCATGTGAGAGTAGAGCATCGTCGGGGTTTTATTAACTTAGTTCATTAAATTAGTG
AACTAACTTAATAAAAGAATTTCTTGGCAACCATAGTGCTGTGGTCCCACCTGACTCCAT
ACCGAACTCAGAAGTGAAACGCAGTTACGCCGATGGTAGTGTGGGGCTTCCCCATGTGAG
AGTAGGGCATTGCCAAGTACCCAATTTGCGGAGCGGTAGTTCAGCTGGTTAGAATACCTG
CCTGTCACGCAGGGGGTCGCGGGTTCGAGTCCCGTCCGTTCCGCCACTTATTTATAAGCG
AGTAAATTACTCGCTTTAACTATATGTAAATAATTATATAGGGGCGTAGTTCAATTGGTA
GAGCACCGGTCTCCAAAACCGGGTGTTGGGAGTTCGAGCCTCTCCGCCCCTGCCATGTTT
CAAATAAACCGATTAGTTTTGCTAATCGATTTTTTCATTTCAGTCGACCTTCCAAGGTAT
TTTTATGTTAGAATTTTGCAGATTTTTACGATAATTTTATCGTTATTATGAAACCACTTG
ATCCTATTATTGAACAATTTCTTGATACTCTATGGCAAGAGCAGGGATTATCAGAAAATA
CTGTAGCCTCTTATAGACTAGATTTAGAAAGTTTTACCCAATGGTTTTCTGAACCCAATG
CATTTTTAAAAGTAGACTATGTTGATCTACAAACCTTTTTGGGCGAAAGACTGGAGCAAG
GCTATAAAGCAACGAGTTCATCTCGTATGTTGAGCTGTTTGCGCAAGTTTTTTCGTTTCC
TTTATTTGGAAAAGTATCGAGATGATGATCCAACAGCAACACTTACATCTCCGCGTAAAC
CAGCCCATTTACCTAAATCATTGAGTGAAGAGCAGGTATTAGATTTACTGAATATTCCAA
ATACTCAGGATCCTTTAGAATTGCGTGATAAAGCAATGTTAGAACTACTTTATGCCACGG
GTTTACGCGTCACAGAACTCGTTTCTCTAACACTGGATAACCTAAGCCTGCGTCAAGGGT
TAGTTCGTATCATTGGTAAAGGTGATAAAGAGCGTTTAGTGCCTTTAGGGGAAGAAGCGA
GTTATTGGATCCAACAGTTTTTTGATTATGGGCGAAGTTCATTGCTTAATGGTGTGCCGT
CAGATGTGGTTTTTCCTAGCCGCTTAGGCAATCAAATGACCCGTCAAACATTCTGGCATC
GAATTAAGCATTATGCGTTGTTGGCGGGTATTGATAGTAATAAACTCTCTCCACACGTTT
TACGCCACGCGTTTGCAACACATTTAGTTAATCACGGTGCAGATTTACGGGTTGTGCAGA
TGTTACTTGGACATAGTGATCTGTCTACGACACAAATTTATACCCAAGTGGCGAAAGCTC
GTTTAAAATCACTGCATCAACAGTTTCACCCAAGAGGATAATATGCAACAAGGTTTTTCA
AAATTTAGTTGGGCATTGGCATTTTTTTGTTTACCCAGTTCATTATGGCCATTAGCATTG
CTTGTATCACCTGCATTAAGCGAAAATCCTAATCTCAGCCCAAGTCAAATTGATTGGTTT
TCTACCGCATTTTGGATTTATCCTTTCATTTTATTGGCTATTGCTGGCTTGCTGCATAAA
TTACATCAAAAGCAACCGCTAGTAGCAAAGATAGGATTATTGATGGGCTATATCTCTTTC
TACGACCTAATTTACTATATTATCCGCACCCTTTAATGAAAAATATTCATTAGCAGCCAC
TTTGTCTACTATACCCTTTGAATATTTATTGTATCCATACGGTTAGAAATCAAATTACAG
TTGTACTGAAAGGCTATGTGGCTCTTTATACCTTTGATAATTCAACTGCAACCACTGTAA
TCCAACAACGGCAATCACATTATCAATTTTTCCTTCAACAACCCATTGATATGCTTGCTC
ACGGCTCACAACGTGGACAAGAATATCTTCGCCTTCTTCTTCCAAGCCGTAAACACCGCC
GACTTGGGTGCTATCAACTAAGCCTAAAAAGAGATGTAAACGCTCAACTGCACCGCCTGG
GCTGTCCCAAATGCTTAAGGCGTGTTCCACATTGCTGACGGTTAAACCTGCTTCTTCGTA
ACTTTCACGGATAGCAACATCTTCTGGCGTTTCCCCGTCATCTACCATTCCTGCAATCAG
TTCCACTAACCAAGGGGATTGGTTGCTCGTTGGATCGTAAGCACCAATGCGGACTTGTTC
GACTAACACTACAGCATCTTTGACTGGATCATAGGCAATTAATGCAGCAGCAGAGCCTTT
AATCATTAATTCACGCACAACTTCACCGCTCATTCCACCATTAAATAGCTTGTGGCGGAA
ATACATTTTTTTCATTGTGAAATGGCCTTGATAAACCACTTCTTCTTTTAAGATCTCTAA
ATCTTTTTGCTGAAATTGCTGAATTTGTGTCATAAAAATTCCTTAGCTTTTATGTAAGCG
TTTTGAATGAACAATATATAAAGCAACGATCATCACTAAAATAGCCAGTGCAAACAATAA
AGTATGCATTGCATTAGAGTGATCTACGATAATTAAACGTACCATTGCGGTAATGCCGAT
ATATAAAAAATAGCGTAATGGAAAATGGTAGTTATATTTAAAATATTGAACAATGAGAGC
TAGAAATTCAAAATATAAGAAGAAAATCACAATTTTTTCTACAATTTGAAATTTATCACT
ATGGCTAAAAAATAATTCAATTAATGAATATGCTTCATAGAAAAGAGAGTAAGCCAGAAT
TAGTCCTATCACTAAGAGTGAAAGATTTAATATCCATTGAAAACTCTCAGAAATAAATTT
CCCGAAACGAGAATGTTGTTCTTCTAAATTAAATTTATTCATACTATCCTTAATTTACTT
GATAAATAATTGGGTGAAGATGATCAAATGAGATGTAGTCCCCATTTTTCCATTGGCTCA
GTTTTGGTAATGATAACATAGCCTGAGTATGTTCAAAAAAATAAGCCAAATAAAATGGAA
GTTGATGATAAAAGCAGAGTTTTCCTGTTGGGCTATAGGCGGTTGTGATCTGCTGTTTAC
TTAATGAGTGGGTTACTTCCGACAGTTTTATAATTCCAGCACCCTGTGATTTAAGCACCG
CTTCTCGCAAACACCAACTTAAGTAAAAACGGCTTTCAAGGGAAGAGAGTTCCGATAATA
GATGATGATTATTTATTTCAGCTATTTCTTGCTCACTGGCATAATAATGTAATAAATCGT
TAAAACGACGTATTTTTTGTGGGTGTTCAATATCAATACCCACCACTTTTTTCGGGGATT
GATAAGAGAAAATAATCGCAACCCAATCGCCCGAATGGCTAATATTAAAATCAATCTCGC
TATGTTCAATATAAGGGCGCCCACTTTCTGTTTTAACGATATTAGTTAATAAACTTTTAT
CTAAATGATATTTTTCAAATAATTGATGTAACAGGAAATAAGCCATACGGCGACTTTTCC
ATTTTTTTATTTGATAAGCTGACGGCTTATCAAGAGATTTGTTTATATTCCCCAAATAAT
TTAAAAAATCTGAAGGGATAAATTCATCATTTGGAGCAAAAACAATTTCAATAGTATTCA
TAGCTGTCATTATAGAAGAAAAACCCGATAACTACATTTGTTATCGGGTTTTATTGAGTA
TAGAACTAGCAATTTAAAAGCTAAATCAAAAATTATTTGATTTCTACTTTCGCACCAGCT
TCTTCTAATTCTTTCTTAAGTGCTTCAGCTTCACCTTTAGAGATGCCTTCTTTTAATGTT
GCTGGAGCAGATTCAACTAAGTCTTTAGCTTCTTTCAAGCCTAAGCCTGTTGCACCACGT
ACTGCTTTGATTACTGCTACCTTGTTAGCACCTGCATCTGCAAGGATAACATCGAATTCA
GTTTTCTCTTCAGCTGCTTCTGCTGGGCCTGCTGCTACTGCTACTGCTGCCGCTGCTGCT
GATACACCAAATTTTTCTTCCATCGCTGTGATTAATTCAACGATTTCTGATACTGATTTA
GAAGCAATCGCTTCAATGATTTGTTCGTTAGTTAATGACATAACAATCAATTCCTAAAGT
AAATAAGTTAAACGAGTTGAGAATACGGCGAGTAAAAATTATGCCGCTTCTTGTAATTTG
TCGCGTAATGCCGCAAGAGTGCGAACAAGTTTGCCTGCCGCAGCTTCTTTCATTGTGCCC
ATTAAACGTGCAATTGCTTCTTCGTAAGTTGGTAATGTTGCCAAGAATTCAACATCTTGG
ATTTTACCTTCAAAGGCTGCACCTTTAACTTCAAACTCTTTGTTTGCTTTTGCAAAATCT
TTGAACAAACGTGCTGCTGCACCTGGGTGTTCGTTAGAGAATGCAATAAGAGTTGGACCA
GTAAACGTATCTTTTAAGCACTCAAATTCAGTACCTTCAACCGCACGACGTAATAAAGTA
TTACGAACAACACGCATTGAAACGCCTGCTTCACGAGCTGCTTTACGTAACTCAGTCATT
TTCTCTACTGTTACGCCACGAGAATCCGCAACAACAGCAGAAAGGGCACCTTTGGCAGCT
TCGTTTACTTCAGCAACAATTGCTTGTTTGTCTTGAAGATTTAATGCCATTGGTTTTAGC
TCCTGATACACTCCACATAAATACTGTGGAATTTACAAAAAATCTCAAAAAAGTAACCGC
TTGAGCGACGTTTTTGAGGCTAAGGTGTACAGAAGCAGATAATTCTGTCTGTTCACCATC
TACGTAGGTTGTTTTCATTAAGAAACTGTTCACACAGGTTCACCTACGGTCTTGGATGGG
GCTTGAGATAAGGCTCAGCACCATCATTTACTATCCATATGGAATAGCAATTTTGCAATT
CTACCCTTAAATTTTTAGGCTGTAAACTAAAAATTCATGCGAATATCTGGTATCTGCTTG
TTTTACGTATCTCATTATTCATCCACTAAACTACATTGACACTACCCTCTTTAAAATCTT
GATCATATGTAAACACACTTTCCTCATCGATTACCTTAGAGACTTTAAAACTATTTCTGG
TACAAACTGCCCCACATCTCCCTGATGGCGATAAATTTCTCTTACCATTGTCGAAGAAAG
ATAACGCCACTCTACGGCTGGGGGTAAAAAAATCGTTTCTAACTGCCCTGCTAATTTTTG
ATTTAACTGTGCCAGTTGAATTTCATACTCAATGTCGTCCGCCCCTCGAATACCTCGAAT
AAGCGTGGTGGCATTATGCTGTTTAGCAAAATCGACCAACAACCCACTAAAGCCGATCAC
CTCAACATTATTCAGCATTTGACAGCTTTGCTGTACCAACTCAACACGCTGTTCAAGGCT
AAATAGCGGTTGCTTTGAGGGATTTTTTGCCACAGCCACAATCACTTTGCCAAACAATCG
GCTACTGCGTTGAATAATATCTAAATGCCCATTTGTTATCGGATCAAATGTGCCAGCATA
AATTACAGTTTGGTTCATTCTATTTCTCTAAATAAGGGGCTAACAGTTGAAGATGACGAG
TTAAAGCACCTTGATTTTCTTGTAATACACTCACCCCTGCTTGACTAATTTTTTGTCCAA
GTTCAGGCTTTTCAAAAAAGTAATTGACGGCATCAACAATCGAAGTGACATCACTTTGAA
TTTCAATCACGCCCCGAACCTCTCTTAATTTAGCAAAAATCTCAGGGAAATTAAAAGTAT
GTACACCAGAAATCACGGGAAGTTCAAATGCAATTGGCTCTAACGGATTATGCCCACCGT
GTTTGACTAAACTTCCACCAACGAAAGCGACCTGAGCCAAGCCATAAAACAGCATCATCT
CTCCCATTGTATTGCCTAACAGTACCGACGTTCCTGCACTTAAAGGTTCAAAAGAAGAGC
GTGTTACATAGGGCATTCCCATATTTTTTAGTAAATTTTCCACACTATCAAACCGCTCAG
GGTGGCGAGGTACAAGGATCAGAACTAAATCAGGATATTGCTTTAATAACTGCTGATGTG
CTTCCAACAACATCTTTTCCTCACCTTCGTGAGTACTACCTGCAACCCAAATTGGGCGGT
CAAGTAAATGTAGCTCAACGGCTGTTTGAGTTACCTTCTGGCGTAATTGAGGTGAAATTT
CTAAATCAAATTTAAGATTGCCAGTATTAACCAAATGTTCAGCCTTAAATCCTAGCCCCA
AATAACGATCTGCACTCACCTGATCTTGAGCCAAAATAAAATCAATTTCACTCAACATCT
CTTGCAAACAAGGCTTAATCCAACCATAACGTTTTGCTGAACGAGGCGAAAGACGAGCAT
TGGCAATCACAAAGGGAATTTGGCGTTGATGGGTTTGATGAATTAAATTCGGCCAAAGTT
CCGTTTCAATCACAATCAATAACTTTGGTTCAACAAAGTCTAAAAAACGTTTCACCGCAT
CGGGCAAATCATAGGGCAAATAAAGATGGTGAACACGATTGCCAAATGCTACTTTAACAC
GATCTGACCCCGTTGGGGTTACTGTCGTCACCGTAACAGACAACTGAGGATAATTCGCTA
AAATCGCTTTAATCAAAGGAGTAGCTGCAATCACTTCTCCCACAGAAGCGGCGTGAATAA
CAATGCCATTTGCTTGAGGCTTGATTTCACCCGATGAATAAAAACCGTATCGTTCCTTCA
AACATTTACGACGCTTAGGTAGAGAGTGTTCTTTCTGCCATATGATAAGAGAAATAATAG
GTAGTACTAAATAACCTAGAATAGTATAAATTATACGTAGCATTATTTACTCCTACTCAA
ACTCCAACTCAACGGCATTTTCGCCTAAAAAATCTTTTAATTTCTGCAGCATCGTCTCTT
TTGGGGTAACACGCCACTCAACGCCACTACGTAATAATACACGCCCTTCTGGGCTTTGAT
AATAGAAATGTAACGGTAATGTTCCCTCTTTATAAGGCTCAATAATAGCGGTCAGATCTT
TGACAAATTTTGCTGAGAGCTGTTCTTGTTTGATCGCTAGAGCTAAACTTCTTGCATAAC
GGCTACGAGCTTCATCAAGAGTAATCATTTCGCGAACCGCCATTTTTAAGCCACCACTGA
AATCATCGTGTTGCACAGCCCCTGTTGCGATAATAATCTGATCTTTTTGCAACAGATCGC
CATAGTTTTCCAGTGCTTCTGAAAAAAGGGTGAGATCCATTTTACCTGAACGATCTTCAA
TCGTTGCGATACCAATGCGACTGCCCTTTTTGGTTGTCGCAATTCTTGCTCCCATAATTA
ATCCAGCAACGGTGGTAGTTTGTCCTCGATAGGTTGGTTGAACTTCATTTAATTTATTCG
GTGCATAATGAGCTAACTCTTTCAAAAAACGTCCAACAGGGTGTCCACTTAGATATAAAC
CTAAGGTGGCTTTTTCGTTATCTAAAATGGTCTGCTCCGTCCATTTTGGCGTGTTGGCAT
AGGCGTTCTGAACTTCTTCGGGGGTTTCAGTCAGCACGCCAAACATATCACTCTGTCCAA
GTGCTTCCATTTTATTATGTTGATCGGACGCTCTAAGGGCATCTTCTAAATTTTTCATCA
ACGCCGCACGGTGAGGCCCTAGTTTATCGAAAGCCCCAGCCATAATTAATCCTTCAAATG
TGCGACGATTAACTTTTCTTAAATCAACACGAGCGGTTAGATCGAATAGATCTTTGAAAA
TCCCGTCTTTATTGCGAGCTTCTAACATCGCATCAATCGGGCCTTCGCCTACGCCTTTGA
TTGCCCCTAAACCATAGACAATTTCGCCTTTTTCATTGACACTAAAACGGTGTTTACCAC
TATTAATATCAGGCGGAACAACGGTTAATCCCATATTGATACATTCATCATAGAAGCCGA
CGATTTTATCGGTGTTATCCATCTCTGAAGTCATCACCGCCGCCATAAACTCCGCTGGGT
AATGGGTTTTGAGCCACAAGGTTTGATAGGATACCAACGCATAAGCCGCCGAGTGCGATT
TATTAAAGCCGTAGCCTGCGAATTTTTCTACCAAGTCGAAGATTTTCATCGCCAACTCGC
CATCAATCCCCTGCTTTTTCGCCCCTTCTTCAAAGGTCGCCCGTTGAGCTGCCATCTCTT
CGGGCTTTTTCTTACCCATCGCACGACGCAATAAATCCGCACCACCGAGCGTATAGCCAG
CCAACACCTGTGCAATCTGCATTACTTGCTCTTGATAAACGATAATGCCATAGGTTGGCT
CTAAAATCGGCTGCAGCGACTCGTGCTGATACTGGGCATCAGGATAGGCAATCGGCTCTT
TGCCGTGTTTACGGTCAATAAAGTTCTGCACCATTCCCGACTCAAGCGGACCTGGACGGA
ATAAGGCTACCAACGCAATAATATCTTCAAAGTTACTTGGTTGTAGGCGTGAAATCAGAT
CTTTCATACCCCGTGACTCTAGCTGGAATACCGCCGTGGTTTTGGCTGCTTTTAATAATT
TAAAGGCTTTTTCATCATCAAGAGGAATGCTTTCAATCCGAACCAGTGGCTTACCTTCTT
TCTCCAAGCGTTGATTAATCATTTCTAACGCCCATTTGATGATTGTCAGCGTGCGTAAGC
CCAAGAAGTCAAATTTAACCAAGCCTGCATACTCTACATCATTTTTATCGAAGTGGGTCA
TAGGGTGTAAACCGTAAGAGTCGCAGTAAAGTGGCGAAAAATCAGTAATCGCCGTTGGGG
CAATCACCACCCCCCCTGCGTGTTTACCTGCATTACGTGTTACCCCTTCGAGCTTACGAG
CCATATCAATCAAGGCTTTCACTTCTTCATCAGTATCATAAAGCTCAGGCAATTTTGGCT
CAGCTTCAAAGGCTTTTGCCAAGGTCATACCAGGGTCAGGAGGGATCAATTTAGAAATGC
GATCCACAAAACTATAAGGGTGTCCAAGCACACGCCCCACATCTCGAATAACCGCTTTTG
CCGCCATAGTACCAAAGGTAATAATCTGCGACACCGCTTGGCAACCATAGGTTTCCGACA
CGTGTTCAATCACACGATCTCGCCCGTCCATACAGAAATCCACATCAAAATCGGGCATCG
AAACCCGTTCCGGATTTAAGAAACGTTCAAAGAGTAAGTCAAATTCAAGGGGATCTAGAT
CGGTAATTTTCAACGCATAAGCAACCAAAGATCCTGCTCCAGAACCACGCCCTGGTCCAA
CAGGAATATCGTTATCTTTCGACCACTGAATAAATTCCATCACAATTAAAAAGTAGCCGG
GAAAGCCCATTTGATTGATCACGTCCAACTCGACTTGCAATCTTTCATCATAAACAGACC
GCTTGCTTGCTCGCACATCAGGATCAGGAAACAAAAATGCCAAACGTTCTTCCAAACCTT
CTTTGGCTTTTTTGACTAAAAAATCTTCAGTGGAAAGATCGCCCGTCGGGAAATTCGGTA
AGAAATATTCCCCTAAACGAATGGTGACATTACAACGTTGAGCAATGAATAAGGTATTTT
CAATCGCTTGTGGCAAATCGGCAAACAACTGACACATTTCGTCTTCTGAACGGAAGTATT
GCTGTTCCGAATATTTTTGTGGGCGTTTAGGATCGTCCAACGTAAAGCTGTCGTGAATGG
CAACACGGATTTCGTGGGCTTCAAAATCGTTCTGTTTTAAAAACATCACATCATTGACAG
CCACCAACGGAATTGCAAATTTTTGCGAAAAAGTGACCGCTTGTTGAATATAACGTTCTT
CATCACTTCTTCCTGTTCGACAAAGGGAAAGATAATAATGATTGTGGAAATAACGTTGAT
AAAAAGCCAAAAGCTGTTCGGCTTCTTGCTGATTTTCTTTCAATAATGCTTTACCTACAT
CGCCATTGCTACCGCCCGAAAGCAAAATCACGCCTTCATTATGTTCTGCCAGCCACGCTT
TTTCCACCACAGGAAATTCCACATAGCCCTGTTGATAAGCCTTTGAAAGTAAAAGGGTAA
TGTTATGATAACCGGTATTATTTTTGGCTAAAAGGGTAAGTTCGTATAACTCTTCACTCT
CAGGTTCAGGGCGAACCATCACATCTGCCCCAACAATCGGCTTCACCCCCGATCCTAAGG
CTTCGCCGTAAAAACGCACCAAGCCACAGAAGTTAGTAAAATCGGTCAATGCCATTGCGA
CCATATTATTGGCAACACAGGCTTTGATTAACGGCTTCACTTTCGCCAAGCCATTAATCA
TTGAGAAATCACTGTGTACTTTCAGATGAACAAAACGAGGTTGGGACATAATGGTTATTT
TCTATTTATATTAAATGACTTTCCAATGCATTGTCGAATGTAAGCTATCTTTATTCACCA
CAAACGGATGAGCATCGACTGCCTTCAATAACATCTTTAATTTTTGTTTTAATTTTGCAG
GATCGATCGGCTGAGGGAATAAACGTGAATTACTTCTTTTTTGCTCTAAATGTAATACTA
TCTTTATCTTATTTTTCTTCAAAAACTGTTTAGCAAACTGCTGTTCGCTTTGATTATTCG
CATTTAATTTCATCGCAACAATTCCAGCCAAGGTATCTCTAACTTTAATTGCTATTTCAT
CGGCTAATGGTATTGTTTTCGTTCTCTGATATTGTCGATAATCTTTTACTTCAATCATCC
AGTTATCATTTTCATCAACCACAATAATATCTACTGCTTTGGTTCCATTTGCAAAAGCAT
TAAATTGATTACGATAAAAAGATAAATCATCATATTTTTCAACAAGAATAAACTCGTTAA
AAATAAACGTTAAATCACCTTCTTTAATTACAATCTCTGACATTTATTCTACCAATGCTA
AAAATCTATCGGATTGTTCAAGCTCTTCGTCTAATAATGTTAAAACTTCCAATTGATTAA
TACTATCACCTTGATCAACTACAATACCATTATCTATCGTTTTTAAACCAAAATAAAATT
GTTTTAAATGAGCAAATTCTTGTCGTTTAGAAAGTATTTCTAGTTCTCTTAACAAAAAAA
GTGAATGAGTTGCAATAAAAATTTGGATACCGTTATTACATAATTGCAAAATAACCTTAG
CGACTGTTTTAATAAGTTTAGGATTTAAATTTGCCTCTGGTTCATCCCAAAATAACGCAC
CTTTACCTAACAAAGATCCTGTTGCAATTAATCTCGCAATCATCGCTAATTTTCTTAATC
CCTCAGCAACCAAAGGAATTTCCATAGTTCCTTGTCCCTGAATAGAAAGATAAAAACGCC
CATTATCTAAAACCGTTTTCCCCCCCATTGCCTCTTCTAATGGTTTTAATAGCTCTTTTG
CACGCTCCTCTCTAGGACCTTTGGCTAAATAATTTCCTAATAATAAACAAGTGTCATAAT
ATGTTTCCTCATACTCTAAATAATGATTATTATAAGTATGAACAAAATTAGGATAAATCG
TTAATAATTCTCTTGTAGGTAAAAAAACAGGATTATTCTCTATTTTACTTTTAGGTAATA
TATCTATTTGAACTTCGGATTTACTTGATGTCGCAAAACTAAATTGACAATTATAAAAGT
CATTTTCAAATTTAGCTGAAATTTCACAACGCTCTCTCCCTTGTTTACGGCGAACAAGTC
GGCCTAAACTTTCAGGTCTAAATACATTAATTAATTTATCTGCATAATTCTTTTGCATTT
GCGTTTTACTTACAGAAAAAGCAGAAGCATTACAAGCAATGAGAGAATACGCTAATTTTA
AAATGTGCGATTTTCCCATTCCATTTTCCCCTATAATAACATTTAAATGGGGAGAAAAAT
TTAAATCAACTTCGTTAAATACTGTGAAATTCTTTAATACTAATTTATTTAACATAGTCT
TTCCTTAATTTAATCCCTTTTCTTATTCAACAACCACCACACCACACTTAAACAGAGCAA
ACTTGGGATTAATGCCCCTATTGGTACGGGTAGCCACGAAACAATAAGACTTAAATTACC
AAAGACGATATTCGCCACATAAAATACAAAGCCTGCGAGAATACCGATCACAATTTTTGC
CCCCATCGTACTACTGCGAAGTGGACCAAAAATAAAGGAAATCGCAAGCAACATCATCAC
TGCCATTGAGATCGGCTGAAAAACCTTACGCCAGAAAGTGATCTCAAAACGTTTTGAGTC
TTGCCCTGTATCTTTTAAGAAACCAACATAATCTGCTAACCCCGAAATAGACAACGACTC
TGGCTTCAAGGACACGATCCCTAACTTGCTCGGCGTAATGCTTGTTTTCCACGCCTGATC
TGTTTCTCTGGTCTGGGTTATTCCGCTTTCGTGAATTTCTGATTTATCCACCTGCTGTAA
AAGCCAGCCTTGTTCCGAATAGGTCGCTTTTTCCGCCTGTTTGATGGATTTTAAAACCTG
ATTTTCAAATTGGTAAATTAAAATATTATTTAAGTTACGTTCATCTTGAATTTGACGAAT
ATAGATAAAATCATTGCCATCTTTCGCCCAAAATCCGCCTTGGGTCGCCAGCATTGAACC
GCCACTTTGAGCAATAGATCGCATATTTCGGGCATATTGTTCCGTTTGCGGTACGCCCCA
TTCCCCCATAATCATCGTAATCACCATTAATGGAATTGCCGTTTTCATCACCGCCAGCCC
AATGCGGAAACGAGAAAATCCAGCCGATTGCATTACCACTAACTCACTACGGCTCGCCAA
ACCGCCCAACCCCATTAATGAACCAAGCAACGCTGCGATTGGGAAAAAGGTTTCAATATC
ACGAGGCATCGTCAATAGGGTATAATATGCTGCGTGTAAGCCATCGTAGCTCCCTCGACC
AACGGAACGGAACTCTTCGACAAATTTAATAATTGCCCCAAGCCCTACTAACATAAATAG
GGTAAGCATAATGGAAGCAAGAATGGTTCTGCCGATATAACGCTCTAATACATTCATTTA
CTTGCCACCTTTTTACTTGAAAAACGATAACGCAATGCCGAAAACCATTTACTTTCCCAG
CTATTTAAAAGAGTGCCAAGCACTAAAAATGCCACAGACACCATTGGCATTAACAAAGAC
ACATTTAGCTTACCCGAAGCCCCTGCCGATTTTAACGAACTCTGTAATAAGAAATAGATT
AAATACAACAATAACGCAGGTAATAATTTTGCAAAACGCCCTTGCCGTGGGTTTACACTA
CTCATCGGCACAGCCAGCAACGCCATCAATGGCACAGATAAAATCAACGCTAAACGCCAC
TGCAACTCTGCCTGAGCTTCTGGGGAAGTTTCAGAAAGCAACTTCTGAAAATCGGCACGT
TGAACCAATTTTTCATCACTATCAACATCTTGATAGCCGAGATAGGCATTGTAATTATCA
AAATGCGAAATACGGAAATCCGCCGTTTGAGGCGTTCCTTCATAACGAGTACTATTGGTT
AAATTTAACATTTGATCGCCATTCGGAAGCCCTTGTAATTCCCCCGATTTAGCCACCACC
ACAGAGGGTTTATTTTTCTTTTGCTGTTCAGGCTGAAAAACATAAATATCATTAATGGTG
TTATCTTTAATGTTATCAATAAATAACACATACCCACCTGCAGACATAAATTGCCCTGCG
GCTAATGCAGCAAAGCGAGGATTTGCTTTTGCTTCAGCCAACATTTCGCTCTGTTTATTA
ATCGCCCAAGGGGTAAGCCAAAAGACATTATAAACCGCCACTGCCGTGGTAAAGATCGAT
AAAAATAACGCTGCTTTCACTAAAAGGCTCTGCCCCACCCCACAAGCGCGCATTACCGTA
ATTTCACTTTCAGCATAAAAACGCCCTAAAGTGAGCAAAAGAGCAATAAATAACGACAAA
GGCAACATCAACTGTGCCATTGTCGGCATACCTAATCCGAGCAAGCTCAATACTAAGTCT
GTAGGGACTTTGCCACTCACAGCCGAGCTTAATACTCGTACTAATTGTTGGCAGAAGAAG
ATCACTAACAGTATGAAAAGTATAGCAATTTGGCTTTTAAATATTTCTTTCGTTAAATAT
CGACTTAAAATCACGACAAAGTTCTCATTTTGACAATTTATCGCTTGCAATTTTCAAGCA
AACAGGTAGTTTTATGACCCATATTTTAATTGCAAGTTCAAGCGGTTGGATTTGGGTAAA
ATTTTGAATAGCCCACTTGTAGGGACACACTGCGTGTGTCCGTAAAGCTGCGTGTCCATA
AAACTATATATGTCCGCAAATATGTGTTTGAGCCAGAAATATGGACACACGCAGTGTGTC
CCTACCTTTCTTTATCATTCAAACAAAGGCTAAATAATATTGTAAAATTTTACCAAAACC
CACCGTTTGCAAAATATGTGATCATACCCTTTTATACAAAAAAAATCACGGGAGTATTTT
ATGGAATTTAGCGTTAAAAACGGATCTGTTGAAAAACAACGTACAGGCTGTCTGGTTGTT
GGGGTGTATGAACCCCGTCGCTTATCGCCTGCTGCGGAGCAATTAGATAAATTAAGTGAC
GGCTATTTAAGCAATTTATTGCGTAAAGGCGATTTAGAAGGACGTGTTGGGCAAACGTTA
TTACTACACAACGTACCCAATGTCCCCGCAGATCGCGTGTTGTTAGTTGGCTGCGGCAAA
GAGCGTGAACTGACTGAACGCCAATACAAACAAACCATTCAAAAAATGGTACAAGTCATT
AACGACACAGGCTCAACGGAAGCGATCTGCTTCTTAACCGAATTACACGTCAAAGCCCGT
TCCGTTTACTGGAATATCCGCTTTGCGATTGAAGCTATTCAAGAAAACGGCTACCAATAT
AACGAATTTAAGAGCGTAAAACCTGAAATCCGCCGTGAACTCCGCAAAATTGTGTTTAAT
ATCGCTAACCGCAAAGATTTAACTGTGTCAGAACAAGCGGTTGAACAAGGCAAAGCGGTC
GCTTTAGGGGTGATTGCTGCAAAAAATGTAGCGAACTGTCCGCCAAATGTCTGCAACCCG
AAATATTTATCTGGGTTAGCCAAAGGCTTAGCCAAAGAGTACGATAACATCACCACCACG
GTACTGGACGAAAAAGAGATGGCGGCATTACAAATGAACGCCTATCTTGCCGTTTCTCGT
GGTTCTGAAAATGATGCTTATCTTTCAATTATCGAATATAAAGGATCGCCAAATCCTGCA
GCAAAACCGATTGTTCTTGTCGGCAAAGGCTTAACTTTTGACACAGGTGGCATTTCCATT
AAGCCGTCCGATGCAATGGACGAAATGAAATATGATATGGGCGGTGCGGCTTCTGTCTAT
GGCACAATGAAAGCCATTGCGGAAATGAAATTGCCATTAAATGTTATCGGCGTACTCGCA
GGCTGTGAAAATATGCCAGACGGCAACGCTTATCGCCCTGGTGATATTCTAACCACAATG
TCAGGCTTAACCGTTGAAGTCCTCAATACCGATGCAGAAGGACGTTTGGTATTATGTGAC
ACCTTAACCTATGTCGAACGTTTCGATCCTGAATTAGTGATTGATGTGGCAACACTCACA
GGGGCGTGTATGATCGCACTTGGCAACCACAATAGCGGATTGATTTCACCAAATAACACA
CTTGCAAACGACTTATTAAATGCTGCAGAACAAGCGGATGATAAAGCATGGCGTTTACCA
ATGGGAGAAGAGTATCAAGAACAGCTTAAATCCAACTTTGCCGATCTTGCCAATATCGGC
GGACGTTTAGGCGGAGCGATCACCGCAGGGGTATTCCTATCGAACTTCACCAAAAAATAC
ACTTGGGCACACTTAGATATTGCAGGCACTGCGTGGAAATCTGGGGCTGCCAAAGGGGCA
ACAGGCAGACCAGTGCCGTTGTTGAGTCAGTTTTTGATTAATAAAGCCGGCGTCTAACCT
GTTTGCCTCCTAAATACAAGCGGTCAGTTAGGCTCTAAAATTTGCAAATTTTGAGTCGAA
ACTGACCGCTTGTAATGGCAGAATTTTCACTAAACAAACATATAATTCTTAACCCAAAGG
CGTTATTCCATTAGAATAACGTCTTTTTACGCTTTCCTTCGCGAAGGTCCTGACTTGTTA
TCAGAAAGAGAATCCACATGTTACAACATAAACCCGAACTTTTATCGCCGGCAGGCACGC
TGAAAAATATGCGTTATGCCTTTGCTTACGGGGCAGATGCCGTTTATGCGGGGCAACCAC
GTTACAGCTTGCGTGTTCGCAATAACGAATTTAACCACGCTAATTTGAAAATCGGTATTG
ATGAAGCTCACGCACTCGGCAAAAAATTCTATGTGGTGGTCAATATCGCTCCGCATAATT
CTAAACTCAAAACCTTCATTAAAGATCTGCAAGTCGTTGTGGATATGAAGCCCGATGCGT
TGATTATGTCTGACCCAGGCTTGATTATGTTGGTGCGTGAACATTTCCCAGAAATGGATA
TTCATCTTTCCGTGCAAGCGAATGCGGTAAACTGGGCAACGGTAAAATTCTGGAAACAGA
TGGGATTAACCCGTGTCATTCTTTCCCGTGAACTTTCCATTGAAGAAATCGCAGAAATTC
GTGAGCAAGTGCCTGATATGGAAATTGAGATTTTCGTCCACGGGGCATTGTGTATGGCTT
ATTCTGGGCGTTGCTTATTGTCTGGCTATATTAACAAACGTGATCCGAACCAAGGCACCT
GTACCAACGCTTGTCGCTGGGAATATCAGGTGGAAGAGGGTAAGGTAGATGATGTTGGCA
ATATTGTGTCAAAAATCGATCCAAAACAGCAGATTGAAATTAAAAATGTCGCACCAACCT
TAGGCGAAGGCGATACCACAAGTAAAGTTTTCCTGCTTGCCGAATCGCAAAAACCAGATG
AGCAAATGACCGCTTTTGAAGATGAACACGGCACTTACATTATGAACTCGAAAGATTTGC
GTGCGGTGCAACACGTTGAGAAACTGACCCAAATCGGCGTACATTCCTTAAAAATTGAAG
GTCGAACTAAGTCATTCTACTATTGTGCAAGAACTGCTCAAGTTTACCGCAAGGCGATTG
ATGATGCGGCAGCAGGCAAGCCTTTTGATGAAAGTTTAATGGATACCCTAGAATCCTTGG
CACACCGTGGTTATACGGAAGGTTTCTTACGTCGCCATACCCACGATGAATACCAAAATT
ACGATTACGGCTATTCGATTTCAGAACGTCAGCAGTTTGTCGGCGAATTTACCGGCAAAC
GCAATACAGAAGGTATGGCGGAAGTCGCCGTGAAAAATAAATTCTTACTTGGCGATGAAG
TCGAAATGATGACCCCAAAAGGCAATATCGTGTTCAAAATCGAACGAATGTTAAACCGCA
AAAATGAAGCTGTTGATGCTGGCTTAGGCGATGGGCATTTTGTCTTTTTAGATGTACCAG
CCGATGTGGAATTAGATTATGCTTTGTTAATGCGTAATTTGGTTGATGCGAATACTCGAA
ATCCGCATAATTTATAAAAGATAACCTTAATCTTATTACTACTTAGCGGAAGTATGTACA
GAATAACTAAAGCAATTGAACTGATAAGCGGTAAGATGGACTAAGTTTTTTGCAAATCAT
TAGCCAAATCTTACCGCTTATTTTTAGGAGATAAAATGAAAAAAACGCTCTCTTTTAGCC
TTATTGCCCTTGCTTTAGGCTTAACGGCTTGTACCACGAAAACCTACCAAAGCACCTTAA
CCGAAGGGGTGGATAACAGCGTTGCCCCACAACAAGATTTTTATCGCTATGTGAATGGTA
AGTGGCTGGATACCGCCCAAATCCCGTCTGATCGTACTTCTTGGGGAACCTTAGCAGAAC
TCAATGAATTGAACGAAAAACGTTCTGTTGAGCTGTTACAAGCGGTCATTTCAGACCCAA
ATTTTGCAAATGATGAAAAAGCACAACGTTTAAAAGCACTTTATCAAAGTTATACCGATT
TGACTGCCCGTGAAAAGCTTGGTTTAAGCCCAATTCAAGCTGATTTAAGCCGAATTGAGA
GGATAAAAACCTTTGCCGAGTTAGAGCAATATTTAATTAATGAAACCAAGCAAGGCAATG
AGATGTTATTTGGTTGGTCGGTATTTGCTCACCTGAAAAACTCTCGCCAAAACGCAATCT
ATTTCAGTAATGATAGCCTTGGTTTGAGCAACGATTATTATCAAAAGGATACCCCTGAAA
ATCGTAAAACATTACAGCTTTATCAAGATTATGTTGCACAGATGCTTCATTTTGCTCAGG
TAAAAAATTCGAAGCAAAAAGCAAAAGCGATTGTGGAGTATGAAAAAGCGATTGCGAAAA
CCCTATTTACCAATGAGCAGCGTCGAGATATTCAAAAACGCTATAATCCTTTATCTATCA
ATGAATTAGCTAAAGCGAGTAAACATATTAATCTTGCAAATTATCTCAACGCCGTTGGGG
TGAATACGGAAGAAGTCATTGTGTGGGAGCCGAATTTCTTAAAACAGTTTGATCAGCTCA
TCAACCCACAAAATCTTGCGTTAATTAAAGATTACCTACGCTTTAAAACCATTTCAAATG
CGTCTACCTATTTAAACAAAGCCTTAGATGATGCGAATTTTGCTTTTTATGGCAAGCAGT
TGGTGGGGCAGAAACAGCAAAGACCGTTAGATAAACGTGCGTTACGTTTGATTAACAACC
AAATTGGGCAGGAATTTGCTCAATTTTATGTGGAAAAATTCTTCCCTGCGACAGCTAAAA
AAGACCTGCTTGAAATGGCTGGTTATTTGGTTAAAGCCTACCATCAGCGTATCGACAATT
TAAGTTGGATGTCGGCAGAAACCAAAGCAAAGGCGAAAGTGAAGCTAGATAAATTCATCG
TTGAAGTTGGTTATCCAAACAAATGGAAAGATTATAGCCAACTGCATTTAAAAACCGTAG
AACAGGGCGGTTCGCTTTATGCTAACTTGCGTGAAATTGCCAAATGGAATTACCAAGAAG
CCTTAAGTAAAATCGGCAAACCTGTTGATTTGAATGAATGGGGAATGTTGCCACAGGTGG
TGAATGCTTCTTATAGCCCATTGATGAACCGTATTGTATTCCCGGCTGGGATCTTACAAG
CACCGCTTTACGATATGAACGCCGATCCTGCTGTTAATTTTGGGGCTATCGGAGCTATTA
TCGGACACGAAATCACTCACGGCTTTGACGACAGCGGTTCAAAATTTGATGGTGATGGCA
ACTTAAAAGAGTGGTGGACAGCAGAAGATCGACAAAAATTTGAAGCCCTTGCAGATCAAC
TAGTTGCTCAATTTGATAAATTTGAAGTCGCCCCGAAAATTTTTGTCAATGGACGTTTCA
CCTTAGGGGAAAACATTGCGGATCTGGGCGGATTAAGTATTGCTTATGATGCATTAAAAC
GTTATGAGCAAGATCACGGCGTAACCCCAACTTTGGAGAACCTTACCCCAGATCAACGCT
TTTTTATGAGCTGGACACGTTCGTGGCGAAATAAAGCGACGGTCCAAGCCTTAACGCACC
AAGTGAAAAGCGATCCGCACGCCCCAGGACAATACCGTGCTTTTGCCCCTGTATTAAATA
TTTCGGGCTTCCATAATGCTTTTAATACAAAGCAAGGTGATGCAATGTACCGTCCGATTA
ATGAGCGGATTAGGATTTGGTAATATACAAATTTCCCATAGAAGAGAGGCTGAGTATATA
ATCAAGGAAAAATTCATAAATTCCCAGTATAATCTATCCACTTATTTAAACTAAAAGGAA
TACAAAATGCAAAACCCAAAAGATGATGTACTTTATGCCCCTGTTGAATGGTTCGATTGC
AGCGAAGGTTATACGGATATTCTGTATCATAAATCGACTGACGGTATCGCTAAAATCACA
ATTAACCGCCCTGAAGTGCGTAATGCGTTCCGTCCGCAAACGGTAAAAGAGATGATCCAA
GCTTTCTCTGATGCGCGTTTTGATGAAAAAATCGGTGTGATTGTTTTAACGGGTCAAGGC
GAAAAAGCGTTCTGTTCTGGTGGCGACCAAAAAGTGCGTGGCGATTACGGCGGTTATAAA
GACGAAAGTGGTGTACATCACTTAAACGTATTGGATTTCCAACGTGATATTCGTAGCTGC
CCGAAGCCTGTGGTGGCAATGGTCGCTGGTTATGCCATTGGTGGCGGTCACGTTTTACAT
ATGCTCTGTGATTTAACCATTGCCGCAGAAAATGCGATTTTCGGTCAAACCGGCCCGAAA
GTGGGTTCATTCGATGGCGGTTGGGGTGCAAGCTATATGGCGCGTATTGTTGGGCAGAAA
AAAGCACGTGAGATTTGGTTCTTATGCCGTCAATATGATGCGAAAGAAGCCTTAGAGATG
GGTTTGGTGAATACTGTTGTGCCTTATGCCGATTTAGAAAAAGAAACGGTGCGCTGGTGT
CGTGAAATGTTACGCAACAGCCCGATTGCATTACGTTGCTTAAAAGCGGCGTTAAATGCA
GACTGTGACGGACAAGCTGGCTTGCAAGAATTAGCAGGTAATGCAACGATGTTGTTCTAT
ATGACGGAAGAAGGTCAAGAAGGTCGCAATGCGTTTAATGAAAAACGTGCGCCTGACTTT
AGCAAGTTTAAGCGTAATCCTTAGTATGTATAAAATGGCATAGTAGACAAAGTGGTTGCT
AATGAATATTTTTAATGGGGCTGACGTAGATTAGCTAGCATGCTAACCTACAAAAATGAA
GATAACTCATTGTAAATTAAAGAAATCTATACAGAAAAAGCTACTTGAATTTTTTGTGTT
AGAAGTAACTGCTCGATCAGCCGCAGATTTACTCGGTATTCAGCCCAATTCAGCAATCCT
GTTTTATCGCAAAATCCGCGAGGTCATCTGCTATCATTTAGCACTTGAAGTGGATGAAGT
ATTTGACGGACAAATTGAGTTGGATGAAAGCTATTTTGGTGGACATCGTAAAGGAAAACG
AGGTCGTGGAGCGGCAGGAAAAGTGGCTGTCTTTGGGATATTGAAACGGCAAGGAAAAGT
ATTTACTGTGGTAGTCAATGATACGAAGACAACAACGCTAATGCCTGTTATATCAAGGAA
AATCAAGCCCGACAGCTGGGTTTATACAGATACTTATCGTAGTTATGATGCCCTTGATGT
AAGCGAATTTCACCACGAACGAATTAACCATTCGGAGCTGTTTGCAGTGAAACAAAATCA
CATCAACGGCATTGAAAATTTTTGGAGTCAAGCCAAGCGGATACTCCGAAAATATAATGG
GATTGACCGAAAAAGTTTCCCTTTATTCTTGAAAGAATGTGAATTTCGGTTTCACTTTGG
AACACCAAAAGAGCAACTTAAAACGTTGAGAAAATGGTGTGAAAATTAGAGCTAATCTGC
GTCAGCCCCTTTTTAATTATTCTTAGCAGCTCTTTTTATTTAAAAATCCTTTATAAACAT
AATTTTATGTTGCTTCGTTAATCCTGCGTGATGCGATAATTTTTCCTTTGGTTGCCCAAA
TAAGTTTTCAAGTCTATTTGTCGTTTTTTCGATATTTAAATCGTCATGCTTTTCATAGGT
AAATAGATAATCCATATAACGTTTAAAACTATGATAAGCACTTCTTACATTCCGATGTTT
ATAAGAGGATAATAGCCCTTTTCATTCGGTTTATCTGACCGTTCTTCTAAAAATGCTTTA
TATTTTAAATGCCAATGATGTAATCGTAAATAGACGTCTTTTTTAGCACTCTGTTTAAGC
GTTAATGCTATTGTTTTTAATTCTTTTCCAGCTATAGATTGATGCTTTTTTCGTAATGCT
CTCATCACAATCGCTACCATATGAAAATGGCACATTTGCGTCGATGTATTCAATAAATCT
TTCAATATACCCTGTCTGCCGTCGCAGGTAATTGATTGAATGTTATAGCCTTTCATACGA
AGTGAATTAAATGCTATCCTGTAATAAACATCTTTTTCCGTTTTAATAACACGATGGTAA
ACCACTTTTTTAGAAAGCGAATCCATCAGGACTAAAACACCAAATTCACGACCAAAGAAG
GTGGTATCCGCAATAATATTTAAATAACGTGATAGTGGTGGATTTAATTTCTTTTTAAGG
GTAAATGTTTTATTACAAGCATTACATTTATAGCGTTGAATATTATTTCTTATACCATGC
TTGCGAATGTCGCAACTGTGGCAAAAATGACATTTTTTGGGTTCATAATTCAAAAAAGTG
GCTTAAAGTCCGTAATATAAGACTTTAAGCCATTTTTAGTGGCCATTTTGTATACTATGC
TATTTTAGGAGTAATAGACTTTTCTTATAAAAACGACTTCATTGGGGTATAGTAGACAAA
TTTGTTGCTAAAACATTTGCACAATACGATCCAGTTCAACCTTAGCTGCTTCAACTGCTT
TAGCTGCAACTTCAGGACCATAACCAATACCTTCTGCATACACAAACCCAACATCAGTAA
TACCGATAAAGTTTAACACCGTTTGCATATACATTTTAGCTAAGTCCGCAGGACCATCTT
TATAAATACCGCCGTGAGCAAGCACTACCACTGCTTTTTTACCTTTGATTAAACCTTCAG
GACCATTCGCTGTATAGCGGAAAGTCACACCTGCACGGTTTAAGTAATCAATATAAGTTT
TAAGTTGTGCAGGGATACCTAAGTTGTACATTGGTACGGCAAATACAAGCACATCACTGT
TATTCACTTCACCAATCAATTTGTTAGATAAATCAAGTGCTGCACGTTGAGCATCATTTT
GCGGTTCATCACGTGTACCTGATGCCGCATTTAAATCATAATAAGGAAGTGGATTTACCC
CAAAATCGTGTTCAGTCACGTTCGCTGTGATTTTAGATTTAAGGTAATCAACTAATTTGT
TTGAAGTGGAGCCTCTCCCACAATTTGTGTAAATACCTGTTTCTGAGATAATACATTCAG
ACACAGGTATTTTATTATGAACGAAAAACAACTTCACGCCTTGGCAGCGGAATTTGCCAA
AAACCTAAAAACACCAGAAGACCTCAATCAATTTTCACGGATGCTCAAGAAAATCACCGT
CGAGGCTGCGTTAAATGGTGAACTGACCGACCATCTTGGTTATGAAAAACATCAGCCTAG
AAAAGGTAAAAATGCACGTAACGGTTACACATCTAAGACCGTCATTTGTGATGAAGGTGA
GATAGAAATTGAGACGCCTCGTGACCGTGACGGCACCTTTGAACCGCAACTTATCAAGAA
AAACCAAACCCGCATCACAGGAATGGATGAGCAGATTATTGCCTTATATTCCAAAGGGTT
AAGTAATCAGGAAATCGTTGAAATGTTCAAAGAACTCTATGATGCGGATGTGTCAAGCAG
CCTGATTTCTCGCGTTACCGACGCCGTGAAAGAACGCGTAATGGAATGGCAAAATCGCCC
ACTTGATGCGGTTTATCCAATTGTTTACCTAGATTGTATCGTAGTGAAAGTACGCCAAGA
TGGACGAATTATCAACAAATCCGTGTTTGTTGCCTTGGGTGTGAATCTTGAAGGACATAA
AGAGTTATTGGGGCTTTGGATTGCTGAAAATGAAGGTGCGAAGTTCTGGGCGAATGTGCT
GACAGAGCTTCAAAATCGAGGCTTAAAAGACATTTTTATTGCCTGTGTAGACGGTTTAAA
AGGCTTCCCGGAAGCCATCAATGCAGTCTATCCTAAAACGAAAATTCAGCTTTGCATTGT
GCATTTAGTGCGTAACAGCTTGAAATTCGTTTCGTGGAAAGATTACAAAGCCGTCACCGC
AGATTTAAAGCAGGTTTATCAGGCCCCGACGGAAGCACAAGCTCGCGAAAATCTGACCGC
ACTTTCGCAAAAATGGCAGGCAAAATACCCGCTTGTGGCGAAAGGCTGGGAAGATAACTG
GGCAAATATTGCCACATTTTTTGATTATCCGGCTGATATTCGTAAAGCGATTTATACCAC
GAATGCTGTGGAATCGCTTAATAGCGTGATTCGTCGCGTGATTAAAAAACGAAATGTATT
CCCGACGGATGATTCAGTTTTCAAAGTGATTTGGCTTGCGATTAAAGATGCATCAAAAAA
ATGGACAATGCCGATTCAGAACTGGAAACTGGCGATGAATCGATTTATGATTGATTTTGG
TGATCGCTTAGACGATCACCGTTAAGTTGAAATGGGTGTTTACACAGAATTTGGGATAGG
GTCTTGAAGTGGAATTATCGGCAAGAATACTTGATTTGATCACTAATACATTTTTCATTA
AAAACTCCAGATATCGAAAATACGATTGAATAACTGTGTTAGTTTATCTGAATATAAAAA
GAAATAAAGTAGAGAAAAGTGAAAAGAGTGTTTATTAAAATGAAATAATATATCAATTTG
CAAAATATTAAATTGTTCTGACCGCTTATAAAACACAAGCTCAAGTATTTACTTGAGCTT
GTATATAAAAAGCGTTTACTACTCTTTTTTCATTTCAGACGCAAACAGATAAGCACCTAC
AAAGATTCTGGTTAAAGTATCTAATAAGTAAGCCTCACTAATACCCTCCTCAACATCCAG
ATCATCTTTCAAAGCAAGATCACCATCTTTATCAATATAAGCAGTTAAAAATCTTTTTGT
TGCATTCCATTTATTGACACTTTCAATGAAGTATTATCGCCATCAAAATACATCCTAAAA
GTTAAAGAGCCATTGTCACGTTGATTATAAATTACCAGCTTTATCCCAGAGTCGCTGGTA
ATTCTAATCTTTCCTTTTTCAATCAGCTCAACTGTTGGATGTTTTTTCTTCACAATATCA
ATCAATTGTTGATCAGAAAACTTAGTATAAACTTCCACCATTTTGGTTTCTGCATAAGCT
GTTGTAGAAACGAGCGTAGTGGTAATCAACATGGCAAAAAACATTGATAGAAAATAAGCT
GGCGTTTTGAGGTATTTATAAATTTTCATAAACACCCCCACCATTTTCTAACTGACGATA
GAGATTGAGAGAAAGTTTATCCCTTGTTTGAGCGGCAATATCTGTTTCGTAAAGTTGCTT
ATCAACAGGATTGCTTAAATCATATTGGTAGTAGGTTCCACTTAATCCTTTATAAGCAAA
CATACCGTTTTCATCTGTTCTTTAATCATAAATGTACCTTCATAGTAATGCTAAATGTTT
TGGCAGAGATGATTTTAGTTCATTACGCAAGTAATGAACTAAATAATGCTAGCATTATTG
AAAATTTTGATTAAAAAATGGTAATAAGCGGTAAGATATAAGAAGAATTTTGAAAAAACA
AAAGCCCGATAAATCTATCGGGCTTTTTAAGTCAATGTAGAATTATTCTGCTGCTTGTTC
AGCTGCAACTTCAGGACGATCAACTAACTCAATGTAAGCCATTGGTGCGTTGTCACCTGC
ACGGAAACCACATTTTAAGATACGAGTATAACCACCCGCACGGTTTGCAAAACGTGGACC
TAATTCATTGAATAATTTAGCAACGGTTTCGATGTTGCGAGTACGAGCAAAAGCTAAACG
ACGATTAGCAACGCTATCTACTTTTGCTAAAGTAATTAATGGTTCAACTACACGACGTAA
TTCTTTTGCTTTTGGCAATGTTGTCTTGATGATTTCGTGACTAACTAATGCACTTGCTAA
ATTACGGAACAACGCCTGACGATGGCTGCTGTTACGGTTTAGTTGACGTCCACTCTTACG
ATGGCGCATAACCTTATTCCTTCTAAGAAAATCTAAACCTAAAATTAGTCTTCAGCAATA
CTTGCTGGAGGCCAATTCTCAAGGCGCATACCGAGTGATAAGCCACGAGAAGCGAGAACA
TCTTTAATTTCAGTAAGTGATTTCTTACCAAGATTAGGTGTTTTTAATAACTCAACTTCT
GTACGTTGTACTAAATCACCGATATAGTGAATTGTCTCTGCTTTCAAACAGTTAGCAGAA
CGAACTGTCAGCTCTAAGTCATCTACTGGACGAAGAAGAATTGGATCAAATTCCGGTTTC
TCTTCTTTCACTTCTGGCTGACGAACATCACGCAAATCAACGAATGCAGCGAGTTGCTCT
GCTAAAATCGTTGCAGCACGGCGGATGGCTTCTTCTGGATCTAATGTTCCGTTAGTTTCC
ATCTCGATAACGAGCTTATCTAAGTCTGTGCGTTGTTCAACACGAGCAGCTTCAACATTG
TAAGCAATGCGATCTACCGGGCTAAAACGTGCATCGACTAATAAGCGACCGATTGGACGA
TCGTCGTCTTGTGTATGTACACGAGCAGATGCTGGTACATAACCACGACCACGTTGTACA
CGGATACGCATACTAATTGATGCATTTTTATCCGTTAAGTTACAAATAACGTGATCTGGA
TTCACAATTTCAACATCACCATCGTGAGTAATGTCTGCTGCAGTTACAGGGCCAATCCCA
GATTTAGTGAGTGTCAAAATAATATCATCTTTATTTTGCACTTTTACCGCTAGACCTTTA
AGGTTTAACAATACCTCAAGAATATCTTCTTGTACGCCTTCTTTGCTGCTGTATTCGTGT
AATACACCATCAATTTCTACTTCTGTAACTGCACAACCAGGCATAGATGAAAGTAAAATG
CGACGAAGTGCGTTACCTAAAGTGTGGCCGAAACCACGTTCTAACGGCTCTAAGGTCACT
TTTGCGTGAGTTGAACTAATTTGTTCAATATTCACTAAGTGTGGCTTTAAAAATTCTGTT
ACAGAACCCTGCATTTTATCCTCTCTTTGCTTTTAAGCTTAACTATTATTTAGAGTAAAG
CTCAACGATCAGATGTTCATTAATATCTGCTGATAGATCAGAACGCTCAGGAGTACGTTT
AAATACGCCTTCCATTTTAGTTGCATCAACTTCTAACCAAGTTGGTTTTTCACGTTGAGT
AGCTAACTCTAATGATGCTTTGATACGTGCTTGTTTTTTAGATTTCTCACGAACAGCAAT
CACATCATCAACAGAAACTTGGTATGAAGGAATGTTTACAACACGACCATTTACCACGAT
AGATTTGTGGCTTACTAACTGACGTGCTTCAGCACGAGTAGCTGCAAAACCCATACGGTA
AACAACGTTGTCTAAACGACCTTCTAACAATACTAATAAGTTCTCACCGGTATTGCCTTT
TAAGCGGTTAGCTTCTTTATAGTAGTTACGGAACTGACGTTCTAAAATACCATAGATACG
GCGAACTTTTTGTTTCTCGCGTAACTGACTACCATAGTCAGATAAACGAGGCTTACGAGC
ACCGTGTTGACCTGGTGCTGTATCAATTTTACATTTTGACTCGATCGCGCGAACACCTGA
TTTAAGGAATAAATCGGTACCTTCACGACGGCTTAGCTTGAGTTTTGGACCCAAATATCT
TGCCATTTTCTTTCTCCAATTATCCTAACGTCAATTACACACGACGTTTTTTCGGTGGAC
GACAACCGTTATGTGGAATCGGAGTCACATCTGTAATGTTCGTGATACGGAAACCCGCTG
CGTTTAATGCACGGATTGTTGATTCACGACCTGGACCCGGACCTTTAACCATAACTTCTA
AATTCTTTAAACCAAACTCTTTAACCATTTCTGCACAACGCTCTGCAGCAACTTGAGCAG
CGAATGGAGTTGATTTACGAGAACCACGGAAACCTGAACCACCCGCAGTTGCCCAAGCTA
GAGCATTACCTTGACGGTCAGTAATGGTTACGATTGTATTATTGAAAGATGCGTGGATAT
GAGCTACGCCATCTACGATCTGTTTTTTTACACGTTTACGTGCACGAACTGGTGTTTTAG
CCATTATTTATCTACTCCGATTATTTTTTGATCGGTTTGCGTGGACCCTTACGAGTACGC
GCATTAGTCTTAGTACGTTGACCACGTACTGGTAAACTACGACGATGACGTAAACCACGG
TAGCAACCTAGGTCTAAAAGACGTTTGATGCTTAAAGTTACTTCACGACGTAAATCACCT
TCGACAGTAAATTTACCAACTTCTTCACGCAGTTTTTCAATCTGCTCTTCAGACAATTCT
CTGATCTTCACATCTTCAGCAATACCCGTTGCAGCGCAGATCGCTTTTGCACGAGTTTTA
CCGATGCCATAAATAGCAGTCAGTGCGATTACGGTGTGTTTTTGATCAGGAATGTTAATG
CCTGCAATACGGGCCACTATGCACTCCTATTTAACTAAAGTTATTGATATGCTGATCTTG
AAAAGCCCGTTTCAGGATACTCAAACAGCATATCAGGACGAAATGAGCTGAGCAGTATAA
CTGCTCAGCAGGTTCTTTGCAAGAAATAATGTCAATTAACCTTGACGTTGTTTATGTTTA
GGGTCGCTACAAATTACGCGTACAACACCTTCACGTTTAACAACTTTGCAGTTACGACAC
ATTCTTTTAACTGAAGCACGAACTTTCATTGCTTATCCTTTTGATCTAAGGGCTTATTGC
CCTAAGCCTTTCAAATTGGCTTTCTTCAACACAGAATCATACTGTAAAGACATTAGATGA
CTTTGAACCTGTGCGATGAAATCCATAATAACAACCACAACGATCAATAATGAAGTACCA
CCTAATTGGAAAGATACTTTCCATAATGATGTTATGATATAAGGAACCAAACAAACAAAG
GTAATATATAACGCACCAATTAAGGTTAAACGTGTCATTACTTTATCGATATAACGAGAT
GTTTGCTCGCCTGGTCGATAACCTGGTACAAATGCACCTGATTTTTTCAAATTATCCGCT
GTATCACGAGGATTATATTGCATTCCTGTATAAAAGAATGCAAAGAAGATTACAGCCATT
GTAAATAATACAATATAGAGTGGCTGACCTGGTTGTAATAACTGTGATAAATCAAATAAC
CATTCAAAACCTTCGCTTGTTCCGAACCATTGTGCAATGGTTGCTGGGAATAAAATAATA
CTTGAAGCGAAGATTGCTGGGATTACACCAGCCATATTTACTTTCAACGGCAAATGAGAT
TGTCTTGCAGGTGCCATCATTCTTCCCTGCTGGCGACTTGCATAGTTTACAACAATTCTT
CTTTGTCCACGTTCCACGAAGACAACAAAATATGTTACAGCAAATGCAACTACAGCTATT
AGTAATAACACTAATAATGAAATCTCACCTTGGCGAGATTGTTCAATAGTTTGCCCGATT
ACTGATGGAAGATCAGCAACAATCCCTGCAAAAATAATTAACGAAATACCATTACCAATG
CCACGTTCAGTGATTTGCTCACCTAACCACATCAGGAACATAGTACCTGTTACTAAACTA
ATTACAGAAGTTACATAGAACAGCATATTTGGATTAGGAACTAATCCGGCTAGCATATTC
GGCAGGGCTAATGAAATACCAATAGACTGAATAAATGCTAATAACAACGTAGCATAACGT
GTATATTTGCTAATTTTACGACGCCCTGCTTCGCCTTCTTTTTTCAACTCGGCAAGTGCT
GGGTGTACCACTGTCAATAATTGAATAATGATTGACGCTGAAATATAGGGCATAATCCCT
AACGCAAATATAGAAGCTCTACTTAAAGCACCACCAGAGAACATATTGAACATATCAATG
ATGGTGCCTTGCTGTTGTCGTACTAGCTCGGATAATACAGAAGCATCAATACCAGGAACA
GGAATAAAAGAACCGATACGGAAAACGATTAAAGCACCTAAAACAAACAATAATCGTGAT
TTTAATTCACCAGTCCCTTTTTGGGTATTACCTTGATATCCTGGTTGTTTAGCCATTTAT
TATTCCTCGATAGAACCACCAGCAGCTTCGATAGCAGCTTTTGCACCTTTAGTCACGCCT
AAGCCTTTAACCACTACTGCTTTTTCAACTTTACCTGAAAGAATTACTTTTGCAGATAAA
ATATCTTTTGTGATTACGTTTGCTGCTTTTAACGCATCTAAAGTAACAACATTACCATCT
ACTTTTGCTAAGTCACTTAAACGGATTTCAGCTACGTGTAATGCTTTAAGAGAAGTAAAA
CCAAATTTTGGTAAACGACGGTATAAAGGCATTTGACCACCCTCGAAACCACGACGAACA
CCGCCGCCTGTACGAGATTTTTGACCTTTATGACCACGACCACCAGTTTTACCTAAACCA
GAACCAATACCGCGACCTAAACGTTTTGCACTGTGTTTAGCACCTTCAGCTGGAGAAAGA
GAATTTAAACGCATTCTATTATTCCTCCACTTTAACCATATATGAAACTTGATTGATCAT
ACCACGTACTGCTGGAGTATCTTCTAACTCTACGGTATGACGAATATGACGAAGACCTAA
GCCTTTCAACGTTGCTTTATGCTTCGGTAAACGAGCGATAGAGCTACGAGTTTGAGTTAC
TTTAATAGTTTTAGCCATATTCAATTACCCCAAAATTTCTTCAACGGTTTTGCCACGTTT
TGCAGCAACCATTTCTGGTGATTTCATATTTGCTAGTGCATCAATTGTTGCACGAACAAC
GTTTATTGGGTTAGTTGAACCGTACGCTTTAGAAAGTACGTTGTGAACACCTGCAACTTC
TAATACTGCACGCATTGCACCACCTGCGATGATACCTGTACCTTCGCTAGCTGGTTGCAT
AAACACGCGTGAACCAGTGTGAGAACCTTTAACAGGGTGTTGTAATGTACCTTCGTTTAA
CGCTACATTAACCATATTGCGACGAGCTTTTTCCATCGCTTTTTGGATTGCTGCCGGAAC
TTCACGAGCTTTACCGTAACCAAAACCTACACGACCGTTACCATCTCCCACCACTGTTAA
AGCAGTGAAACTCATAATACGACCACCTTTTACGGTTTTAGATACACGGTTAACCGCGAT
TAGCTTTTCCTGCAGTTCACCAGCTTGTTTTTCGATGTTTGACATCTCAAATTCCTCTAT
TAGAACTGAAGACCAGCTTCACGAGCAGCATCTGCTAATGATTGCACACGACCGTGGTAT
TTGAAACCTGAACGGTCAAATGCAACTGCTTTAATACCTTTTTCTAAAGCACGTTCAGCA
ACGATTTTACCAACGACTGCTGCCGCTTCTTTATTACCAGTATATTTAACTTGCTCTTTA
ATTACTTTCTCAACAGTTGAAGCTGCTGCTAAAACTTCTGAGCCATTCGGTGCAATCACC
TGCGCATAGATATGGCGAGGTGTGCGATGCACAACTAAACGTGTTGCACCTTGCTCTCTC
ATTAAATGACGTGCACGGCTTGCACGACGGATACGAGCTACTTTCTTATCCATAGTGTTA
CCTTACTTTACTTTTTCTTCGCTTCTTTAATACGTACAACTTCATCAGCGTAACGTACAC
CTTTACCTTTATAAGGCTCTGGTTTGCGGTATGCACGAATATCAGCTGCCACTTGACCGA
TTAACTGTTTGTCCGCAGACTTAAGAATAATCTCAGTTTGTGATGGACATTCACCAGTTA
CACCTGCTGGCAACTCATGTTCAACCGAGTGTGAGAAACCTAAATTTAATGCAACAGTGT
TGCCTTTCATTTGAGCTCTGTAACCAACACCCACTAATTGCAATTTCTTAGTAAAGCCTT
CAGTAACACCGATAACCATTGCATTAACGAGGGCACGAGCTGTACCTGCTTGCGCATCTG
CATTAACGATACCCGCTTTTGGAGCGAATGTTAAAGTATCAGCTTCGTATTTTACTTCAA
CTGCATTGTGAATTTCGCGAGACAACTCGCCATTTTTACCTTTTACTGTTAATAGCTGAC
CATTCAAAGTAACTTGAACGCCGGCAGGAACAGCGACAGGTGCTTTTGCAACACGAGACA
TTTTTCCTACCTCACTATTATGCTACGTAACAGATAATTTCACCGCCGAGGCTCGCTTGA
CGTGCTGCACGGTCGGTCATTACACCTTTAGATGTAGAAACCACTGCGATACCTAAACCA
CCCATTACTTTTGGTAACTCGTCTTTACGTTTATAAATACGAAGACCTGGACGGCTTACG
CGTTGGATACTTTCTACAACTGGTTTGTTTTGGAAATATTTTAAAGTGATTTCCAATTCA
GGTTTTGAACCTTCAACAACTTTGAAGCTCTCAACATAACCTTCTTCAGCTAAAACGCTT
GCAATAGCAACTTTTAACTTAGATGAAGGCATACTGATTGCAACTTTATTCGCAGCTTGA
CCGTTACGAATACGGGTCAGCATATCTGCGATTGGATCTTGCATGCTCATGTATTTACTC
CCATGATTCCAAATTAAAAGAGGTTATTACCAGCTTGCTTTCTTAAGGCCTGGAATTTCA
CCGCGCATTGCAGCTTCACGCACCTTAATACGGCTTAAACCAAACTTACGAAGTACACCG
TGTGGACGACCAGTTTGGCGGCAACGGTTACGCTGACGGATTGGACTAGAATCGCGTGGA
AGTGTTTGTAATTTTAACACTGCTGCCCAACGATCTTCGTCTGAAGAATTTACATCAGAA
ATAATTTTCTTTAACTCTTCACGTTTAGCGTAGAATTTATCAGCTAATTTCGCACGTTTT
ACGTCACGTGCAATCATTGATTGTTTTGCCACGATAACCTACCTTATTTACGGAATGGGA
AATTGAAAGCCGCTAATAAAGCTTGACCTTCTTCATCAGTTTTCGCTGTAGTGGTAATAG
TAATATCTAAACCACGAACACGATCTACTTTATCGTAGTCGATTTCAGGGAAAATGATTT
GTTCACGAACACCCATACTGTAATTACCACGACCGTCGAATGATTTCGCGTTTAAACCGC
GGAAGTCACGGATACGTGGAACAGCGATAGTAATCAATCTTTCAAAGAATTCCCACATAC
GTTCACCACGTAGGGTTACTTTGCATCCGATTGGATATCCCTGACGGATTTTAAAGCCTG
CAACAGATTTGCGTGCTTTTGTAATTAAAGGTTTTTGACCGCTGATTGCTGTTAAATCTG
CTACTGCGTTGTCTAACAGTTTTTTGTCGGTCAATGCTTCACCCACACCCATATTCAGGG
TTATCTTTTCGATTCGTGGGACTTGCATGACAGATGAGTAGTTGAATTTTGCTTTTAATT
CATTAACTACTGTATCTCTGTAGTAATCATGCAGTTTCGCCATCGCATTACTCCAGTTAA
TTAAATTGTTTTCTCGTTAGATTTGAAGAAACGGACTTTTTTGCCATCTTCGAATCTAAA
TCCTACACGGTCAGCTTTATTTGTTTCTGGGTTGAAAATCGCAACGTTTGACGCATCAAT
CGCAGCTTCTTTCTTCACTAAACCGCCAGCTTTGCCTAAAGCAGGAACTGGTTTTTCGTG
TTTAGTGATAATGTTGATACCCTCAACAACCACTTTACCGTTTGGTAACACTTTAGTTAC
CTTACCACGTTTGCCCTTGTCTTTACCAGCAAGAACAATTACTTCATCGTTTTGACGGAT
TTTTGCAGCCATTACATTCTCTCCTTATAGTACTTCTGGAGCTAAAGAAATGATCTTCAT
AAACTTCTCAGAACGAAGTTCACGCGTCACAGGTCCAAAAATACGAGTACCGATTGGTTG
CTCAGTGTTATTGTTTAAAATTACACAAGCATTGCCATCGAAACGAATAACTGCGCCATC
TGGGCGACGAACACCCTTCTTGGTGCGCACAACAACTGCTTTTAACACATCACCTTTTTT
AACTTTACCGCGTGGAATTGCTTCTTTCACAGTAACTTTGATGATATCGCCGATAGCAGC
GTAACGACGGTGCGATCCACCTAGAACCTTGATACACATTACGCTACGAGCCCCTGAGTT
ATCAGCAACATCCAGCATAGTCTGTTCTTGGATCATATTAGTGCTCCGTTAAAATAAAAA
ACACCCTTTCGGGACGAACCTATTTACCCTATGCAAATAGGTTGCGGATTATATCGCAAT
TAGCGTAATAAGATCAACTGGATTTTATTAGAATGCATTAGAGAGTAGGAGTTCTCCTCA
TTCACTACTTTAAAAAAGTATTAGGATTAATAATCATTGGCGCAACTATTTTACATGAAT
AAAAACAACCAAATTTTGTGACCCATCTCTCAATAACATCGCGGAAGACTAGGCATTTTT
GATATTCTATGATTAAAATGCACTTATTTATTTTATCGAAGCAGGCTTTATGAAAGTATC
TTCCATTGCTATTTTAGTCAGTTTATTGAGTTTAAATTGTTGGGCGAATGATGAAATTGT
TCGTTCCCAACAAGAAAACCAACACCAATTACAACAAATCCAACAACATCAACAATCTCG
TTGGGTTTCCCAACATCAATTCCAAAGCCAGACTAAAGCACAGGATAACAGTACGGCAAC
CGAACATTATTGCTTACGTTACAATAGGTTACAGATAACGGGTGTAACTTTAATCGATCC
CCTTTCATTTCAGCCATTGCCCTACGAATGTTTAAATGAAAACCGCCTTAATCAACTTAG
CCGAGATTTAACGCAAGCCTATTTGGATAAGGGCTATATTCACAATCCATTTCAATTTGA
AGATGATGGTTCGAAAACGCTGATTTTACGAGTAACCGAAGGCAAAGTGGCTAAATTGAC
GGGGGGAAGTTCGCAAGTAAACTTAGCCATGCTGTTTCCTAACATTGTAGGTCAACCATT
AAATATCAAAGAATTAGATCAGGGGCTAGATCAAGCGAATCGTTTGAGTAGCAATCAAGT
TTCTGTCGATGTATTACCTGCCAAAATGGCGAGATCGAACTCTCTTTTGTCAATAATCCC
TCGCCTGCTGTTTCCGGTTATATTGGTGTAGATAATTTTGCTTCACGCCAATATCATCGT
TGGCAAAGCCGTTTCGGGTTAAATGTAGATAGCCCATTTGGATTGTCAGATAGCCTTTAT
TTGGGCGGAAGCCACACGTTAAAATCGACACTGGAATTTAATCGCTCTGCAATTTTATAT
TATTCCGTACCTTATGGGCGTTGGACCTTTAACAGCTTTGGTTCTGTTTCGCAATTTCGC
CGACAAATTCCGTTGGTTTATCATAATGTCGAGCAAAAAGGTCGAACGTGGCAGGCTGGG
GTGGAAGTTGATTATGTTGCTCATCGAGGGGCAAACCATATTTCCACAATTTCTGCACAA
GTAGAACATCTGAATAGTAAAAGTCGTTTTGAGGACAGTGTGATCGAGTTACAAAGCCCT
AAATCGAGCGTTGCACAATTCTCTTTTAACCACTTACAGCTACTGTCGCAAGGTTCGTTG
ATCTTTAACCTTGATTATCGTCGGGGATTGGCTTGGTGGAATGCGATTAAAAATCAAGGA
CGAGATCAGCCTGAAGGGCAATTCCAAAAATGGAGTGGCGATGTACAGTTGAGTTACTTT
CATTTGTTAGGTTCGCAAAAATTCCGCCAATCTCACCGCTTGTTTGGTCAGTATAGTTCA
AATTATTTGCCAGCCACAGAACAAGCGGATTTATTAGGACGATATGCAGTAAGAGGCTTC
CAAGATTTATCGCTCTCGGCAGAAAAAAGCCTTGTTATGCAAAATACGTTAAGTTGGTTA
AATAACTATCGATCTTTACAAATAGAGCCTTACGCCTTGTTTGATCTGGGGGTACAGAAA
AATAGCAGTGATAACGCTCATAGCCAACGTGCTTTCGGCTATGGTGCTGGACTTCAGTTA
GCTAAAACTACGTGGAAGTCGGATATTCAATGGGTTAAAGGCAAAATGCAACGAGAAAAA
ACACAGATGTGGGAAAAAGAACAAAGACGGCAAATTAACCGTTCAGGTGGAAGAGGCAAA
AGGAAAAGTACTCGATGGTCGTGTTGTAGGCAGTATGCAAGCGGAGAGAATCCGTATCCA
TTCTACCGACAATCGTGCCACACTTAATGTTGAAGCGGCGGATATCAAGGCAAAAGATGT
TTTAGTTCAAGCTGGCAATGCAAATGTTCAGGGGAAAGTGACCGCTAGCACCCACTGTCA
ACATAACCACTACACTGCAGACAAAAACGTTAAAGTAGAAGAGTACCGTTCCGGCAAAAA
TGAAAAATATCAAGCAACCAAAATCCAAGCGGATAATCTTGTTGTCGATGTGGATAACCG
TTTAAATGTTTCTGGGGCAGATATTCAAGCGAAACAAGCGAGTATCATCGGTGGTCAAAC
CCATTTTGGTACACAAATCACAACGAACGAAAGTAACGCACGTAAACATCAATCTAAAGG
TCTTTGGTTCCGTGAAGAAACCGATAAAACTAAAGCTCAAACTGTTCACCGTACCACTGT
GACTGCAGATAAACTCAATGTGGTAGCAACAAAAGGTCAAGTAACGGGGAATGCGGTTAA
ATTAGCAGGGCAAGATGCTTTTGTTTATGGTGATAAAGGCGTTGCATTAAAAGGTGTTAC
ACAAACAACACAAGCTGAAGCGACAAGCAAATTTAAAAATGAAACTGCCCGCTTGCGTAC
AGGTTCTAGTTCACAAACAGCCAATACCCAAGCGTTAGTGGCAAGTGAATTACAATTTAA
AAACCTTAGCGTAGGTGGCAACGATGTACATTTGAGTGCGGTGAAAGGTCAAATTGACGG
TCAACTCTTTGTGCAAAATAAAGGTAAAGCTGAATTTGTCAGCCAAGCGACCAAAAACAC
TTACAACTGATTTCAACAAAAGGCATTAACGTGATTGGTAGTAAAGTGCAAGCGGTGAAT
ACTTTAGGGGTTTATGCACCAACCGTTGAAGTGATTGGGGCGAAAAACCAAAGTTTATCA
ATGAAAGAAGAAGCTGGATTTGGTATTTCCGCAAAAGGCGATAAGCCAAAAGTGAACTTT
AATACCGAAGCGGCACTACGTGGTGTTATCACATCACTGATCAAAGGCGAATCAGTAAAC
GCACTTAATGTTGTTAAAGGCAATACTAAATTTGAAGCACAAGGCAGCATTACCTTAGGC
ATTTATAACCACAAACAACAGAATAGCCAAACACAAACTGCACAAGCGAGCCAATTAAGT
GCGAAACAAAACCTCACTTTAGAGGCAGAGCGTATTCAACATCAAGGTTCACAACTTTCT
GCAGGCAATAACATTGCACAAGGTGCAGAACATATCGAACATTCTGTGGCAACGAACTCA
CAAAATGATCGCACCAAAAATGTGGACGTAGGATTGTCGGTCGCTTCATCGATCAACAAA
GATAAAGCGATCAGCAGTTCTGTCACCTTATCTGCTTCAGGTGGTCGTGAAAACAGCCAA
AGCACCACAGCACAAGCAACGACTCTCAATGCTGGCAATAGCATTGTGATCAACGGTCAA
ACCTTGCAAGATACTGCAACACAATATCAAGCTGGTGGCGATTTAACCCTTAACTCTCAA
CAACATAACTTACAAGCAGCCGTAAATAGTAGCAGTAAAGATACAATGAAGGCAGGGGTA
AATATCGGCGTTAGTGGCAACACGAGCGACCTCAAAACCGTTAATCTGAAAGTGAATGTA
GGTGCAAATTACCAACAAAATCAGACCGCTTCTGAGCAAGCTCAAAAAGCCTCTTTAACT
GCGAATAACATTGCGGTAAATACAAACACGCTTTACAGCCAAGCGGATATGAAAGCAGAT
GGCAACATTAACGTGGTGGCGAAAGAGAGTGCAACCTTTGCTCAAGCAACGAATAAAGAG
CAACAAAATGGCGTAGGCTTTAAAGCAGATCTTGGCGTAGGGGCATTAGTCGTTCCTGCC
GCAAGTGCTGCTATTCCAAGCGTTGATGCAAGTGTTTCAGTAAATGCCGTAAATGGTCGC
ACACAAGATGCGGTTACCGCTAAAGTTGAAGGGCAATCAATCACCATTCAAAGCGGTAAA
AATACGCTAGTACAAGGCACAAGTTTGGCGGCGGACAACATCAACTTAAGCGGTGAGACC
GTCAATGTTGTGGCAGCGAAAAGCGATAAACAACTCACTGATGTTGCAGTGGGTACGGCA
ATATCCTTAGGTAAAGGTGCATCAAGTTTAGGCTTAAATGCGAACTTGAAAGTACATCAT
GAAGTTTCTAATAGCCATACTGCAAGTCAAGTTACCGCTCAAAATCTGAATATTCAAAGC
AGAAATGACATTACCCTTACTGGCGTACAAGCAGATGCGAAAAATGTGACCCTAAACAGT
GGCAATGGCAACCTTGCTTTAACCGCTTTACAGGATAATGTGAAGAAAACAGGCGTAGGT
GCAACACTCTCATTAAATGGTGGTGTAGCAGAACAAAAATGGACACCAAATGGCGGCAGT
GCTTCCCTTGATGTGAATGTTATTCGCAATCAAACCCACACAAGTACCGTAGTTAATAGT
GAAACTGCGAACCTCAATGTAGGTGGTAATGCACTCTTAACAGGTAGTGCATTAAATGCG
GACACTGTTTCTGGTACTGTGACAGGCGACTTAATCAGCAAAGGACTTGTGAATAAAGTC
AGCGAAACAAGTGTGAGCGTTTCTGCAAGTTAAACCAATCCAACATAACCATCATTAAAT
AAGTAAGATAAATTAGGGAAAAATTGAATTAAACGGAATAATGTGAAATAAAAAATGAAA
AGGCATTACACATAGAGAAATAAAAAACTCAGCCGAGAGCCTCTCCCACAATTTGTGTAA
ATACCTGTTTCTGAGATAATACATTCAGACACAGGTATTTTATTATGAACGAAAAACAAC
TTCACGCCTTGGAAGCGGAATTTGCCAAAAACCTAAAAACACCGGAAGACCTCAATCAAT
TTTCACGGATGCTCAAGAAAATCACCGTCGAGGCTGCGTTAAATGGTGAACTGACCGACC
ATCTTGGTTATCTAAAACGAAGATTCAGCTTTGCATTGTGCATTTAGTGCGTAACAGCTT
GAAATTCGTTTCGTGGAAAGATTACAAAGCCGTCACCGCAGATTTAAAGCAGGTTTATCA
AGCCCCGACGGAAGCACAGGCTCGCGAAAATCTGACCGCACTTTCGCAAAAATGGCAGGC
AAAATACCCGCTTGTGGCGAAAGGCTGGGAAGATAACTGGGCAAATATTGCCACATTTTT
TGATTATCCGGCTGATATTCGTAAAGCGATTTATACCACGAATGCCGTGGAATCGCTTAA
TAGCGTGATTCGTCGCGTGATTAAAAAACGAAATGTATTCCCGACGGATGATTCAGTTTT
CAAAGTGATTTGGCTTGCGATTAAAGATGCATCAAAAAAATGGACAATGCCGATTCAGAA
CTGGAAACTGGCGATGAATCGATTTATGATTGATTTTGGTGATCGCTTAGACGATCACCG
TTAAGTTGAAATGGGTGTTTACACAGAATTTGGGATAGGGTCCTACCTGGGTTTGCTGCG
GCTGTTGCCGAATCCGCTTTAGCTGGTACATTCTTATTGTTGTACGCAGTCACATTAACC
TGAGTATTATCCATCACCTCAAAGGCTTTTAACGTGATTTCACCTGTTTCAGGATTAATC
TCTGCCACAGTAGATGGGACATCATACTGCTCAGTCACTTTAACTTTCTGACCGTCAGCA
CCATCTTGTTCCACTTCTCTCGTTAATTTTTCAAAAGACCATTTGCCAGTTTGGGTATTT
TTCGTCGCAACTAATTTACCATCCGCTACTTGAGTTGAAGCGTCTGCTGTTGGCTTATCT
TCACTATTTTCAGCTTTCTCTTTCACATAGCTTACTTCAAGACGGACATTATCTGTGTCT
GCTGGTGTAGTGGTTTGCCCTGGCTTAATGATTAAGCCGCCAACATTTGCATCTACGCCT
TGTGTAATGGTTGGTTTATCTGTTGTATCCGGTGTTGTATCCGTTTTTGGCGGTTTCACT
GGTTCACCAGAACCCGATGTTGCACCATTGCCATCCTTGGTTTCAACATAGATACCATTA
TTCTCTCCTACCTTTTCCGCAGGAACCGTAACTTTACCCGTGTTAGGATCTACCACCATT
CCATCTGGTAAGCCTTGACCTGTCCATTGACCATCTTCACCCTTCACAACCTTACCAATA
GATTGTGCTTCACCTTCACCCTCAAGCGGTTTTTTGAAGATTTCATACTCCTTAGTATCA
CCACCAGGAATGATCGTGCCATCAGGCGTTACTGTTGCAGGATCTGCCGTAGGCGTTGGA
TCTGCCTTAACTGGCTGTTCTGCAGGCGGTTCACTACGGTTAGATTTTGCATCAATACCT
ACGGCGGTAACGTTGCTATTCTCTTTTAAGCCTGATTTATCAAGGGTTAATTCGCCTGTT
TCTGGGTTCAGTTTAACTTTCACGCCATTGATAAGCATGGTATTTGGATCACCATCATTA
TCTTCAGTAAGATTTTGTTGGTTCTCACTGAATTTCCAGACTTTAACCTTAGCCGTTTGC
GTGGCTTGACCATCTTCTGCGGTAAAGGAAATATCTTTTTCTGCCTGCTCAATGGTAACT
GTCGTTTTCTCGTTGTTAGCGCTGTCTTTCTTCTCAAAAGACACTTCCAACTTAGTATTA
TCACCATGAGGACGAGCGACCATATCACCATTACTGAGCTGTTCAAGAGAAGGTTTATCT
GCAACAACGTCTTGATCTTGACGGAGATCGCTGCCTACGGTAATTGATGTATTAGAGGTG
ACTCGATCTGGTTGACCATTTGCCCCTTGTGTTTTTTCAACCGCATCTTTACCTTCTGCT
GGCAATCCTAACGCATTGTAGCCTTTGGCAGTCACAGGGGAGTCATCCTTAACCGCATTT
GCGTTAAGGGTAATCTTGCCTGTGTTCGGATCAATAGTTGCAATACCAGCATCTTTAGCA
GAAACAAGTCCAACACCCTGTGGATTGCTAGGGTTTTCGCCGTTGTCTGCCAGTGCTGTT
TGTGCTTGTTGTAACTTCTCATAATCTGCTTTGGTTGCAGCAAAGAGTTCCCAAACACCA
TTAACTTTCTGAGCCACTAACACCATATCTATATCTTCATTGACTGATGCACCATCCTGA
GATTTCACTGTTGGGATAGGCTGATTATTGGTGTTGGTTGAATCTCCCAGCATCGCTGTC
GGAGTCATGGTGTAGCCTTTGAAGGACACAACAACTTTCTCATTATCCCCTTGCGGTTCA
ATGATTGCAGTACCTTGTTGATAGGTATTACCCTTACCTTTCACCAAATGAGGTGCATCA
GCTTCTTTCGGTGTAGTATCATCTACCAACGCCTTAATCTTGGCTTCCTGTACGGTTGTC
AATCTAGTGCTGTTTTCTGTTGTATCACTAGTTTCATAAGGTTTGTTTGATGCTACTGAT
TCATTTCCAACAGTCTTATAACCAATCGCTTCTGCTTCCGAACCATCCTTCACTTTCGGA
CCTTTAACAATTACAGTACCGTCTTCTTTGATGATATAGTCGTCCTTAGCAGGTTTTTTA
TCTGCATCAGTCGGATGTGTTTCATCCAACACCCACTTACCTTGCTCAAGATCTTTCTTC
ACAGCAATTTCTTTATCCTGACCGCTATTATCCTTATACTTCACAACCATTCTGTCGTTA
TCACCACCCGGTTTCGCTACGATGTCGCCGGAGTTTGGTTGGTCGTTTTGAACGCCGTTA
ACTGCCTCTGTTCTGCCCGCAGTGATTGTCGGTACGTCTGTGCGAACTTTGCTGTATTCA
GGCTCATTGGCTGTTGCGTCTGTAGGTCCTTTGTTCAGTTCTTTAGTTTCTGCAGCGTTT
TGTTTGTACTGTGGCAACAAATTTATCCCCAACGGCTAATGGAGTTGCTGTAGATTCGCT
AATATCAAACTTGAACTTACCGCTTGTTACCGTTGTTTCTGCAATTGGTTGTCCGTTAGT
TTGACCTTCTTTGTAGAGGTAAACTTTGGTTCCATCTGCTTCTGTGCTTGTTCCTTCAAT
GATGACACGCTCAGGATCTTTGTCTGCCGTTGTTGATGTATCAATCGCCTTGATTGAGGT
AATCACTGGCTTATCTGATTTCACATCAAACGGAGCATCTTTCTTGCTGGTTTCACTTTC
TGCAGATGTGCGTCCTGCTACATCGGTCGTGGTTGCACTGACAGATATTTTATCTGCTAC
TTTGTCTTCAGGAATCGTTACACTGACTTTGCCACTTTGATCAGTGGTTGGGGTGAGTTT
AAGTGAATCTTTTTCATCTTGAACCCAGTTTCCGCCAGTATAGGTGTAAGTCAATGTTGT
CGGTGTACCCGCTGTTCCATTTTCAAGCTCTGGGGTGTAGTTGATGGTGACTTTATCCCT
TTCAACAATTGGCTTTTCCCCTGTTGCTGCTGGGAATTCGATCTTCACATAACCCTCATT
ATATGAAGGTGGTGCAGAATGCATTGTTTTATAAGGGATATTGGTAGAGATGTGGTGTTT
TATTTATTGTATTTTCTTTTGCTATAATACGGTTTCCCATGTTTTTTTGAAGTGGTTTAA
TTCATGTTAAATTTTGAAAATTTACCTTCTCTTCTTACAGGAAAGAGCAGACAGCATTTG
GTTGCCTTACCAAACAAATTATCTGATCAGCATGCATTACAATCTGAAGTAGTAAAAGCA
TTTTTGCATTTACAAGATGCCGCACTGAAAGCAGGTTTTAATTTACAACCTGCAAGTACT
TATCGGGATTTTGAACGACAAAAATGGATTTGGAATACAAAATTCAATGGTGAAAATAAA
GTTCATGATGATCATGGTAAAGCTATCATATTAACTGGATTAGATGATTGGGACAAATGT
CAAGCTATCCTGCGTTGGTCCGCAGTGCCAGGGGCTAGCCGTCACCATTGGGGAACAGAA
ATTGATATTTTTGATCCTACTTTACTTCCTGAAGGAAAAAAGCTCATGTTGGAACCGTGG
GAATATCAGACAGGAGGCTATTTTCAACATTTAACGAATTGGTTATTAGTCAATGCCGAA
CGTTTTGGTTTTTATTTCCCTTTTATGGAAGCTAATAATAAGTTTATTGGTCTAGAACCA
TGGCATATGAGCTATTTCCCTATTTCGGAACAATATGAGCGATTACTGTCCCCAGAGATG
TTGCAAATGGCTTGGCAAGGCGAGAATATCGCTGGTGTAAATAGTTTGAATGAGCATATT
TCTGAGTTATTTGAATATTACATTTTGTAAATGTCCCTTTCTGCTTTTTTATTACTTAAA
GATAATTTTCAAGATCAATCACCTTATCACAACTCCGTTCAATCAAAAACGGATCGTGGC
TGACGATAATTAATCCGCAGTTTCTCGCTCGGCATTGTTCAATCAGCAATTTGATCGTTT
CTTGTTGGGTGATCGGATCTAAACGAGAAGTCACTTCATCGGCAAACAGTAGCACGGGTT
CAAGCAGTAAAGCTCGCAAAATTGCAACCCGTTGCAACTCGCCACCCGATACGTTATCGG
CGTTGCGTTGCAGAATGTCAGGCGACAGTGTGAGCTGTGTTAATAACGCTGGAATTTGTG
AACGGTCGAGATGATGATGTTCGATCACATCGTCCAATAGTTGTTGCAAGCTCACATTTG
GTGCAAAGGCTTCGGGCGGATCTTGATACAATTTCAGCACTTGATGTTTTTTATGGCTGT
GGCTATGCCAAATCACTTCGCCCGATTGCGGTTTGAGTAGCCCGCAAAGCACATCAGCAA
GGGTGCTTTTGCCTATGCCACTGTATCCGACAATGCCTAAAATTTCGCCTTGGTGTAAAT
CGAAGGAAAGCTGTTTGAACAGCGTTCTTGTTCCCCGTGCGACCGTTAAATTTTTGACAG
AAACAAGCGGTGTTTTTGACGTAGAATGTTGCAAATCAGCCAAAGGTTGCCAATGTTGCG
GATCTGCACCGATTAAGGCTTGAGTATAAGGATCTTGCGGTTGGCTCAGCAGTTGTTCCG
CTTCGCCTTGTTCAATCAATTTGCCTTTTTTCATTACGAAAATATAGCCACCGAGAGCGG
TCGCCACTTCAATATCGTGAGTGATCGTCAGCAAGCTACCGCCTGTTTCATATGCTTGTT
TCAGCAAGTTAATCACTTCCGCTTTGCTATTCGGATCAAGTCCTTTGGTGGGCTCATCGG
CAAGCAGAATTTTCCCCCCTGATGCGGTCGCTATCGCAAAGGAAGCTCTCTGTGCCATAC
CACCTGAAAGTTGGTGTGGATAGCGTTGTTGAGCTTGAGATAAACCCAGTTGAGTTAAAG
AAATCTCGCTCGCCTTTTCCGCATTCTTTTGGCTTAACCCAGCGACAAAACGAAAACTTT
CCCACAGTTGTCGGCTAATTCGCATCAGTGGATTTAATGAACGGCGTGGCTCTTGGGGTA
GCATCACTAAGGTTTTGCCCCAAAGAGATTGCAAGCGGTCGGATTGCCCGTTTATTTTGC
AATTTTCCACCACAATCTCACCGCTTGCGGTTAAGCCTTGCGGTAATGCCCCCATAATTG
CTTGAATTAATAGGCTTTTTCCTGAGCCTGTTTCGCCTAAAATGGTAATATTTTTGCCAC
GTTCAAGACAAAAGCTGATCGGCTCGACCAGTTCAATGCCATCGAGTGTTTGAACAGTGA
CGTTGGTTATTTTGAGTAATGACACGGTGTTTTCTCTACTATATTTCAATGGATTTTACA
TTAACCTTCGTACTATGCTACGTTTGATTCTTCCCCCACTTGTGGGGGAAGGTGCCCGAA
GGGCGGATGGGGGCTATTTACATTTAGCTTTATTCCCCTTTTCCCCCATCCCCCTCGCTG
TCGCTTGGGGACTTCCCCCATAAATGGGGGAAGTATTTTGATAGAGAAGGAAATATGCAC
GATAGTTAATGTTCAAATTTACTTCACCTTCCCTGCCAACAACTGCAAGCTAAATACCAA
TAGGAACACAGCAATTACAGGTTGCAGGAAAATCAGTGGGGCTTGATAGTAATAGGGGAA
CAGCTCTGTCATCATCAGCCCTAATTCAGCCGTAGGCGGTCGCAATCCTACGCTGACAAA
GCCGAGTGTCGCAAGAGCTAAAATCGCATTACCGATTGAAAATGCGGTTAATGTGGCAAC
CATCGGCAATAAACGGGGAAATAGGTGACGTTTAATGCAATAAAACCAAGGCATTCCCAT
CAAACGAGAAGATTGCAGTTCTGAGCTGGACGCAAGGGTACTGGTGATCGCCCTGATAAC
ACGGAAAAATTCAACCCAAATCACTAAGGCAATGCCTAAATAGAGTGTCCAAAATGAACC
AGGGGAGAGCGAAGCAAACAACAAAATCAGCAATAAGCCCGGTAATGCCATCACCAAATC
GCAGATAAAGCTAAACAGACGATCTAACCAACCGCCAAATAATCCAGCCAGAATACCGAA
TAACAAGCCTGCCACCAATGCACAAGTGACGCTAAACAGCGATAAACCAAATGAAAGTCG
AATGGCAGAGGCAAGACGGGCAAACATATCTCGCCCTAAATGATCGGTGCCAAACCAACT
TTCTGCGTCAGGGCTTGCCAACATATTGCTGAGATCTTGGAAACCAACATCCATCGGGTA
GAAATAAGGTTGTAAAAATGCAGTGGCGAGTAACAGTAGCAGTAACAAGGCTCCGCAACG
TTGTCCAACGGTTAATTTCATACGGTTCCCCCTTCACGAATACGCGGATCAATCCACGCA
TTAAGTAGATCGGCGAGCATATTGAGTACCACAAATAATCCCCCCATCACTAATGCCGTA
CCTTGTATCATCGGCACATCTCGTGCAATGATGGCGTGAACTAAGGCGTGTCCGCTTCCC
GGCCAAGCAAAAAGACTTTCGACAATCACCACCCCTTCAATCAGGTAAACCAGTTGTACG
CTATGATAAGCAATCACTGGCACGGCGATATTCGGGATCCCGTGTCGCACAAAGGTCTGC
CAACGACTTAAACCTTTGAGTTGAGCAAATTGATAGTAATCGGATTGCATTACTTGCACC
ATAGCTTGACGTGTCACACGTACCGAAACTGCACTTAACCCTATTGCTAAGGTGAGAGCA
GGCAAGACAAAATGTAATGCCGTGCCGTATCCACCTGCAGGTAGCCATTTCAACTGAACG
GAAAAGAGCGTAATCAACCCAATCGCAATGATAAAAGCAGGTACGGCACGAAATAGACTG
CTTAAGACTAAGGTCAAGCGGTCAAATACGCCGTTTGGTTTACGTGCCGATAATACGCCT
AAGGTGGGGCCGATAAGCAAGGCTAACAGTAAGGCTACCACGGCTAGACTAAAAGTATGC
GCGAATTGATGTTCAATTTTGTGCCAAACGCTGTCGCCTGTGACTAACGATTTACCTAAG
TTAAACTGCACTAAATCCGCTAACCAACTGCCGTAGGTTTGCCACCAAGGTTGATCCAAC
CCAAGTTCTGCTCGCACCATTTCTGCTGCGGCGGCATCGGTTTGATCATAACCGTAGCGA
CTTGCCGCAATACGATATGCCATATCGCCCGACAGTTGCCGAGTTAAAATAAAAGTCAAA
GTCCCGACTGACCAAATCACCAAAAGGATTTGGGATAGTCGTCTGAATAAAATAGAAAGC
ACGGGGATCCTGTTTTATAAAAATTTGTAGGAAATTCCCCCCTTTGAAAAAGGGGGGCTA
GGGGGGATTTTTAATCAATCAGTGTGAGAATTTGCATTTTAAAATCCCCCTTAATCCCCC
TTTTTCAAAGGGGGAAATTAATTAGGTTTATTTTGTTAGTAACTCCAAAAAGAACCGTCT
TTCAAAAGGATCTAAAGTCACATTTTTCACATCTTTATGCGCCACCACATTTTGCTGATA
GTACACCACAGGAATAATCGGCAGTTCATCGTGAATAATTTGGCTCACCGTCTGTTTTAA
TGCTTTCGCTTTTTGCGGATCACGTTCTGTTTCAAGCTGAGTTAAGGCGTTGTCTAATGT
CGCATTTTGCCAATTCATCACACCCCAATCGCTTCCTGTTTTCGCATAATCCTGCACGAT
CACGCCAAAAGGATCTAAAGTTTTGCCATAATTTAACGCATAAAGTGCCATCTCTAAACT
GCCGTCTTGATGTCCGGCAGGGATTTCACTGAAGTTACCGACAGACACATTCACATCAAC
GCCAATCTGTTTCCACTGGGCTTGCAAAATCGTCGCAATCATCGGCAATTCAGGGCGATC
GGAGAATGTGCGTAGGGTAAAACTAAACGGCTTACCGTCTTTAGTTAGCTTGCCTTCGCT
ATTAAATTCATAACCGCGAGCGGTCAGATCTGCTTTGATTTTTGCAAGATCAGGTTTTGC
TGTTGTCGTATCAATTCGCCATTCCGCAAAGGCTTTCGGCAGAATTTGATCCGCTTCGCC
ACCTTCGATTTTTAACACATATTCCGCAATTGCTTTGCGATCAATCGCTTCACTTAAGGC
TTTACGCACCGCTAAATCATTGAAGAATGGTTTTGCCACGTCCATTTTGAGCTGAATAGT
ACGAGCAATAGACACACTGGTTAAGTTCAAATTCGGATCGGTTTTCAAACGCTCAACACT
GGCGGTATCAAGGTTAAACACTAAGGCAGATTTATCGCTTTGTGCCATCAGCATTCGGGT
TTCACTACGGCTACTTGCAAGGTAGTTCGCTTGAGCCAGTTTCGGTTTATTACCCCAATA
CTGTTCAAAACGCACCGATTCCAATTTTTGTGGTGCTTCAATTTTAGTCGCTTTAAATGC
CCCCGTGCCGATCACTTGGGTCACTTCCCCTTTGTCGTTATAGCTTTCAGGGGCAAGAAT
AATTGCGGTGTAGTGTGTTAAAAAAGATGGAAACGGCACAAAAGATTTGGTTAAGGCAAT
TTGAATTTCTGTCGGGCTGACCGCTTGAATATCTTTAATAAAGGCTTTTTGCAACATTCC
CGGTTTCGCCAATGCAATATTTAGACTGTTTGCCACCGCTTGTGCAGTTAAAGGTTGCCC
ATTGTGGAAAATCACATTCGGACGGAGTTTAAAAGTCCAAAGGGTCGCATCTTCATTGCT
GTTCCACTCGGTAGCCAATCCTGCAACAAGTTCCCCCTGTAAATTCGCTTCTACTAAGGT
TTCCGCTAAATTCATACGTTGAAAAATCACCCCTGTCTGGTTCGGATCAAGGCTATTGAT
TTCCCAAGGGGCAACCACCGTTGCCAGAGCAAGTTCATCATTTTGCTTTGTTTGAGTTGT
CGGTTCAGTCGGCTTTGCCGTTTCTGTTGCTGTGGCTTTATCACCTTGAAAATAGTGAAC
CGCCAACGCTGCAACACCACCGACTAAAAATAGAGCAAGAAATTTTTTCATTGTTATATC
CCTTAAAATAATAATGGTTTTCAAAAAGGCGTGTATTGTGCCATAAATTCCATAAAAAAA
TAGTGGGATGTTAAAAAATTTATCACCGAAGAGTGTGCCCGTAGAGGGATTAGATAGTAA
CTAAGACTATCTGTTCAGGATCGATATGTATCCATACCTGTTGATTTTCTTGGAGCGGTT
GAGCTTTTTTGACCGTTGCGTAACATTCCGTTCCATTTGCGTTTAATGCAATTTCTTTAT
ATTCCCCTTTGTCGTAAATTGCTTCGACTTTGGCTGCTAGGCTGTTTGGGCGTTGTGGGT
GTTCGGGGTGAATTTCAATCCACGGCGCTTTGACCATTAACATTACTTCTTTCCCTTGTG
TCAGTTTGAGCCGTGCTGCACTTTGAGCTGTAATGGAAGCGGTGAGATCTTGCGGAAATT
CTGCAATGTGAATATCAACGTAGCAATGAACATCTTCTTCTCTCAATTGGGTGACAGTGC
CAAAAAATTGGTTTCTGGCACTGCTTTGTAGGGAGAATTTGGCTGTTGCAGTGAGTAAGC
TATCTAGGGGGATGCTTTCATCTTGAAGGATCGCAAAGGCTTTTGCTTGGGTCTGTTCAA
GTAAATCGTAGAGCTGAAGTAACCGCTCGGCATAAGGGGTTAGGGCAGTGCCGCCGCCGT
GTTTGCCTCCTGTGTTGCGTTCGAGAAGTGGTTTAGGGCTGATGTTGTTCATCGCCTCAA
GATGATCCCAAGCACTTTTGTAGCTGACTTTGGCGTTTTTTGCCGCTTGGTTTATTGAGC
CACATTCTTGAATGGCTTTGAGTAGGGTAATTCGTTTGGGATCGACAAAAAGCTGTTGTT
TTAGTTTGATGGTTAATAGGATTTCGTTGTTTAACATAGGCTGCCTTTTTGCAAAATAGA
ACGCTGAAATTATCTACTTTCTTGTATTAAAAGGAAATGTAATTTTTATCTTTGTATTTA
TTTTACAATTCGTTATATAATTGTTTATATATTGTTAATCCACTCTCATAAGGATCATTT
ATGAAAAAAACGTTTGTAAAATTAGCTTTAGCGTCAGCATTGGCTTTGGGTGCAACTTCT
GCGTTTGCTGAAAATATTACGGTATTTGCGGCGGCGTCTATGACAAATGTGTTGCAGCAA
ATTGGTGATGAGTATAAAAAAACTTATCCAGAGGATAGTTTGACCTTTTCTTTTGCTGGG
TCTTCAACTTTAGCAAAACAGATTGAGCAAGATGCTCCTGCAGATTTGTTTGTGTCTGCG
GATCAAAAATGGATGGATTATGTGGCTGAGAAGCTACCTGCCAAAACAAAAAATGTGACA
ACGTTGGTTGAAAATGAGTTGGTGTTGATTGCGCCTGCAGACAGTAAAATTAAAGTGGCA
TCTATTAAGGATATTAACTTTAAAAAGGTGATCGGAGATAGCTATTTGGCGGTGGGCGAT
GATAATGTGCCTGTTGGTCGCTATGCGAAGAAAGCGTTGGAACATTTAGGCGTTTGGGCT
GATGTTGAGCCTCGTTTGTCTAAGGCAAAAGATGTGCGAGCGGTGCTTTCTTATATTGAG
CGTGGTGAGTTGCCGTTGGGGATTGTGTATTCAACCGATGCGAAAGTGAGTGATAAGGTG
AAAGTTGTCGCGGTTTTCCCTCAAGAGAGTTATGGCAAGGTGGTTTATCCTGCGGCAACC
TTAAGCGATAAGCCTGAAGCAAAACGTTTCTTAGACTTTTTAGCGACACCAAAAGCGAAA
GAGGCTTTTGCGAAAGCTGGGTTTAAGGCAGTTAGATAGCCTTCGGATTTGACCTGCTAT
TAGTGAGATGAGTTTATATTCCCTCCTACTATAGCGTTTATCTTTGATATTCCATCCATC
CTTTTTCTTTATCTTCCCCCGCTTAGGGGGAAAATAAAGAAATCGTCAAACATAATTATA
TCGAGTGAAAATAGATTCACTATTTCCTTTTCTGGGCTTCATTTTCCATTTGTTCTACAC
ATAAGTGAAGAATTTGATCCGCACCTTCTTGGATATATTTATCGTGACGCACTTTATTGG
CTTGAATATCTAACATTGCATCATAGATACCCTGTGTAATGCTTGGTGTTTGAACCATTG
TCCAGCAGGTTGGGCTTAGACGATTAAAATTATTTTGTAGATCGGCAGCATAAAGTACGC
CGCTATAATAAGCATACACGTTATGATCTAACATTCGATTTAACAGGCTTGCCCGAATTT
GTTCTATCGGGTGCTTGACTTTCTTGTTAAACCAATCATCAACCCCACGGATAAAAGATG
TAATATCATAACTTTCATTCACGCGATCTGCATAAGTTTGCTCTACTGCACCATAAGCAA
TCGCATAGGATTTTTGATCGATTTGGGATTCGGGTAAACGCTTCCAACCGTTTGTATTAG
TGCTACAAGCTGTTACCAATATCAATGTAAAAATGACAGCAACTCGTTTGTATAAAGATT
TCATCATTTACTCCTTATCTCTCTGTACTAAAAAAGTGTTACAATTCTAACAAATTATTT
TACGGATTACTCTAAACATTTTAAGGTTGAATTATGAAACAATATCTTGATCTCTGCCAA
CGTATTGTCGAACAAGGGAAGTGGGTTGAAAATGAACGTACGGGTAAGCATTGTTTAACC
GTGATTAACGCCGATTTAACCTATGATGTGGCAAAGGGGGAATTTCCCCTTGTGACTACA
CGCAAAAGTTTTTGGAAAGCTGCGATTGCGGAATTACTCGGTTATATCCGTGGTTATGAT
AATGCCGCAGATTTCCGTCAGCTTGGCACAAAATCGTGGGACGCAAATGCCAATGAAAAT
GCAGCTTGGCTGACAAACCCACATCGCAAAGGCGAAGATGATATGGGGCTGGTTTATGGT
GCGGTCGGACGAAACTTCCCGAAAGTTGGCGGTGGTAGCGTCGATTTATTGCGTCAAATT
GTCGATGATCTGAAACGTGGCGTAGATAATCGTGGCGAGATTTATACGTTCTATCACCCT
GGGGCTTTCCATATGGGCTGCCTACGCCCGTGTTTACACAGCCACCATTTTTCATTGCTG
GATGGCACGCTTTATTTGAACAGTACCCAACGCTCTGCCGATGTGCCACTTGGTTTAAAC
TGGAATATGATCCAATGTTACACTTTTCTTGCGTTAATGGCACAAATTACAGGACACCAA
GCAGGACAAGCATTCCATAAAATTGTGAATGCTCATATTTATGAAGATCAGCTGGAATTA
ATGCGAGATGTGCAACTGAAACGCACGCCATTTAAAGCTCCAACACTCAAAATCAACCCC
GATATTAAATCCCTAGAAGATTTAGAAACTTGGGTAACCTTGGCGGATTTTGAAGTCGAG
AGCTACGAATATCATCCGAGTATTCAGTATCCGTTTTCTGTGTAGTTGGAAAAATTTTTG
CTATCTTCAGACTTTATTATTTCTCTTTATATAAATGATTGGAAGGTAGGATATTTGAAA
AAGTGTGCAATAATTTCCTAAAAAATCATCGAACAATAGAAAATCGCTGATTTGTGTTTG
ACAAGCATATAAAAATCTCTAAAATACGCCGCAACGAATATGTTGTGTTAAGCAATGCTG
CGGGAATAGCTCAGTTGGTAGAGCACGACCTTGCCAAGGTCGGGGTCGCGAGTTCGAGCC
TCGTTTCCCGCTCCATTTTTTTGTTATGCCCGAGTGGCGGAATCGGTAGACGCAAGGGAT
TTAAAATCCCTCGCCTTTCGAGGCGTGCCAGTTCAAGTCTGGCCTCGGGCACCATTTTTA
TTCATCATGTTTGCGGGAATAGCTCAGTTGGTAGAGCACGACCTTGCCAAGGTCGGGGTC
GCGAGTTCGAGCCTCGTTTCCCGCTCCATTTTTTCGTTATGCCCGAGTGGCGGAATCGGT
AGACGCAAGGGATTTAAAATCCCTCGCCTTTCGAGGCGTGCCAGTTCAAGTCTGGCCTCG
GGCACCATTTTTATTCATCATATTTGCGGGAATAGCTCAGTTGGTAGAGCACGACCTTGC
CAAGGTCGGGGTCGCGAGTTCGAGCCTCGTTTCCCGCTCCATGATAAAAACTGCATCTAT
CACCCATCTTCTTTTCTAGATCTAGATAAAAAGTTTTTTCTATTCCATTATTTACTCTTT
TTCCTTTCTATTTAGAAAATCTTTGCAATATCTTTAAGATAATATTAAATTCAACTTGAT
TATAGTTTGGCGTGATTTCTATAAATGCGATATTAGCTTTGCGACAAGCCTCCCTTTTTA
TTGCATCTCTTTCCGCTGCATTATGTTGATAATGAGCGTGCCCTTGATATTCGATGACTG
CAATAGGATTGCTTTGTTTATCTGTGATAAGAAAATCAACCCTTTTGTGATTAATTTTTG
CATAGGCTTCATCCTGTTCCGCTTTGATAAACTCCCCCATGGCGACTTGAGAAAATAGAA
GAAAATGTGAATCAAGGTTGTGTGATTTTAGATAATTTAATAAAAGATAGAATAAACGAT
GTTCACTTTTGTTCATTAATGGGACTTTATGGTAACTCGACTTAGCAACTATTGCTAAGT
TGGAACTATGTGTAAAGCCTTTTGGGAATATCGGAGTATCAATAGTAGCTCTCCTAGATA
ATGTCGTTCTTTTCCGGCTATTAGATATGGTTATTCCAAAAGCAAAGATGAGTATGGCAC
TAGCAATAATGAGTAATAGCTGACTGTGTTCAAATAAATAGGTAAGAGACATTGCGTACT
CCATTTGTAAATATAAAGTTGTCATAAAGTAAAAAAATTTTGTGATTGCTGCAATTGGAT
TCTTTTAATTTTTCGACAGAGATCGAAAAATTTATTTTTTTCTCATGGCAAACGTTTGCG
TAAGTCGATATAATTATTCTATTCTTTGTTTAGATATTGGAACTTTGTTATGCAAATCAG
CCTAAAAAAAATCTATTCTGGTAAAGTTCGTGATCTCTACGAAATTGATGATAAACGCAT
GTTAATGGTCGCAACCGACCGCTTGTCTGCTTTTGATGTCATCTTAGATGATCCAATCCC
TCGTAAAGGGGAAATCCTGACGCAAATTTCTAATTTTTGGTTCAATAAATTAGCCCATAT
TATGCCGAACCATTTTACGGGAGATTCTGTTTTTGACGTGCTACCACGAGCAGAAGCAGA
AGCTATTCAACATCGTGCCGTTGTTTGTAAGCGGTTAGTCCCAGTAAAAATTGAATCTAT
TGTGCGTGGCTATTTGACGGGTAGTGGTTTAAAAGATTATCAAAAAACAGGGACTATTTG
TGGTTTGGCATTGCCCGAAGGTTTGGTTGAAGCAAGCAAGTTACCTGAGCCAATTTTTAC
CCCTTCAAGTAAAGCGGAAGTTGGCGACCACGATATTAATATCAGCTACGCTGAATGTGA
GCGTCAGATTGGGGTAGAGCTAGCGGCAAAAGTACGAGATGCAGCCATAGCACTTTATAA
AGAAGCGGCAGATTATGCTTTAACTAAAGGGATCATTATTTGTGATACTAAATTTGAATT
TGGTTTAGATGAAAATGGCGTATTAACATTGATGGACGAAGTTTTGACCCCTGACTCTAG
CCGTTTTTGGTCAGTTGAAACCTATCAAGAAGGAAGTAATCCCCCGTCTTTTGATAAACA
GTTTATTCGTGATTGGTTAGAGCAGAGTGGTTGGAACAAACAGGCTCCAGCCCCTAGTGT
GCCTGCTGATGTGATTGAAAAAACTGTGGCGAAGTATCAAGAGGCTTTGGAACTCTTGAC
TCAATAGGCTGTGTAAGCGGTGAAATCATTGCAAAAATTTCAATATTATGTAGCAATTGC
ATAAACATTTAATTTTTTGTAGGGGCGGGGAAAACCTTACCCCTACATAAATTTTCTTAA
TATAGATCATCGTAAATTTACTTGATCTTTTCTTTTTAAAGCGTATCATACGTCCTCTTT
TTTCACTTGGGTTCCCTCACCCCAAACAACCAAACTTATATAAAAAGGAACAATATGAAC
GTATTTGATTACTTTTCTGACGAGCAGAAGCGTCGCTCGTTGCTATTACTTTCTCTTTTT
CACATATTTATCATCACAATCAGTAACTATTTAGTACAGATTGCGTTTGAAATTCCAATC
CCTTTTACTCAAACGACGATCCCAACAACTTGGGGGACTTTTACCTTTCCGTTTATCTTT
TTAGCAACGGATTTAACGGTTCGTGTATTTGGTGCGTCACTTGCTAGAAAAATTATTTTA
GCGGTAATGTTGCCAGCATTGATCGTTAGCTATGTGATCTCGGTGATTTTCTTTGAGGGG
CAATTTCAGGGAGTAGCTACATTGGCGGAGTTCAATCTATTTGTTTTCCGTATTGCATTA
GCAAGTTTTGCAGGTTATGTGGTGGGTCAGTTAATGGATATTTTTGTTTTTAACCGCTTG
CGTCAAGGCAAAACGTGGTGGCTTGCCCCAGCAAGCTCAACGATTTTCGGTAGTTTAATT
GATACATTTGTGTTCTTTGCAGTGGCATTTTATAAAAGTAGTGATGAATATATGGCGGAA
CACTGGTTTACTATTGGAGCAGTTGATTATGCATTCAAATTGTTTGTCAGTCTGTTGCTC
TTTTTACCGCTCTATGGCCTAGTACTTAATTTTTTAATTAAAAAATTAAATTTAAAACGC
TTTAATTAAGTAGGCTTCTTCCCATCCTTTTGGATGGGAAGAAAATACCTCCTTACTTGT
TTGGCGCTTGCCCCAATATTCTCGTCAATAATTCCCAATAAATTTCAACAGCAGGAATAT
GCACTTTTTCATCTGGAGAATGGGCATTACGGATTGTTGGGCCAATAGAAACCACATCAA
TGTTTGGATAGACTTTCTTAATCAAGCCACACTCTAGGCCTGCGTGAATCACTTTAATTT
GAGATTCATAGCCCAGTATTTCATCATAAATCGCTTTGGTAAGTGGCGTAATGGCGGATG
TTGGGTCTGGTTCCCAACCTGGATAACCACCAGAGAAAGTGGCTATTGCACCGACCAGTT
CTGCCAATGAAGTTAAACGAGAACGTACGTCTGCTTTGCCGTTTTCAATTAATGAACGCA
CTAAAATATTCGCTTTTACCCCTTGTTCATCGCTAGTCAAAATGCCAATGCTCAATGAAG
TTTCTACCACATTTTCGACCACATCGCTATTGCGAATTACGCCGTTTGGTAGCACGTTGA
GGAACTGAATGACTTTCTCACTGCTCTCTTTGGCAAAAATCTGTGACGGCTTGGCAACCT
TTTCCACAATAAAATGTAAATTAGGTTCAGCAAAAGCTAACTCACGTTGCAATGCTTGTT
CAAACTGACGCAAATAAGCGGTCAGATTGTCTTGATCTTTTGCATTAAAGCCAATGGAAA
CGACCGCTTCTCTAGGAATTGCATTACGCACGGAGCCACCACGAATTGCACCGATTTGAA
AATCAAAATGCGATTTTAACTCAGCCAACGTACGAGCTATTAGTTTAATGGCATTAGCTC
TTGTTGTATGAATGTCACAGCCTGAATGTCCGCCATTTAAGCCTTTTAGACTTATCTGTA
AGGTTGTATCAAAAGGATTTTGTTCATAGTTCACAGGCAAGATTAAGGTCGCATCTTCGC
CACCTGCACAACCAATGTAAATTTCACCGTTATCTTCGGTATCCGTATTAATCAAAATAT
CCGCTTTCAGCCAATTTGGACGTAAGCCTAAAACCCCTTCCATACCAGCCTCTTCTGTCA
TTGTGAGCAAGGCTTCGATTTCAGGGTGAACAAGATCATCAGCGTCTAACACCGCCAAAC
AAGAGGCTAAACCGATCCCGTTATCCGCCCCAAGTGTCGTGCCTTTTGCCTTGACCCATT
CGCCGTCAATATAAGGTTGAATAGGATCTTTTTTGAAATCGTGCAATGTTCCTTCATTTG
CTTGTGGCACCATATCTAAATGGGCTTGCAATGCCACCGTTTTACGATCTTCCATTCCTT
TTGTTGCAGGTTTGCGAATTAAAACATTGCCAGCTTCATCACGTTCTACAAAAAGCTGTT
TCTGCTTTGCCCAGTTCACAACAAATTGAGCGATTTCTTCTTCGTGATAAGAGGGGTGTG
GAATGGCACAGATTTGATCAAACCATTTCCATAATAAGTGAGGTTTAAGTGTTTGAATTT
CTGACATATCGATTTCCTATAAACAATAATAGCGGTGAGTTTCCTGTAAAATTTTGCAAA
ATTCATTCGGATAAATACGTTTATTGTAAAATTTGCCTTGAAATGATAGCACGAAAGTTG
TTTTCAGGTTATCATTTCGCAATTTTTTTATTCGGTGGCATCGCCACCGCTTTTTTTAGG
TGAACTTATGAGTGAGAAATACACAAATGAAAAATATGTTGTGACGTGGGATATGTTTCA
TATGCACGCACGCAAATTAGCTGAACGTCTTTTACCTGCATCACAATGGAAAGGCATTAT
TGCCGTCAGTCGTGGTGGTTTATTCCCTGCTGCTGTATTGGCTCGTGAATTAAGTATTCG
CCACGTCGAAACTGTGTGTATCGCAAGTTACGACCACGATCATCAAGGTGAATTAAAAGT
GTTACACGCTGCACAAGTGGCAAATGGTGGTGAAGGTTTTATCGTTGTTGATGATTTAGT
GGATACAGGGAATACTGCTCGTGCTATTCGTGAAATGTACCCGAATGCAAAATTTGTCAC
CGTGTTTGCTAAACCAATGGGGACAGAGTTAGTAGATGATTATGTGGTTGATATTCCACA
AGAAACGTGGATTGAGCAACCTTGGGATTTAGGTATTACCTTTATTCCACCCCTTGCGAA
AAAATAAAATTCAGTGTTAGGGACGCTTTTGCGTCCTTAATTTTTTACGCTATTATTTAC
ATAAATAATCGTAGGGACACACTGCGTGTGTCCGCTGAATGAATGAACAACGGATACACG
ATGAATAACGGACACACGCAGTGTGTCCCAGGCTGCTGACAAACCATATATTAGATGGAT
TGAATATTGTAGGGTGGGTTTTAACCCACCAATAAAATCAATATGTTACGGTTATATGGT
GGGTCAAGACCCACCCTACAAGCTACTTTGTCAATGATCTCGGACACACGCAGTGTGTCC
CTTGTATATTAAAATTATAGTAAACTAGCAACATAAACCATAACGTTATCCACAGCTTGG
GTGTCCCTAGAGCTAAAACTCGTTCTGTAGCGTAGGCGTGGATAACTTCATCAGCAAAAC
CGAACAGTTGAAATATAAACCCGAATACAAGGCAGGTTACCGATGAACGCTCCGATTTAT
TGTGGTATTGATGTTGCTAAACGCAATTTCGTGATTGGTTTTTCCCATCAGAAAAAGACC
AAAACCGAAACCAATAACGCCAAAGGTATTCAACATACCTTGGACTATTTAAGCCAGTTT
AATGTGGCTCTGATAACGCTTGAAGCAACGGGTGGATTAGAAATTCCCGTGGCAAAAGCC
CTTGCTCGAGCAGGTTATCGTGTATTTATTGCTAATCCACTGAAAGCCAGTGAGTTTGCA
AAATCTCAAACGAGAGCCAAAACCGATGCAAAAGATGCGGTTAATCTCGCTTTCTATGGG
CTCACTTGTGAGCTTAAAGGCGAAGTAGAGCATCAGTTGTATGTTCCGCTTTCTGAGCAA
GAAGAACAGCTGGAAGCCCTTGTGGTTCGCCGTCGTCAGCTTGTCGATATGCGAGTAGCA
GAGCTAAATCGTTTGCAACAAAGCCACGAAACCCAGTTGGACAATATCCAACAACACATT
GAAATGCTTGATAAATTAATCGCCGAACTTGATAAAGATATCGACGACCAAAGTAAGCAT
TTTAGTGATAAAGCTGACCTTATCTCAGACATCAAAGGCGTTGGCAAAAATTGCGTCGCC
GTGATGATGTCAAGCCTGCCGGAATTAGGCAAGCTAAGCAGCAAAAGAATTGCCTCACTC
GTTGGCGTTATTCCGCATCCACAGGAAAGCGGTCAATGGAAAGGAAAATCCTTTTGCTAT
GGTGGTCGAGCGATTGTTCGTAATGCCTTATATATGGCAGCACTATCGGCAATTCGCTTT
GAACCTGTTTTTAAAGCCTTTTACACCCGATTGGTTGCAAAAGGCAAAGCGAAGAAAGTC
GCTATTATGGCGTGTATGCGTAAACTGCTAACCATTATGAATGCGTTGGTTAGACGCAAT
GAAAAATGGGACGCTACACGCTACTTATCCACAGAATCTGTGGGTCAAAATTGAATAACT
TTTTTGTGTGTAAACACAGTTGCTACATTCAAGACCATTGTGAGAACAACACTAAATAAA
TTATGAGCTTAGGAAATTTATATATCATCTCAGCCCCAAGCGGTGCAGGAAAATCATCAT
TAATCAATGCGTTACTTTCGGATCTTCCTCGTTCACAAGTACAACTTTCCATTTCCCACA
CCACACGCAATCCACGTCCAGGTGAAGAACACGGCGTACATTATTACTTCACGCAACACG
ATGAATTTAAACGCCTGATTGAACAAGGACATTTCTTAGAATGGGCGGAAGTTTTTGGTA
ACTATTACGGCACATCATTGCCAATGATTGAACGTAGCCTTGAGCAAGGGATTGATGTGT
TCCTTGATATTGACTGGCAAGGGGCAAGACAAATTCGTGAAAAAGTGCCAAATGTCAAAA
CTATTTTCATTCTACCACCGTCAAAAGCAGAATTAGAAAAACGTTTAATTGGTCGTGGGC
AAGATTCGGCAGAAACCATTGCAAAACGAATGAGTGAAGCGGTTTCTGAAATGAGCCACT
ACAATGAATTTGATTATGTGATTGTAAATGATGATTTCCAAACAGCATTATCCGAATTAA
AAAGCATTTTAACCGCAGAGCGTTTAAAACAAGCGGTGCAGGCAGAACGCTATCAGTTCT
TGATAGCATCACTATTGTCTGAAGTATAGAATGGGAGAACATATAGGAGTTTAATTATAG
CTCCTATCATTTTCCTAATGCTTATAGATCATTCACAATATCCAACGCATCACTTAATTT
CTTCACGGTAAAGACTTCCATTCCCTTAATTGCTTTTTTCGGAGCGTTGCCGTGAGGAAT
GATCGCGCGTTTAAAGCCGTGTTTTGTTGCTTCACTAATTCGCTCTTGTCCGCTTGGCAC
AGGGCGGATTTCCCCTGCTAAACCAACTTCGCCAAAGACCACCAAATCTTGCGGTAAAGG
ACGGTTGCGAAAGCTCGAAATTAATGCCAGCAATAAAGCTAGGTCGGCACTGGTTTCCGT
GACTTTTACCCCACCGACCACATTCACAAACACATCTTGATCAGACATTTGCAAGCCGCC
GTGTCGATGTAACACCGCAAGTAACAGCGATAAACGGTTCTGTTCTAGCCCCACTGCAAC
ACGGCGAGGGTTGGCAAGCATTGAGTGATCGACCAATGCCTGAATTTCTACCAACAACGG
ACGAGTGCCTTCCCACAATACCATCACCGAGCTGCCTGAAGTCTGTTCTTCACTGCGACT
TAAAAAGATCGCCGAAGGGTTCTTCACTTCTTTTAAGCCCTGCTCTGTCATTGCAAATAC
ACCCAGTTCGTTCACTGCACCAAAACGGTTTTTCTGGCTGCGTAAGGTACGATAACGAGA
GTCCGCTTCCCCTTCCAATAACAGCGAAGCGTCAATGGCGTGTTCTAGCACTTTAGGGCC
TGCTAAAGTTCCATCTTTGGTAACGTGGCCGACCATAATAATCGCCACTTGACGTGTTTT
GGCATAACGTGTCAAAAATGCCGCACATTCACGCACTTGAGCCACACTACCGGGGGAAGA
TTGAATATCCGCAAGGTGCATTACTTGAATAGAGTCAATCACCATCAGTTTGGGTTTTTC
CTGATCGGCAAGGTTACAAATATGTTCGACTGAGGTTTCAGATAACATTTTTAGATTATC
CGTCGGCAAGCCCAAGCGGTTAGCACGCATTGCCACCTGTTGTAGCGACTCTTCCCCCGT
CACATAAAGGGTCGGCACACTTTGCGATAAACCGCACATTACCTGCAAGAGCAAGGTACT
TTTCCCTGCGCCAGGGTGTCCGCCGATCAAAATCGCACTACCAGGTACAATACCGCCCCC
TAGCACACGATCTAGCTCATAAAAACCACTGCTAAAACGTGGCACTTCCTGCAAATCAAT
GTCAGACAATCGCTGAATTTTGCCTGTCGTTTCCCCTGCATAGCCACTCAAGCGGTCACT
TTTGCTCTCTTTTGCCGAAATTAGTCGAACTTCGCTAATGGTGTTCCACGCTAAACACGC
CTTACATTGCCCCATCCAACGAGCATATTCCGCGCCACAATCACTACATACATAAGCGGT
TTTTGGTGCTTTTGCCATTTTATCTTTCACTCTCAAATCAAAAATTTGCCCTATTTTAGC
AAAAATACTGTGTAAATGCACAGGGAGAAAAAACGATTTTTTCGATCTACGTCGAAAAAA
TAAATGTTGCTCGTCGCATTTTTTATAAAAAGTGGCAGAGTAAATAGGGCGTAAATCCTA
CGCATTCATTTTAGAAGGACAATTTATGAAAAAAATCAGGTTAATTCGACCGCTTGCAAA
AGCCTTTACCTTAATTGAGTTAATGATCGTGATCGCCATCATTGCCATTTTAGCAACAAT
AGCAATCCCGTCTTACACCAGTTACACCCAAAAGGCAGCTCTCTCTGAGTTATTAAGTGC
TTCCGCATCTTATAAATCCGATGTGGAAATTTGTATTTATAACGTAGGGGATAAAAAAAT
CTCGGAATGTAGTTCAGGTAAAAATGGCGTTCGAGCGGATAAATCCGATGTCCCTGACGC
GAAATACCTTAAATCTATTTCCGTCGCTTCGGGGGTAATCACCGTGGCAGGTAAAGGCAA
TATTGATGGCTACGGCTACACAATGACTCCGAAATTCGCTAATAACAACATCACTTGGGC
AACAAGCTGTCAAGGGGCTGACATTAGTTTGTTCCCTGAGAATTTCTGTAGGCAATAATC
AAAAATACTTCTCCCCTGAGTAGGGGAAGTATGTAAATGATGTCTTTGGGTTGTACTGCC
CCCATCCCCCTCGCCAGCCCCCATCCCCCTCGCTGCGCTCGGGGACTTCCCCCATAAATG
GGGGAAGAATTTGTGGGGAAGAGTTTATGGAGAAAAGATTTATTTTAAATCTTCCCCCGC
CTGCGGAGGAAGTCCCCGAGCGCAGCGAGGGGGATGGGGGCTGGCAGGGGAATGGAAGCT
CAAGGAAATAATACATTCAAAGGAAACTATATGAAAAAATATAGAAAAAGTGAAACTGAA
AATTTATCAAAATATAAAAAACAGCTTCGTAAAAATATGACATTTGAAGAAGTTTTGTTA
TGGCAAAAAATTAGAAATAAACAATTATCTGATTTTAAAATTAGAAGACAAGTTGTAATA
GGTCAATATATTGTTGATTTTGTGTGTTTATCGCAAAAATTAATTATTGAAATTGATGGT
TCACAACATTTTGAACCCGAAGCACAAAAATATGATGAACAAAGAACAGCGTATTTTAAG
ACATTAGGATTTAGAGTATTACGATTTACAAATGCTGAAATAAAAAAGGGATTAGACGAG
GTATTAGATTGTATTTATGTTCATTTGCAGACATAAGTCTTTATTGGCTTCATATTGCTC
CTATTTTGCCTCGTTTTGTTCCCATCTCCTCGCCAGCCCCCATCCCCCTCACTGCGCTCG
GGGACTTCCCCCATAAATGGGGGAAGAATTTGTGGGGAAGAGTTTATGGAGAAAAGATTT
GTTTTAAATCTTCCCCCGCTTGCGGGGGAAGTCCCCGAGCGCAGTGAGGGGGATGGGGGC
TTGCGAGGGGGGATGGGGGTCTGCGAGGAAGATTGGGGTATACAAAAATAATGGAGGCAT
TGCTAAAAAATAAACCCAAAAGATGAGAGAGAATTACAAAGTTTTCCATTAAATAAAATA
TGAAAATAACTTAACCAAAGGATCTACTATGTCCCAATACACTATCTGCGAACAACAAAC
CGAACGCATTTTTGATATATCGCCTAGCCGTTGGCAAAAAAATTGCGAGGAGAAACAGCT
TTTATTGCGTTACCTTGCCGTTCCTGTGCAAGAAACTGAGCATAAATTATGGCTTGCCGT
TGATGATGAAAACAATCTCACCGCTTGCGAAATCTTTGCTTTTATGACCCATAAGCAGAT
TGAGCCGGTGGTGATTGCTTCTGATGAACTGAAATACTTGCTTAACGCTCTCTCGCCTGA
ACAACAGCCCATTTATGAAGAGAGCGAGCTGGCTTTTGTTGAACAGGAGCAAGAACAGCT
CAACCTAAACGATCCGATTATTCAACTGCTAGATAATCTCTTTAAATTTTGTCTAGCTCA
GAATGCGTCCGACATTCATATTGAGCCACGCAAGCAAAAATTGATTATCCGCTTACGCAT
TGACGGCGTTTTGCACCTGTATAAAAGCCTATCTATTCAGCTGGCAAGCCGACTAATTTC
ACGGATAAAACTACTGGCAAAGCTAGATATTAGCGAATTACGCCAGCCACAAGACGGGCA
ATTTAGTTTTACCACCGCCCTTGCGGATACCCTTGATTTTCGGGTGTCTAGCCTGCCGAC
GATCTACGGTGAAAAACTGGTATTACGCTTACAAAAAAACAAGCCGACCAGTTTTGATTT
TCTACAACTTGGCTTTAATCCACAACAGCAAACCACACTGCTCAACGCTCTGAAACAACC
ACAGGGGCTGATTTTAGTGACCGGACCAACGGGCAGTGGCAAAAGCATCACTCTGTACAG
TGCCTTAAACTATCTTAACCAAATGGATAAACATATTCTCACCGCCGAAGATCCGGTGGA
AATCGAGATTGACGGCTTAATTCAAACCCAAGTTAATCGCAGTATTCAACTGGATTTTAG
CCAGCTGTTACGCACCTTTCTACGCCAAGATCCTGACATCATTATGTTAGGCGAAATTCG
AGATGAAGAGAGTGCCAAAATGGCGTTACGAGCAAGCCAGACGGGGCATTTAGTCCTTTC
GACCTTGCATACCAACGACGCACTCTCTGCGGTCGAACGCTTGTTGCAACTGGGTATTCA
AGAGTATGAAATCCAAAATTCACTACTGTTAGTGATTGCACAACGCCTTGTGCGTAAGCT
CTGTAAAAAGTGTCGTGGAGTAGGCTGTGACGAGTGCTATCAAGGCTATAGAGGGCGGAT
CGGGGTTTACCAATGTTTAAGCAGAACGGCAAAAAAATTCGATAAACAGACCGCTTACTT
GGATTTTTCCAGCCTACGAGAGAGTGCTAAACAGAAAATTGAACAACAACTCACCAATGA
AACCGAAGTGGATAGGGTATTAGGTTATGAATAACATTTATGAATTTCAATGGAAAGGAC
GCAACCGCTTTGGGCAAAAGCAGACAGGGCGACAGCTTGCCGAAAGCCGAGAAGTGCTAG
AGAAACGGTTGCAACAAAAAGGATACAGCCAGTTAAGCATTAGCCGACATTTTGCCTTGC
CGACTGCACCAAAAAAGGAAGAAATTAATCAATTTATGCAACAGTTAGCCTTATTAATTC
AAGCTAAAATCCCCCTAAAACAGAGTTTAGTGATGTTGCTTGAAACCTGCCAAAATCGCA
CTTTTTACCGTTGGCAACAAGAAACAATCCGCTTGATTGAAGCCGGCTTTGCGTTATCCG
TTGCCTTTAAAAAACAGGGAAAATATATTAATCCACAAGAAATCCAATTAATTAAAATGG
CAGAAACAAGCGGTAATTTAGGGCTAATTTTAACCAACATTGCACAACGCCGTGAAAAAT
CGGAAAAATTAGCCAAGAAAATTAAAAAAATTCTCTTTTATCCCGTCTTTATTTTAGCTA
TTTCAATCACACTCTCTATTTTATTATTGCTTTTTATTGTGCCACAATTTGCAGAACTTT
ATGGTTCAAAAGGAAAATCACTCCCTCTAATTACCGAAATACTCTTTAGCCTATCCCATT
TTCTACAACACTCTATTTTAACGCTAATTATTTTATGTGTATTATGTTTTCTATTAATTC
ATATTTTAAATAAAAAAACAGATCTTATTAAACGCCTAAAGTTTATTATATTAAGCCATA
TTCCTATTTTAAAAGGCATTATCCAGTATTCACGCATTATCTTTTTTTGTCAAAATAGCA
GTTTAATGCTGGCTTCACATATTCGTTTAGATACTGTACTTCATTCCTTTTTAGCCAATA
AAAGCGATGATATTTTATTACAAGGTTCTCTAGCAACTACACTAACTTATTTAAAACAAG
GCTATCGTTTAGCCGACAGTTTAGATCCAAAACTCTTTCCTACGGATATGTTACAGATGA
TTGCCATTGGCGAGCAGAGCGGAAAATTATCGCCAATGTTGCAACAAATCAGCGACGGTT
ATCAACAGCGGTTAGATTATCAAATTGATATACTTTCCCAATTATTAGAGCCGATGTTAA
TGGTGTTAATGGGAATTATTGTAGGAACTATTTTAGTCGGGTTATATTTGCCGATTTTTG
ATATGGGAGCAATGATAGAATGATGTTATTTTTATTGTCGATTTTACTTGCTTATTGGTT
TCAAAAGGAAATGCAACATTTTCCAAGGCGAATTAATCAGCAGACTTATCAGGATTATCA
TTTATTAGTCCAATCGCCGTTAAGTTTGACGGATTTTATCCATAAATCTAGCTTACAGCC
TAAATTTACGTTTTTATCCTACAGTTTTTATATTTTATTTCCTATTACGGTTTGGATATT
TTACGAGGAAAACTTACCGCTTATTTTTATTCTTATCTGTCTAATATATTTATCTTTATT
GGATTATTTATATTATTTAACGGATATTCGCTATGTTTCGATTATTTTTATCTTAGCATT
ATGGCAACTGCTTTTTTATCATTCCCTTGAGCTAAACTCCCATATTTTTTCACTTTTTAT
TACTATTCTCTTTTTTAGCTTATTTTCACTGCTTAGTCAGTTAATCTACAAAAAAGAGAG
TTTAGGTTTAGGGGATATTCTTCTCTTTATTGCATTATCGCCTTTGTTTACCCTTGAAGA
GATGATTTTATTACTGCTTTATGCCTCCTTATTCGGTTTAGTGTTTTATGCCCTCTATTT
TTTATTCACCAAACAAAAACTTGCCCGATTACCTTTTATTCCCTTTATTAGCCTTTCGAC
TTTGTGGGGGATTATTGCTAAAATTTGAATCCTCTTAATTTTCTTCATAAAGAAAAATAG
GCATATACCTGTTGTAAGGTTTCAATAATTTAGCAAATACAGTGAAATAAAATGCAAAAT
CAAATTATCTCTCTTAGTCGATCTCTTATCCAACGTAAATCTATCAGCCCGAATGATGAA
GGCTGCCAACAACTGATTGCCGAACGACTACAAGCGGTCAGATTTAAGCTGGAATGGTTG
CCTTTTGGCGACACCTTAAATTTATGGGCAACCCACGGCGAAGGCGAACCTTGCCTTGCC
TTTGCAGGACATACTGACGTTGTCCCTGAGGGCGATGAAAGCCAATGGACTTATCCGCCG
TTTTCCGCTGAAATTGTTGATGATATGCTTTACGGGCGTGGAGCGGCGGATATGAAAGGT
TCTTTAGCGGCAATGGTGATCGCTTGTGAAACCTTTGTGAAAAACAACCCGAACCATCAG
GGCAAAATTGCCTTACTCATCACTTCTGACGAAGAAGCAGCAGCCAAAGACGGCACGGTG
AAAGTGGTGGAAACCCTAATGCAACGCCAAGAGCCGATCCACTATTGCGTAGTGGGTGAG
CCGTCCAGCACCAAACAGCTAGGCGATGTGGTGAAAAACGGTCGCCGTGGCTCAATTACC
GCCAATCTTTATATTGAAGGCATTCAAGGACACGTTGCCTATCCCCATTTAGCTGAAAAC
CCCGTTCATACAGCTCTGCCGTTTTTAAGTGAACTGACCGCTTACCAATGGGATAACGGC
AACGAATTTTTCCCACCGACAAGCCTGCAAATTGCCAATATCAAAGCTGGCACGGGCAGT
AATAATGTGATCCCAGGCGAGCTTTATGTGCAGTTCAATTTACGTTATTGTACCGAAGTA
AATGATGAAATCATCAAAACCAAAGTTACCGAAATGTTGCGAAAATACGGTTTAAAGCAT
CGAATTGAATGGAATTTGTCAGGAAAACCGTTTTTAGCAGGCAACGGAAAACTGGTGCAA
GCCACGATACAAGCGGTCGAAAAGGTGACACAAATTACACCTAAATTAGACACTGGCGGT
GGCACATCAGACGGGCGTTTTATTGCCTTAATGGGCGCAGAAGTGGTTGAGTTCGGTCCA
ATCAACCAAACCATTCATAAAGTGAATGAATGTGTGAATGTGAATGACTTAGGTAAATGT
GGAGAAGTTTATTACCAAATTTTGTGTTCGGTTATACCAAATTAGTTAACTTGATTCAGT
AGTGGAAAAGTTTCTAGTAAAAATTCCCGCCCTTAGGACGGGGAGAATATCAATTAAGTT
ACTCCACCTTAGGCTTTTCACCTTTCTCAACACAGTTTTTACTCACTGTCACTTTACTTG
CTTTCAATGATGGTAAATCATACATCGTGTCGAGTAACAAGTTTTCCACGATAGAACGTA
GCCCCCTTGCCCCTGTTTTGCGAGAAATCGCTTTTTGAGCAATCGCCACTAAAGCATCTT
TGGTGAATTTTAACTCCACACCTTCCATTTTGAACAAAGCTTGATACTGCTTGATAATCG
CATTTTTCGGCTCTGTCAAAATGTTAATAAGTGCTTTTTCATCAAGTTCTTCAAGCGGTG
TGATAACAGGCAAACGCCCGATTAGCTCTGGAATTAAACCAAATTTCACCAAATCTTCAG
GCTCAACTTGTTTGAATAATTCAGTGAGTGCCTGACGATCTTTATCTTTCTTCAATTCCG
CTTTAAAGCCAATTCCGCCTTGTGTATTTGTTCGAGCTTCGACAATTTTATCTAGCCCAG
CAAATGCACCACCGCAGATAAAGAGAATTTTAGACGTATCGACTGGAATTGTTTCTTGTT
TCGGGTGTTTGCGTCCACCCTGTGGATTGATATTCGCAATAGTGCCTTCAATCAATTTCA
GCAACGCTTGCTGAACCCCTTCCCCTGATACATCACGGGTCAATGATGGATTTTCTGATT
TACGGGTAATTTTGTCGATTTCATCAATAAAAATAATGCCACGTTCAGCCTGATCTTTAT
CAAAATCACACTTCATCAGCAATTTTTGGATCACATTTTCAACATCTTCACCCACATAAC
CTGCCTGCGTCAGCGTTGTTGCATCAGCCACAGCAAAAGGCACATTTAAACGGCGTGCCA
AGGTTTCTGCCAACAATGTTTTACCACTTCCTGTCGGGCCGATAAGCAAAATGTTACTTT
TACCTAACTCAACGCCCTCACTCTCTTTATTGTCAGACAGTGCATTGCGTAAGCGTTTGT
AGTGGTTATAGACCGCAACGGACAATACCTTTTTAGCGTGTTCTTGACCGATCACATAAT
CATCTAAATGTGCGTGAATTTCGTGTGGGGTAGGCACATTGCCTAACACATCTTGGCTCT
CAGCTTCATTTTCATCAATCAATGGTTCGTCTGTTCCATTAATTAACGCATAAGACTCAT
CAATACATTCGTTACAAATATGCCCTTCTGTACCTTCAATTAACGCATCGACTTCATTAC
GACGCTTTCCACAAAAACTACAATGTGGTTCTTTCTCAAAATTTGCCATTATTCACTATC
TCTTTGTTACAACGTCATCAATTAAACCGTAGGCTTTCGCTTCTTCCGCAGACATAAAAT
TATCACGTTCCGTATCTTGAGCCACTTTCTCAAAAGGCTGTGAACAATGTTCTGCCATTT
TGCGTGTCAGCATCTCTTTCAATTTTAAAATTTCTTGTGCGTGAATTTGAATATCCGTCG
CTTGCCCACGATAACCGCCTAAAGGTTGGTGGATCATCACACGAGAGTTAGGTAATGCAA
AACGCTTACCTTTTGCCCCAGCAGATAATAAAAATGCCCCCATTGAACAGGCTTGCCCCA
TACACAACGTAGATACATCGGGTTTAATAAAGTTCATCGTATCGTAAATCGCTAAACCAG
CGGTAACGACACCACCTGGCGAATTAATATAAAGATAAATATCCTTTTCAGGATCTTCTG
CTTCTAAAAAGAGCATTTGAGCAATAATTAATTTCGCCATTTCATCTTCAACACCGCCAT
TTAAGAAAATAATACGTTCTTTCAACAGACGGGAATAAATATCATAGGCACGTTCGCCTT
TTGAGCTTTGCTCAACGACCATAGGGATTACAGCCATTTTGTGTTCCTCATTACAAATCG
GTAAAAATCGGGGGATTTTAACAAAAAATCGCAGTATGATATAGCTCTTTTATTACCGAT
ACTTGGATAGGGATTTTATGACATTTGATGAAATCAATGCCCAGTTTGCCCTTTGCAAAT
CTTGGGAAGAAAGATACCGCTTGTTAATTCAACTAAGCCGTCAATTACCCAAACCAACCG
AACAACAGCTTGAACAGTGGCAAGAAATTCACGGTTGTGAAAGCCGTTTATGGTTTAATT
TTCAGCTTGAGCCACGTCAAGTACAAGGTTATAGCGACGCTCGTTTAATGCAAGGATTGT
TAGTGGTGTTGATTGCTTTTGTTACGGAAAAATCAGCTGAAGCATTGCAATCCTTTGAAA
TTCAACCGCTTTTTGATGATTTGCAGATAACTCGCCATTTGACAAGTACAAGGTTAAATG
GGCTGCAGCAATTACAAAACATTATTCTAGATACTGTGAAAAATTAGTCATCAGAAATAA
AATATGCAGTCACTAAATTATCATTCCTATTTTAGCGACTGCCTTTTTAGTTTTTTTCTA
TTGATTAGTAAAGCAACTCAATAATAAACCAGCCCCATATAATGCTCAAAGCAGGGCCTA
ATAAACCAATAACTATTCCCCCTAATCTAAATTCGGATTGTTGAATTAGCCCTGTACTAA
ATGCAATAGCATTAGGTGGAGAGCCAATGATAGTTCCCATTCCACCAATGGAAGCAGCGG
CTGGAATGCCTAATAGTAATGCTCTAGATAGATTAGCTTTTTTGTCTAGGGTCGCAAAAA
TAGGACTAATCGTCGCAATCATCATCGCTGTTGTAGCTGTATTGCTCATAAACATTGACA
TTAGTGCAGTAATCAACATTAATCCCCAAAGTACATAACGAGGGTCTGTACCAAATTTAG
GTAATAAATGTTTCAACAATAACGTATCTAACGCTGTTTTTTTCATTGCTTCCGCAAGGA
AAAAACCACCTAGAAAGAGCCAAATAACACTATCCGACCAGGTTTGTAGATATTTCATTG
CATTTTGTGCATCGTGCCTTCCCATAATTAACACGAGAAAACCGATGATTAAAATACCTA
CTGAAAACGGTGGAATAGCTTCAGTTACCCATAAACAAATCGCAAAAAGAGTAAAAACAT
CACATTTCTTTGAGTTGGGGTAAATAATGGATCTGAAAGAAGCTGTGCCATAAAAAAGCA
AAAACAAGCGAGAATAGAAAGAAAAGCACCCTACGTTTTCTGGCTAATGCTAGAGGATAT
TTAGTCAGTTTTTTTAACGAAGCATAACGTGAGTCAACCATAATTGCCTCCTATATGAAA
TGACGTTCAGATTTTATAAGAGTCACTCAAAATAAACTGTGATCACATTCAAATTGTTAA
AAATTCATTACCGCTAAAATATATTTTACAAAAACACGGAAGCGCAAAATGCACTCCAGA
TTATTGACAAAGTAGCTTGTAGGGTGGGTCTTGACCCACCATATAAACGTAACATATTGA
TTTTATTGGTGGGTTAAAACCCACCCTACAATATTCAATCTGTTTAATATATAGTTTGTC
AGCAATCTGACTCCCACATTTTTGCATTGTAATTATCAGAATTTTGATAAAATCTTACCG
CTTCTTAGCTAAAAAGCGTATAATCTCGCCAATTTTGACAACCTAAAGGAAGAGTATGAG
CCAATTTTTCTATATTCACCCCGAAAATCCACAACAACGCTTAATTAATCAAGCAGTGGA
AATCATCAAAAATGGTGGTGTGATTGTTTATCCGACAGATTCTGGTTACGCCTTAGGTTG
TGCGATTGGCGATAAGCACGCAATGGACAGAATTGTGGCAATCCGTCGTTTACCTGAAAA
TCACAACTTTACGCTCGTATGTAGCGATTTATCAGAGCTTTCGACTTATGCACTAGTGAC
AAATCAATCTTACCGCTTGATTAAAAATAATGTGCCAAATCCTTATACCTTTATTCTGCC
AGCGACTAAAGATGTGCCTCGTCGTTTAATGACTAAACGTAAGACGATTGGTATTCGTGT
GCCAAATAATGTAATTGCTTTGGCACTGATTTCTGCTTTGGGTGAACCGATTCTCTCGTG
TTCATTAATATTACCAAATGAAGCAATTACCCAATCGGATCCTGATGAAATTCGAGAGCA
TTTAGAACATCAAGTTGATTTAATTATTCACGGTGGTTACTTAGGGCAATCACCGACAAC
AGTGATCGATTTAACTCAAGATAGCCCTGAAATTATTCGAGTGGGTTCGGGCGATCCGAC
ACCTTTTGTAGCATAATATCCCTCTCCCGCTTGCGGGATAGGGTGGAGAAAATCCGAAGG
ATTTTCGGAGGGAGAGGGATTATACTCCCCCCCTTCCGCCCTTCGGGCACCTTCCCCCGC
AAGCGGGGGAAGTATAGTAAATAACACTCCGACGCTTGTGAAAGCGACAAATAAGGAACT
TAAATGACGACATTTCGTAAACCAACTGCAACCAAGCGGTCAGATTCTGCAAAAACGTTG
CAAAAACCGACTCAGCGTAATACACGCCAAGAAACCCAAAATCGTAAACCACTTGTAAAA
AAATCGCCGAAACCGACCGCTTCCATTGAAACGGAAAATAAAGCAAACGACAAAATCGTC
GGTGAAAAACTACAAAAAATTCTAGCTCGTGCAGGACAAGGCTCTCGCCGTGAAATTGAA
GAAGTGATTGCGGCAGGGCGAGTAAGTGTAGACGGTAAAATTGCGATGCTAGGTGATCGT
GTACAGGTTAGCTCGAGCACCAAAATCCGTATCGACGGCAATTTAGTCAGCCTAATTCCA
ACGCAAAAAGAGATCTGCCGAGTGTTGATGTACTACAAACCTGAAGGCGAACTCTGTACT
CGTTCTGATCCTGAAGGAAGAGCTACGGTATTCGACCGCTTACCACGTTTAACAGGCTCT
CGCTGGATTGCGGTGGGGCGTTTGGATATTAACACTTCAGGCTTGCTACTATTTACCACT
GATGGCGAATTAGCGAACCGTTTAATGCACCCAAGCAGAGAGGTTGAGCGTGAATATTCT
GTGCGTGTATTTGGCGAAGTGAATGACGCAATGATACAACGTTTACGCAAAGGTGTGCAG
TTGGAAGACGGCCCTGCTAATTTCAAGCAGATTAAAGCAGTTGGCGGCACAGGGATTAAC
CAGTGGTTTGATGTCACCTTAACCGAAGGACGTAACCGTGAAGTTCGTCGTTTATGGGAA
TCACAAGGGATTCAAGTGAGTCGTTTGATTCGTATTCGTTACGGCAATATCAAACTTGAA
AAAAGTTTACCTCGTGGTGGTTGGGAAGAGATGGGATTAGAACAAGTGAACTACTTGCGT
GAATTGGTTGGCTTAAAGCCTGAAACGGAAACTAAGGTTGATGTAACAAAAGCCCGTCGT
CGTACCAGTACTCGACAAATCCGTAAAGCCGTGAAACAGCATACGAAATACCGTAAAATT
TAAATGTTCCCCCCTTTGATCTGCACCCCAAAAGTTGGACTAAACAACCAACTAATTAAG
GTGCAGATTTTTTATGGCTAAATACACCCAATCTTTTAAACAACAAGTGATCGAATTTTA
TCTTCAAAATAATAGAATTCGCTCATTAACTCGTCAGCATTTTCAGGTTAAGGAAACCAT
ATTAAGATATTGGATTAATCAGTATAATCACACCTCGTGAAGGAACTACGCCACCAATTT
CCGTTTGAGATTTTATTGCAATTGGTTGATTTAAAACGGAGTACGTTCTTTTATCATCTT
GCTGAAAAAGACAATAAAATGGCAAGTTATCAGTCGATATTGAAGCAAAGCGGCATCGTA
CAAAGTATGTCGAGAAAGGGAAATTGTTTGGATAACAGTGCAATGGAAAGTTTCTTTGGG
CGTTTAAAAACGGAATGTTACTTTGGTAAACGGTTTGAGACCTTTGAGCAACTGGAACAA
GCTATTCACGAATATATTCATTATTACAATCATGAGCGTATTCAAGTAAGATTAAAAGGA
CTAAGCCCTGTGGAATACAGAATTCAGTCCTTGAACTAAATCAGTCTAACTTTTTGGGGG
CAGATCAAAAACCACCGCACTTTTTTGGGCAATTTACATCTTAATTTTTGCTATCGCGCT
CATTGGCATTGTGGCGGGTAATTTTTATTACTATAAAACCTATAACAATTATTACGATAT
GTTTATGTTTGGTTTAGTGGAAGACGATACCAAAGCCGTGTTGAAAAATATCTATGATGA
TTACCCTGTTATTTCAGGATCTCTCGCAGTGCTTGTGTTAGCTGCGCTTCCTGCGTACTT
TATGTATTATGCGTTATACCAAGGATTGTTAAATTGGGATGTGCATTGGTCTGTTGCAAC
TTTGCTTTTTGTTGGCTCATTCCTTGCCTTGGCATTTTTTGTACGCGGTACAATACGCTC
CAAACCATTAACCAAAGATCATGCGCAAGTTTCCTCTTTAGCCGTTATCAATAAACTAGT
CCCAAATGGCGTAATTGCTGTGGAATGGGCATTTAGAGATCGTAAACGCAATATTCTTTT
TGAGGCGGTTGATTTAGACGAAGGTAAAGCCTTAATGCAACAAGTCTTTGGCACAGATAG
CCTGATTGAGCGTACGCCTGTTAATCCTGCATTGAAGGAAAGCAAACCTCATGTTGTATT
TGCCTTAATGGAAAGCTTTGGTACCAATTATTTGGTTTTAGATAACCCTGAAACCAATGA
TTTATTGGGACAATTACGGTCGCACTTTGAACAAGATTTTGTGTTCAAACGCTTTACCTC
TGATTATAACGGCACTGCGCCAACTTTGGCATCGTTGCTTTTTTATAGCCCTATTCAAAA
TATCAGCCAATCAGCTGCACAGCAAATCGCCCCGCCCTATAGCCCATTTAAAACCTATAA
ACAACAAGACTATCGTACGGTGTTTATCACATCTGGTGGTTTAATGTGGCACAACTTAGG
CAATTATTTGCCGTTGCAAGGTGTGGATGAATGTTATGACCAAAATGATATTATCGAAAC
TTTTCCTGATGCAAAACCTGCCATGTCTTATTGGGGCATTGCGGATGAATATGCCTTTGC
CTTAGCAGAACAATTACTGAAAGAAAGTAATGAACCTTTATTTATCAATATATATTAAGT
ATGACGAATCATCCGCCTTATGAAGTACCTCAACATTACAAGGCGGAGCGTATTAATCCT
CAAGTACTAGAAGGAAAATTTGGCAGTGAAGAAGAAAATCGCAAATCCCTTTCCACTTAT
CAATATGCTAATAACGCCTTGGGGCAATTTATTACACAAGTGGCGCAAAGTGCGGTGGGA
AATCGAACCATTATTGCTGCTATAGGAGATCACCACGTGCGCTGCGTGCGTTTCGATGCG
CCAAAACAGAATTTTATGGCAATGGGCGTACCGTTTTATGTTCATGTTCCAACGGAATTA
CAGAGCAAACTTGCCCTTAAATTTGATCCAAGCCGCATTGGTTCGCACAAGGATATTATG
CCTACATTATATGGTTTAAGCTTATCAGATGCGGAATATTGGAACCTAGGCGGGTGCAAT
TTGTTGGCGGAGCAAGACAATGAAAAATATGCTTTTGCTTATAACGAAGGACTTTATGCC
GATAGCGAAGGGGTGAGCGATGGCGAGCATCTCACGCAATATTCTTGGCAAAATCCAACC
GCACTTTATCCTGACAATCTTTGAGTTACCGAGTTGAAACCAGTGAGTGATAAAAAACGG
GCGCGAATTCAGGCTTATAAACAACTTTTAACATGGCAGATTCATTACTTAGTGAAAGGA
TTAAAATAGTCATTCCTTTCAAGTGCGGTCATATTACCGAAAAAATGGGGTTGATTTAAT
GAAAATCCCATTTTGCCCTTCTCTAAATATCCCAAAACCTACTTCATATTCTCTTGAATC
CTTCCTTCATCCAATAATTATTTCTAAAAAAGTTGACAATATTAATTTATACTAGTTTAA
TAGTACAAAATTAACAAATGCCAGGATGTTAAAAATGCAGTCCGTTTTTATCCAAACCAA
AGAATATCATGTGGATTATTGTAATGATCCCATCGCCATTTTTGCGACACTTTGCCAAAA
CCGACAAAATACCTTGCTTTTAGAGTCCGCTGAAATCCAAAGTAAAAACAGTTTAAAAAG
TTTGTTGCTAGTAGATGCCGCATTAAAAATTTCTTGCCAAGGACAACAAGTTGATTTCGA
GGCATTGACCTTAAATGGGCAAGGGGTTTTACCCTACATCGCACAACAATTACAGCCTAT
TTGTGAAATAAGTTCGTTTGATACCCATCATCTTTCGGTGAAGTTTTCTTTGCCAAACCC
AAATCTTGATGAAGACAGTAAGCTAAGCGCCCCGTCGATTTTTGATGGATTACGTTGCTT
AACAACGCTTTATCAGCATAGCGATATTCCGATTTTCTTAGGGGGATTATTTGCTTATGA
TTTAGTCACCAATTTTATTCCTATGGAAAATATTCAATTAAAAGACGATGGTTTGAGTTG
CCCTGATTATGTCTTTTATTTGGCTGAAAATTTATTACTTATTGATCATCAAACCTTGTC
AGCGACATTGCAAACCTTTTGCTTTCATCCAAAGGCAGCCGATGGCTTGAATCAAAGTGC
GGTGCAAATTTGCCAAAATTTGCAAAAAGTTGAACCGCACTTGCCTCACATCCTCGCCTC
CACAGAAGTTCGCACGAATTTAGAAGATGAGGCATTTAAAGATATTATCCGTTCACTTAA
ACATCATATTCATATTGGGGATGTATTCCAAATTGTACCATCAAGACGTTTTTCTTTAGC
TTGTCCAAATCCTCTTCGGGCATACCGACAACTAAAACAAACCAATCCAAGCCCTTATAT
GTTCTTTATGCAAGATGAGGTGTTTACTTTATTTGGAGCCTCACCGGAAAGCGCCTTGAA
ATATTCCGCACAAACACGCCAAGTGGAAATTTATCCGATTGCTGGTTCAAGACCGCGAGG
TTTTGATGAGCAAGGTCAAATCGATCTGGATCTGGATGCTCGCTTAGAATTAGAGCTACG
CTTAGATAAGAAAGAACTCGCGGAGCATTTAATGTTGGTGGATTTGGCTCGTAATGATGT
GGCGCGTGTGTGTGAAAGTGGCTCACGCCATGTTAAGGCATTAATGCAAATCGATCGTTA
TTCGCACATTATGCATTTGGTTTCTCTGGTCGTAGGAAAATTGCGCCCTGAACTGGATGC
GTTGCATGCTTATCAAGCCTGTATGAATATGGGAACTTTAACCGGTGCACCAAAAATTAA
AGCGATGCAATTAATTTACCTTGTTGAGCAACAAAAACGACATAGTTATGGTGGCGCAGT
GGGTTATTTGTCCTCAAACGGTAATTTGGATACCTGTATCGTGATTCGTTCTGCTTTTGT
ACAAAACGGGATAGCGCATATTCAAGCCGGTTGTGGAGAAGTGTTAGATTCTGATCCACA
AATGGAGGCAGATGAAACCCGCCATAAAGCTAAAGCAGTGATTAATGCCATTATTCAGAC
TCACAGCGCAATATAAGGATTTTTTATTATGGCAACCATTATTTTTTTAGATAATTTTGA
TTCTTTCACCTACAACTTAGTCGATCAATTTCGGACATTAGGTCATCAGGTTCAGATTTA
CCGTAACGATTGTGATATAGCGTTGTTAGAACAAGCCGCCTTAGCTCAACCCAATACCCT
ACTTGCCTTATCCCCCGGTCCGGGTAATCCCTCTGAAGCCGGCAATTTACTGCCATTAAT
TGCGCGCTTAAAAGGCAAAGTGCCTATGATTGGTATTTGCTTGGGGCATCAAGCTTTGAT
TGAATCTTTTGGTGGCAAAATTGTTCATGCCGGCGAAGTGTTACATGGCAAGGTATCGCT
AATTTCTCATGATAATTTAGCTATGTTTGAAGGTTTGAATAATCCTATGCCTGTTGCTCG
CTATCATTCATTAATGGGCGTTGAGTTGCCTGATGAGTTAATTGTTAATGCCACTTATGA
AAATATCGTCATGGCAATTCGCCATAAATCTTTACCGATTTGTGGTTTTCAATTCCATCC
TGAGAGTATTTTGACTGTACAGGGATCTCAATTATTGAAACAAACTATCGCATATTTAAT
GAATTTTAATAGAACACAAGGAATATAATATGCAAACAGAACAACTCTTACTTAAAATTA
TTGAGCAAACTCATTTAACATCCTCGGAAATGCAACAGCTTTTCACATCCATCATTCAAG
GGGAATTAAATCCAATACAGCTCACTGCGCTGTTAATTACGCTAAAAATACGCGGGGAAA
GCGCTGAAGAAATAAGTGGTGCAGTGGCAGCATGCCTTAATGCGGCACAATCCTTCCCTA
CCCCTGATTATGCATTTGCCGATATTGTCGGCACCGGTGGGGATAGCGCCAATACCATTA
ATATTTCTACCGCCTCTGCAATAGTTGGAGCTGCTTGTGGGTTAAAAATCGCAAAACATG
GAAATCGAAGTGTATCAAGCAAAACCGGCTCAAGCGATTTATTAACCGCACTTGGAGTCA
ATATCAATATGCCGGCGGATATTGCAAGACGGGCATTGGATGAAATCGGGCTTTGTTTTC
TTTTTGCCCAGCAATACCACCTCGGGTTTAAACATGCGGTTCCTGTGCGTCAAGCACTAA
AAACAAGGACTATCTTCAATATTCTAGGACCGCTTATCAACCCTGCACGACCAAAACGTC
AACTACTTGGTGTTTATTCTCCTCATTTACTCAAACCTTATGCCGAAACCGTTGCACAAC
TCGGTCATCAACATACTTTTGTTGTGCATGGCTGTGGATTGGATGAAGTGGCTATTCATG
GACGGACTGATGTAGCGGAAATCTATGATGGGAAAATCACCTACTACAGCCTTTCTCCTT
TGGATTTTGGTTTTCAAGCCAAACCATTGGAATCTTTACGTGGTGGTGAACCTGCAGAAA
ATGCCCAAATGATAACCGCACTGTTACAAGGTCAAGGCAAACCTGAACATGCCCAAGCCG
TTGCAATGAATACAGCATTATTGATGAAATTGTTTGGTTATGAGAACATCAAGCATAACG
CACAACAGGTTTTGGATGTCATCCAATCCGGTAAAAGTGTTAATGTTTTATCTCAATTAA
CGCGTTATTAAAAGGAATTCACTATGCCACAAAACCACACGCAACCTAGTATTTTGAAAA
CAATCGTACAGGATAAATTACTTTGGATCCAACACCAACAAACCCATTTTCCTTTGAGTG
CGTTTCAAAATAGCCTTCAACCTAGTGATCGGGATTTTTATACCGCACTTCAGCAAGGTT
CGGCGCAAAAACCGGCTTATATTCTTGAATGTAAAAAAGCCTCTCCCTCAAAAGGTTTGA
TTCGAGCCAATTTTAATGTAGAAGATATTGCACAGGTGTATAAAAGTTATGCCTCCGCAA
TTTCTGTTCTCACAGATGAAAAATATTTTCAAGGGGATTTCACTTATATTCCGCGCGTTC
GCCAGCTCGTCAACCAACCAATCTTGTGCAAAGATTTTATTGTGAGCGAATATCAAATTT
ATTTGGCGCGCTATTATCAAGCAGATGCGATTTTATTAATGCTTTCTGTGTTAGATGATG
AGACCTATCGTCGATTGGCAGAAATTGCATATGGATTAGGCATGGGAATATTAACGGAAA
CTTCAAATCAAACAGAATTAACTCGAGCCATTGAGCTTGGCGCTAAAGTTATTGGTATCA
ATAATCGTGATTTGCATGATTTATCTGTCGATATTGCTCGTACACCGCCTCTTGCACGCC
AAATTCCGGCAGGCCGAATTATTATTAGCGAATCAGGCATTTACCACCATCATCAAATTC
AACAGCTGAAATCTGATGTACATGGTTTTCTTATTGGTAGCAGTTTGATGGGAAGTCCCG
ATCTCCATCAAAGCGTCCGCACCTTAATTTTTGGCGAAAATAAAGTTTGTGGACTTACTC
GTCCGCAGGATGTACAAGCCGTGTATGAGCAAGGCGCATTGTATGGAGGCTTAATTTTTG
CAGAACATTCTCCCCGACAGCTTTCATTACGCCAAGCTCAAGAGTTGGTGGTACAGGCTC
CCTTGCGTTTTGTCGGCGTATTTCAAAATCAATCTATTGATTTTATTGAAAAAATCGTCA
ACCAACTTGATTTATTTGCAGTACAATTACATGGCGAAGAAACGGCTGAATTTATTGCCG
CACTTCGCCAACAATTACCGCAATCATGCCAAATTTGGAAAGCAATTTCAGTTGATGCGC
CCTCTAAAATTACATTAGCCGCCCTTGCAACCAAAACACAAAGTAAAAGTGCGGTAAAAA
TTCCGTCGATTCCCCATGTGGATCGCTACATATTGGACAGCAAAATCGGCAATCAACGTG
GAGGGACTGGACAGCCTTTTGATTGGTCGAAAATCCCTCAAGAATATAAATCTAAACTGC
TCCTTGCCGGTGGCATTAATCCAGACAATATTGAGCTTGCCTTATCACAACATTGCCTAG
GTCTTGATCTCAATTCCGGCGTAGAAAGTCTAACGGGCATGAAAAGCCCACAAAAATTAG
CAGCGGTGTTTAACAAAATTTTGGAGCGTCAAACACCTAAAAAATTATCATAAAAATGTA
AAAGGAAATGCTATGACAACCATTCTTAATCCCTATTTCGGTGAGTTCGGCGGTATGTTC
GTTCCCGAAATCTTAGTACCTGTTTTACAAGAACTGGAAAAAGCCTTTGTGGAGGCGAAA
GAAGATCCTGCTTTCCAACAAGAATTTCAGGATTTATTAAAAAATTACGCCGGTCGCCCT
ACAGCATTAACATGTTGCCGTAATTTAACAAAAGGCACGAACACTACACTTTATTTAAAA
CGTGAGGATTTATTGCATGGTGGCGCCCATAAAACCAACCAAGTTTTAGGGCAAATTCTC
TTAGCAAAACGCATGGGGAAAACACGTATTATTGCTGAAACCGGTGCAGGACAACATGGC
GTTGCGACTGCATTAGCCTGTGCAATGCTCAATATACCTTGCCGTATTTATATGGGCGCA
AAAGATGTTGAACGTCAATCGCCTAATGTTTTCCGAATGAAGTTAATGGGCGCCGAAGTG
ATCCCTGTACAAAAAGGCTCTTGTTCACTCAAAGATGCTTGCTGTGAGGCTATGCGGGAT
TGGGCTGCAAATTATGCCACAACACATTATCTGCTCGGTACCGCCGCAGGCCCGCACCCA
TTTCCAACCATCGTGCGTGAATTCCAAAAAATGATTGGAGAAGAAACCAAAAGGCAAATT
TTGGAGAAGGAAGGGCGCTTACCTGATGCGGTTATTGCGGCTGTCGGCGGCGGATCAAAT
GCCATTGGTATGTTTGCCGATTTTATTGAAGAAAAAAGTGTACGCCTAATTGGGATTGAA
CCAGCAGGCAAAGGCATTGAAACCGGTGAGCATGGTGCGCCTTTACGTCATGGTTCAGTC
GGTATTTATTTTGGGATGAGATCCCCGATTATGCAAACCAAAGACGGGCAAATTGAAGAG
TCTTATAGTATTTCAGCCGGTTTAGACTTCCCTTCTGTCGGCCCGCAGCACGCGCATCTC
CATGCTATTGGTCGTGCAGATTATGAGAGCATTACAGATGATGAAGCACTTGAGGCATTT
CAAGCTTTAGCACAACATGAAGGTATTATTCCTGCTTTAGAAAGCTCCCATGCTTTGGCT
TACGCATTAAAACTCATCAAGCAAGATCCAACAAAAACACAACTACTTGTTGTGAATCTA
TCCGGTCGTGGTGATAAGGATATTTTCACGGTGGATAAAATTTTAACTGCAAAAGGAGCT
ATCAAATGATTGTGCAATCATCTCGTTTCAGCCGTTTATTTGCTCAATTAGCTGATAAAA
AACAAGGGGGATTTGTTCCTTTTGTGACACTTTGTGACCCTGATTTTGAGCGCTCTTTTG
AGATTATTTGTACTTTAGTTGATAATGGTGCGGATGCCTTAGAATTAGGCTTTCCCTTTT
CTGATCCCTTGTTGGACGGACCGGTTATTCAGGCTGCCAATGATCGGGCTCTCAATGCAG
GTTGTAGCACCGAAGAAAGTTTTCAGTTACTTGCCAAAGTGCGGTCAACCTATCCAGACA
TACCGATTAGTCTGTTGCTTTGTGCCAATTTAATTTATGCGCAAACTCTTGATAAATTCT
ATGCACGCTGTGCCGAAGTGGGCGTTGATGCCGTATTGGTTGCAGATATTCCTTTACTCG
CCGCAGAAGAATATATCCAAGCTGCTCAACGTCATGATGTACAGCCGGTTTTCATTTGTC
CACCTAATGCTAATGAATCCACAATTAAAGCGGTAGCTCAACATACTCGAGGTTATACTT
ATTTAGTCTCAAGAGCCGGCGTTACTAGCGCAGAAAATCAAACACAAGCTGCCAATTTAG
ATGTTCTTATTGAAGGGTTAACCCAATATCAAAGCGCCCCAATTTTACAAGGTTTTGGTA
TCGCAAAACCGGAACAAGTTAAAGAGGCGCTGCGTTTAGGGGCTGCCGGTGCAATCTCGG
GTTCCGCTACAGTTCAGATTATTGAACGAAACCTCGACAATCACCCTCAATGTTTGCTTG
AATTGGCACAATTCGTACAAAACATGAAGAGGGCAACACATCTCTCATAAATAGGAAATA
TAAAATAAAAAGGGCGAAATACTTCTTTCGCCCTGTCATCCTACTGTCTGTTATGCCTTT
TATTCCTAATATTAAGAATAGGATAACAACTAGAAATTCAACACTTTATCTGCATTGACC
GTCCAATCAGCTAATTCAACTAATGTACCAATTTCAACGCCTTCAGCTGGTGGTAATGAG
GTAATTCCACGTGCATTAGTGCAAGTTTTACATAATTTGACCATAGCCCCTTGTGCGGTG
AGAATTTCAAGCATTTGTTGCAAATGGTAACCTTCTGCCGGCTGTTAATGAGCAAGTCCC
CCGCTAACGGCATCTGACATTAGCAATAACTTTAATTCAACCGCACTTTTGTGTTGCTCT
TGTAGTTGTAAAGCTAAACGCAATGCGCTGAAAAAATGTTCATCACCATATGGAGAAGAA
TGAATAATAAAAAGTATTTTATGCATGAAAATATCCTTATTTGAAATGAAATAGAAATAA
CATTTAGAAAAAATGACTATTTATCATAAAGATAAAAATGATCTGCACCCCAAAAGTTGG
ACTAAATAACCAACTAATTAAGGTGCAGATTTTTATGGCTAAATACCCCCAATCTTTTAA
ACAACAAGTGATCGAATTTTATCTTCAACATAATAAAAATCGCCATTAACTCGTCAGCAT
TTTCAGGTTAAGGAAACCATATTAAGATATTGGATTAATCAGTATAATCACACCTCGTGA
AGGAACTACGCCACCAATTTCCGTTTGAGATTTTATTGCAATTGGTTGATTTAAAACGGA
GTACGTTCTTTTATCATCTTGCTGAAAAAGACAATAAAAATGCAGCGATTGAGCAAGAAG
TCATCAAAATTTATCACAAAAATGACGGTAATTACGGTTATCGTCGTATTACGCTGGAAT
TAAGAAAAATATAGCTGATTAACCATAAAAAAGTCCAACGCTTACTGCAACAACTTGGGT
TGAAAGGGAAAAACAAACGCAAAAAATATCATTCTTATCGTGGCGAAGTCGGCAAAATTG
CAGAGAATTTGCTAAAACAGAATTTTCACACTACAGCCCCAAATCAAAAATGGGTCACCG
ATGTGAGTGAATTTAAGTGTGCAGGAGGTAAACTTTATCTCTCGCCGATTAAGGACTTGT
TTAACGGTGAAATTATTGCTTATGATGTGGCAAGAAACCCAAGTTTCGAGCAGATAAGCC
GAATGATAAAACGAGCTGTAGCAAGGCTTGACGGAGCAACGCCAATACTCTATTCTGACC
AAGGTTGGCAATATCAAATGGTAAGTTATCAGTCGATTTTGAAACAAAACGGCATCGTAC
AAAGTATGTCGAGAAAGGGAAATTGTTTGGATAACAGTGCAATGGAAAGTTTCTTTGGGC
GTTTAAAAACGGAATGTTACTTTGGTAAACGGTTTGAGACCTTTGAGCAACTGGAACAAG
CTATTCACGAATATATTCATTATTACAATCATGAGCGTATTCAAGTAAGATTAAAAGGAC
TAAGCCCTGTGGAATACAGAACTCAGTCCTTGAACTAAATCAGTCTAACTTTTTGGGGGC
AGATCATAGCTACTCGCAATTTTATAGCCGAGCTGCTTATGACGGCTCTCGCGAAATCAG
TTTTTATCTTGATAAAGCTGTTCATGGCAAAGGTATCGGTAAAGCCTGTGTGAATTTCTT
AATTAAACAAATGCCCAATTACCAACTGCATACATTATTAGCTTTTGTGTTCGGCAATAA
CGATCAAAGTTTAGGCTTACTGAATAAAATGGGCTTTGAAATTTGGGGAAAACTTCCCCA
AGTTGCAGATATGGAAACAGATTTTGAAGATTTAGTAATCTTAGGATTGAAACAAGGCGT
ATGTGGCAACTAAAGGCATTTTCCGAACTTTCTGCCCAAGAACTGTTTGAAATTTACCAA
GCTCGAGTCGCTGTTTTTGTCGTAGAACAAAATTGTGCGTATCAAGAAGTTGATGAAAAA
GATCGGAAAGCCTTGCACCTTTTTGCAAAAAATTCGGCAAAACTGACCGCTTACTGTCGG
ATTATCCCCGAACAAGATGGTGTGCATATCGGCAGAGTGTTGGTTACCGAAGAAGCACGA
GGAACAGGATTTGCGAAAAATTGATGGCACAAGCCTTAACCATTTGCCAGCAACAATGGC
AAAGTGAAAACGTCTATGTGCAAGCCCAAGCCTACTTGCAAGATTTTTATCAATCGCTTG
GGTTTAAACCGATTTCTGAGGTTTATTTGGAAGATGAGATACCGCATTTGGATATGGCAT
TAAACAATGAATAATAAACTAGACCAAATTGAATACTTGAAAAATCAGCTAGCTCAATAT
CGTCCACTTTCAGCCGCTGAAGTGCAACGCTTGCGAGAAGAGTTTATTATTGAGAGTAGC
TATAACTCTAATGCGATTGAAGGAAATACAATTACATTGCGTGAAACAGTGCTGATTTTA
AAAGAAGGCATTACCATTGCAGAAAAACCAATTCGTGAACATTTGGATATTATCGGTTTT
AAAGACGCGTTTAATTATATTTATGAATTAGTGGCAAATAATGAGCCATTAACCGAACGC
ACGATTAAAGATATTCATTCTTTGGTATTAATGGGGAGTGCGGAAAATCGCGGTGTTTAT
CGCAAAATTCCTGTGCGTATTTTAGGGGCTGAAAATGAGCCGACGGCACCTTATTTAATT
GCGGAAGAAATGCAAAGGTTAATTGAAAAATATCAGCAAAAACTGACCGCACTTCACCCG
ATTGAAGCGATTAGCTGGTTACATTTGGCATTTGAGAGTATTCACCCTTTTATTGATGGT
AACGGACGAACCGGGCGATTGCTGATTAATTTTGAATTATTGAAGCACGGCTATTTACCT
GTTGATATTAAATTTACTCATCGATCAAACTATTACCAATGTTTTGATGATTTCCATAAA
AATCAGCAAAGTGCAGTGGCTTTAACGGAATTAATTGCGGATTATGAAATTCAAGAGTTA
GATCGGTATTTGAAAATTTTGGAGAAATACAATGACCAAAATTGAACGAATTAGAGAACA
ACAACGCCAACTGCAAATTCAATTTAAAGCGTGGATGGATGATAAGAAAAAGCGTGAAGT
GCTGACTTTCCAACGCTCGAATGGAAATATTGTTCGCCATTATCCTGACGGACATGAAGA
AATCATTGAATATGCAAAATAATTTAGCTATTTTTTACTTTGTTATTGTGTTTGACAAAT
CTCCCCTAACCCCTCTTTGCTAAAGAGGGGGATCAGATCGAAGAAAATAATCGCTCATCT
GAAAAATTGAGCCTCTTTTTGAAGTACTTCGATTTTATATTTTCGTTTGAGCCAGTTCCC
CTCTTTAGCAAAGAGGGGTTAGGGGAGATTTGGCAGAAGTGAAAACGAAGTCGGTAAGTA
AAATTTGCCTTATCCCTAGCACGGCAAAGCCGTACTAGATCAAGCATAAGTTAGTCCTTT
CAGGACTTTGATTTGAGCTACAGTGTAGCTTATTTATACATAATGTTGAGAAATATATGA
AAATAGAAGAAAACACTGTTTTACAGAAATTATTAAATTTAATTGATAGTTTAAGTACTA
CTAAATTTAAAGATGCAAGTGATGAGCTAACTAACTTTATTTATTCTTTAAACAAAAATC
AGTTAATAGCTCTTGTAAGAGCTATTGGTATATTACCTGAATCAATAAAACCAAGCTCAA
CCCAAGAAAAATTATTTTCTAAAGCTGGAGATATTGTTTTAGCCAAAGCTCTTCAATTAC
TTAATTTAGATGCTAGACCTTTAGAACAAAGAGGAAATGCTGCTGATGTAACAGCACTAT
CTATAGAGTTTAACTACGGCTTAGTTGCTGATGCAAAGTCTTTTAGACTAAGTCGCACAG
CAAAAAACCAAAAAGATTTTAAAGTAAAGGCTTTAAGTGACTGGAGAGAAGATAAAGATT
ATGCTGTATTAACAGCCCCCTTTTTCCAATATCCAACAACACAAAGTCAAATATTTAAAC
AATCATTAGATGAGAATGTATTACTTTTCAGCTGGGAACATTTAGTTATTTTATTGGCAA
TTAGATCTAAAAGAAACAGATTCTTTTACGTTTGAACAATTGTGGAATTTTCCATTAAAA
CAAAGTAAAAAAACATCGGTGGCAGAATCTGAGAATAATTTTATGAAAGATTTTAATGAA
TATTTTATGAAGTTATTTAAAATAGATAAAAAAACATTACATAAATTATTCCAAAATGAA
ATTAAATTTATTGAAAATAGATCTATAAATGAAAAGTCTTATTGGGAAGGGCAAATTAAA
AGAATTAAATCTTTAACTAGAGAAGAAGCTATTGAAGAATTATTAAAAGAAATAAACATA
TCATCAAAGATAGATATCATTGATGGGTTTGTTGAGGCAATAAAGAATGATGAAAGATTG
TATCTATAATGATGATTCGATAATTGCTATAAAAAATATCAAAAGTAATTCTATTCATTC
AATCATATCTGATATTCCTTATGGGATAGATTATGATGATTGGGATACGTTACACTCTAA
TACTAACAGTGCGTTAGGCGGTAGTTCCATAGCTCAACAGAAGACATCTCTATTTAAAAG
AAGAGGAAAACCTCTTAATGGTTGGTCTGAAGCAGACAAAAGACGACCACAAGAATATCA
AGAATGGGTAGAAAGTTGGTCTAATGAATGGTATAGAGTTCTAAAATCAGGTGGTTCTGT
CTTTATTTTCGCTGGAAGACAATTTGCACATAGAGTTATTGTTGCTTTTGAAAATAGTGG
GTTTACTTTTAAAGATATGCTTAGTTGGGAAAGAGATAAGGCACCACATCGTGCCCAAAG
AATTTCCTGTGTATTTGAAAAAAGAGGAGATACTTTTAATCAGCAAAAATGGGCAGGTTG
GAGAGTTGCAAATTTACGTCCAATATTTGAACCAATACTATGGTTTCAAAAGCCATATAA
AACAGGGGGGACTTTAGCAGATAATTTAATAGAGAATGAAGTTGGAGCTTGGAATGAAAA
TGCATTAACATCTTGGAATATTCAGCGAGGAGCTTTAAATCATTCAAATATGTTTAAAGT
ACAGGTGACCACAGAAGATAGAAAATATCATATCACCCAAAAACCTTTAAACTTAATGAA
ATTACTGGTGGAACTAGTCACTAAAGAAAAGCAGATTGTTTTAGATCCTTTTGCTGGTAG
TGCATCCACCTTATTAGCTGCTCGAGAATTGAATAGACATTTTATAGGATTTGAAAAAAA
TAAAGAAATATATGATATAGCAGTTAAACGCTTAGAAAATACTTTGGATAATAAGTTAGT
ACATCAAAAAAGAGACAACAATGACCCAAAAATTCGAAATGGCAGATCGTTTCGACTCGT
CGGCAGTCGAACAAGCACTTTATAAACACTGGGAAGAACAAGGCTATTTTAAGCCGAATG
AAAACCCGAATGTTCCAAGTTACTGTATCGCAATTCCACCGCCAAATGTGACGGGGAGTT
TGCATATGGGGCATGCTTTCCAGCAAACCTTAATGGATACTTTAATCCGTTTTAATCGTA
TGGAAGGCAATAACACCCTATGGCAAGCGGGTACAGACCACGCGGGGATTGCAACCCAAA
TGGTGGTGGAACGCAAAATTGCGGCGGAAGAAGGCAAAACCCGTCACGATTATGGGCGTG
AAGCCTTTATCAATAAAATCTGGGATTGGAAAGCTTATTCGGGCGGCACAATCAGCCAGC
AAATGAGACGACTTGGTAACTCAATCGACTGGGATCGTGAGCGTTTCACAATGGATGAAG
GCTTGTCCAATGCGGTAAAAGAAGTGTTCGTGCGTTTACACGAAGAAGGCTTGATTTATC
GTGGCAAACGCTTGGTAAACTGGGATCCAAAATTACATACAGCGATTTCCGATCTTGAAG
TGGAAAATAAAGAGAGCAAAGGCTCGCTGTGGCATTTCCGCTATCCATTAGCCAATGGGG
CGAAAACGGCGGACGGTAAAGATTATTTGGTGGTAGCGACCACTCGTCCTGAAACGATGT
TAGGCGATACGGCGGTGGCGGTTCACCCTGAAGATGAACGTTACCAGTCTTTGATCGGTA
AAACCGTAATCCTACCGCTTGCAAACCGTGAAATTCCGATTATTGCGGACGATTATGTAG
ATCGTGAGTTCGGTACAGGCGTGGTGAAAATTACTCCTGCTCACGACTTCAACGACTACG
AAGTCGGTAAGCGTCATCAGTTGCCAATGGTGAACGTGATGACCTTAAATGCGGACATTC
GTGCGGAAGCGGAAATTATCGGCTCAGACGGTAAACCTTTGACAAATTACACCGCACTTA
TTCCAGCGGATTATCAAGGTTTAGAGCGTTTTGCGGCACGCAAGAAAATCGTGGCAGACT
TTGAAGCACTCGGTTTATTAGATGAAATCAAACCGCACGACTTAAAAGTGCCTTACGGCG
ACCGTGGGGGTGTGCCGATTGAGCCGATGCTGACAGACCAATGGTATGTGAGCGTGAAAC
CGCTTGCCGAAGTGGCAACCAAAGCGGTGGAAGACGGCGAAATCCAATTCGTGCCGAAAC
AGTATGAAAACCTTTATTTCTCTTGGATGCGTGATATTCAAGACTGGTGTATTTCTCGCC
AATTATGGTGGGGACACCGCATTCCTGCGTGGTACGATGCGGAAGGCAACGTTTATGTGG
CTCGTGATGAAGCGGAAGTGCGGTCAAAATATCAGTTAAATGCTGATGTTGCGTTAAAAC
AAGATGAAGACGTGTTAGATACTTGGTTCTCATCAGGCTTATGGACATTCTCAACCTTGG
GCTGGTCAGAGCAAACCAAAGAACTCAAAATGTATCACCCGACCGATGTGTTAATCACAG
GCTTTGACATCATCTTCTTCTGGGTGGCTCGTATGATTATGTTTACGATGCACTTCATCA
AAGATGAAAACGGCAAACCGCAAGTGCCGTTCAAAACTGTGTATGTAACGGGCTTGATCC
GTGATGAACAAGGGCAAAAAATGTCGAAATCAAAAGGGAACGTATTAGACCCGATTGATA
TGATTGACGGTATCAGCCTTGAAGATCTACTTGAAAAACGTACGGGCAATATGATGCAAC
CGCAGTTGGCGGAAAAAATTGCCAAAGCGACCCGTAAAGAATTCGAGAACGGTATCGCTC
CGCACGGTACGGACGCACTGCGTTTCACCTTAGCGGCATTAGCGAGCAACGGGCGTGACA
TCAACTGGGATATGAAACGTTTGGAAGGCTATCGTAATTTCTGTAACAAATTATGGAATG
CGAGCCGTTTCGTACTCACTAACGATAAATTAGACTTATCGGCAGGCGAAGTGGAATACA
GCTTGGCGGATCGTTGGATCCAATCCACCTTCAACCGCACCGTAGGCGAGTTCCGTGATG
CGTTAAGCCAATACCGTTTCGATTTAGCGGCAAATACCATTTATGAGTTCACTTGGAACC
AATTCTGCGACTGGTACTTAGAACTCACCAAACCTGTGTTTGCTAACGGTACAGATGCTC
AAAAACGAGGTGCAAGCCAAACCCTCGTACGTGTGTTGGAAAAATTGTTACGTTTAGCGC
ACCCGATTATTCCATTCATTACGGAAGAAATCTGGCAGAAAGTGAAAGGCTTTGCATGGG
TGGAAGGCGACACCATTATGTTACAACCTTTCCCGAAAGTGGAAGAAAGCCAAATTGACG
AAGCAGCAGAAATGCAAATCAACTGGTTAAAAGAGTTGATTGTGGCAGTGCGTAATATTC
GTGCAGAGTGCAACATCGCCCCAAGCAAAGGCTTGGATTTCTTAGTGCGTAACCTGTCTG
ACGAACATTGCAAAATGTTAGCGGAAAACGACCGCTTGTTAAAAGCAATGGCGAAATTAG
ACAGCGTACAAGTGCTTGCCCAAGGCGAAGAAGCTCCGCTTTCAGTGGCGAAATTGGTGG
GCAACGCAGAAGTACTAGTGCCAATGGCTGGCTTTATTAACAAAGATGCCGAGCTTGCTC
GTTTGACCAAAGAGATCGAAAAACTTCAAGGCGAAGTGAAACGTATCGAAGGTAAACTCA
GCAACGAAGCCTTTGTCGCAAAAGCCCCAGAAGCGGTTATTGCCAAAGAGCGTGAAAAAA
TGCAAGAGTACCAAGACGGACTTGAGAAATTGCAGACGCAGTATAAGGCGATTGAGGCGT
TGTAATATAGTAATAACTGTCGTTGGAGGTGATATTCTCCAACGGCTCTATTAGTCACGA
AAACACATTTCATTATGCACAATACAGTTTATAAATGGCCTGAGCCGTCTCATCTCTATC
CAGATAGAGGAAAAAAATCTTATAGATTAAAACGTTTCCGTTATCGTTTTCGCTCTATAT
TACATAGATCTCTCATAAAGAAATTTGAACATAAAATTAATTCTGAATCTTCGTTAAAAC
CGTTATTAATCAAAAGAGCCGATTATAGCTATCCTTTAGTTCATCGTTTCTTAGATAAAC
GCTTTAATAGTCAAAGACGTTTTAACATGATTTGTGACAATTTAGACTTTTTACCTAAAG
TACTCTTATCTAAAAATCTCCCTCAGTTATGGGATAGCCCTATATGTTTTACAGAAGTAA
TTGAAGATTTTGAAATCTATTTAAATGTCAACGAATATCAACCAATGGAGGGTTTCTGGG
CATTAGAATTACGCTATAAACCAAGCGGTCAGTTAGTTTATTTATTGACATTTGGTAAAT
TAGAAAATGCATTACTTATCGCAGTTATTCAAGGTCCGAACTTTGAAGGTTCTAAAGAAT
TAGTCAAACAACTAACTAAAAAATGCCATGGGCTTCGTCCAGCCTATTTAATGGTTGAAG
CCATGAAAGCTTTAACTCAGGTCTTAGGGTATTCTAAATTATTTGGCATTCCACAAAAAT
ATCAGAATAAGTCACGCTTTGTTCAAAGCACACGCTATTTTGTTGATTATGATACTATTT
TTAAAGAGAGTAATGGTGAATTAAAGGAATATTGGGAACTTCCCTTAACATTAGAGTCAA
AAAACCTTGAAGATATTCCGAGTAATAAACGCTCAATGTATAGAAAAAGATACACAATGC
TTAATCATTTATTAAGGGCTATTGCTTCTAAACTAAAATCTGAGTTAGATGTAGTCGTTT
AGATAAATTCGGTACTTAATTTTAGGGGCATAGTAGACAAAATGGTTGCTAATTTCGTGA
AAACTATGCCTATATGACAAAGTGGTTACTAATGAATATTTTTAATTATTCTTAGCAACT
CTTTTTATTTAAAAAATCCTGTATAAACAATATCTGACGATTTTTCGTTAATCCATTATG
ATTATTTAATTTTCGTTTAAGTTCACTAAATAGCCCCTCTGAGCGATTTGTCGTCTTTTC
TATATTTAATTCAGAATGTTTTTCATAGATAAAAATAAAATCCATATAACGCTTTAAACT
GGCACAAGCACTTCTTATATTGCGATGTTTATAAGGAAAATAGCCTTTTTCATTCGCTTT
ATCACTCCTTTCTTTTAAAAAATCTTGATGTTTTATAAACCAAGAATGTAATCGCCGATA
AAATTCATTTTTTGAGCTTTTTGTGAGTGTTTTTGCAATTATTTTTAATTCTTTACCCGC
TTGTGATTGATGCTTTTTTCTTAATTTTTGCATCACTATCGCTACCATATAAAATTGACA
CATTTGTACTGGTGTATTAAATAAATCTTTCATCAAGCCACGTCTACCATCACAGACAAT
TGATTGAATTTTATAGCCTTTCATACGAAGTGAATTAAACGCTATTCTGTAATAAACATC
TTTTCCCGTTTTGATGACACGATGGTAAACCACTTTTTTAGAAAGCGAATCCATCAGGAC
TAAAATACTAAATTCACGACCAAAGAAGGTAGTATCCTACAATAATATTTAAATCACGTG
ATAGTGGTGGATTTAATGCTGTTTTAGGGGCTTTTTCGAGATATCTTTGAATTGTTCTAA
TTGAACAATGCTATTTTTCGGCAAGTTGTTTATAGGTTTGTTTTCCTATTGAATAATCAT
TCCAAATACTTATTGGATTTAATTTCTTTTTAAGGGTAAATGTTTTATTACAGGCATTAC
ATTTATAGCGTTGAATATTATTTCTTATACCATGTTTCTTTATTTTCAGACTTTGGCAAA
ATGGGCAGTTTTTTGTTCATGTTTCAAAAAGAGAGCTTAAAGCCTTGTACTATGAGGCTT
TAAGCCACTTTTAGCAGTAGATTTGTCTATTATACCTTTTAATAGAAAGGCTTGTAAGAA
TATTCATCAGCAATCATTTTATCTACTATACTTTGATAGATCTTATCAAAAACAGGAGCT
ATCGGAGAAAGGGATATTACTTTTTGTTTGTGATATTACTTTGAATCTTTTCCAGTGACT
CTCTCGTCATTTCTTGTGATTTTTCCAGCATTTCGGCTGGATCAAGTTTATCTCCCCATT
CTGTAACTTTATTATTTAATAAGGTTACTGATAATCTATCTTGAGATAACATCTGATTAT
CTATCATACTAAATCCGACAAGTGTTTTCCCCCAATAGCTTAGCACTTCAACGTGCCCTT
TATCTGTATTTCTAGCAGATACTTTATTTGGTTGCCCTAATAAGCTAATCACATCTTGTT
TAGACATATCCATTTGTAATTGCATAGCTAGCTGATTATATGATGGTTTAGGTGTACAGC
CGACTATAAAAATAATAAAAGAAATACTTGCTAATAATTTTTTCATATTAAGCTCCTACA
TTGTAATTAACAATCTAAAATTTCTAAATAGAACTCGTAAGAATTAGATTATTTGAATGC
CACACGCGCATTTCTAAACAACCTCATCCACGCCCCATCTTCCCTCCAGTACTCCGGATA
CCAAGAGTTGCTCACCGCACGGTAAACGCGTTCTGGGTGTGGCATCATAATAGCGACACG
TCCGTCTAGGTTAGAAATGGCGGTAATGCCGTTTACCGAGCCGTTCGGGTTGGCTGGGTA
AACTTCGGTTGGGTTGCCGTTATTGTCGATGTATTGGGCGATAACCAAGTTCTGCTTTTG
TAAATTTTCAAGCTGATCTGACCGCTTGAATTCCACCTGTCCTTCGCCGTGGGAAACGGC
AATCGGCATATGCGAGCCTGCCATTCCGCTGAACCAGAGTGAGTTGGTGTCGTTGATTTT
TACCAGCCCTACACGAGCTTCAAAACGTTCGGATTTGTTACGCACGAAGCGTGGCCAGTT
TTCTGTACCAGGAATAATTTCTGCCAAGTTTGACACCATTTGGCAACCGTTACATACACC
TAATGCGAGTGTATTCGGGTTAGTAAAGAATTGGCTGAATTGATCACGCAACATTGGGTT
GAATAGGATCGATTTCGCCCAGCCGCCACCTGCACCAAGTACGTCTCCGTAAGAGAAGCC
GCCGCACGCCACGAGAGCATTGAAGTCGGCGAGATTGCGTCTGCCAGCCATTAAGTCGCT
CATATGCACATCAATCGCATTGAAGCCTGCACGGTCGAAGGCGGCTGCCATTTCGTAATG
GCTGTTTACGCCCTGTTCACGTAAGATTGCCACGGTCGGTTTCACGCCACGGTTGATAAA
CGGTGCGGCAATATCTTCATTGACATCATAGGTTAAGAATGCAGATAAGCCTTTGTTATT
TGGGTCTTTTTTGGTTGCAAATTCTTGATCGGCACATTCAGGGTTGTCACGCAAGCGTTG
CATTTGGTGTGTAAGTTCCGCCCAAATTCCACGCAATTCAGAGCGTTTTTCACTGAGTAA
TTTGCGTGTGCCACTGGTGATTTCAAACAGATCGCCTTCCGTTGCCGAGCCGATGTCTTT
GGTAATGTGTAGCAAGTTATGGGCTTTCAATACATCACGCACCGCATTTAAGTCGCCCTC
TTTGATTTGAATAACCGCACCGAGTTCTTCGTTGAATAACACGGCTAAACCATTGTCGCC
TAATGCGGTAATGTGAGCTGATACGCCACAGTTGCCGGCAAACGCCATTTCCGCAAGGGT
GGTGATTAAACCACCGTCTGAGCGGTCGTGGTAAGCGAGTAATTTATCGTCTGCAACTAG
GGTTTGCATTGCGTTGAAGAAGTTTTTCAAGGTTTCCACATTCACCACATCGGCAGGTTT
ATCGCCAAGTTGTTTGTAAACCTGTGCTAACGCCGTTGCACCTAAGCGGTTTTTGCCTTC
GCCTAAATCGAGTAACAATAAGCGTGTTGCACCTTTATCGGTACGAAGTTGTGGAGTAAC
GGTTTTACGCACATCTTCCACACGCGCGAAAGCTGAAATGACGAGAGAAAGTGGAGCGGT
AACCGCTTTTTGCTCACCATTCTCTTCCCAAGTGGTACGCATTGACATTGAGTCCTTGCC
TACCGGAATGGTAATGCCGAGTGCAGGGCAAAGCTCTTCGCCCACCGCTTTTACTGCTTC
ATATAATCCTGCGTCTTCGCCTGCGTGACCTGCCGCCGACATCCAGTTTGCCGAGAGTTT
AATGCGTTTAATATCGCCGATATTGGTTGCCGCAATGTTGGTAATGCTTTCTGCTACTGC
TAAGCGAGCAGATGCGCTGCAGTCAAGTAAGGCAACTGGCGCACGTTCGCCCATTGCCAT
TGCTTCGCCGTGATAACTGTCTAAACTTGCTGTGGTTACAGCACAGTCGGCAACAGGGAT
TTGCCACGGGCCGACCATCTGATCGCGAGCTACCATTGCGGTAACTGAGCGGTCGCCGAT
AGTAATTAAGAAGGTTTTTTCTGCGACTACTGGCAAGCGTAACACACGGTGGAAGGCTTC
TTTAAGCTGAATATCTTCCTGTGCAAGCGGTGGATTTTGGACGGTTTTTGACGAAACCTG
ACGGTGCATTTTCGGGGTTTTTCCGAGTAGCACGTTCATCGGTAAATCAATCGGGTTGTT
GTCAAAATGATCGTCGTGTAGGGTTAAATGTTTCTCTTCGGTCGCTTCGCCAATCACAGC
ATAAGGCGCGCGCTCACGTTGGCAAAGGGCTTCAAATAATGGCAATTTATCCGCCGCAAC
CGCTAACACATAACGCTCTTGCGACTCGTTACACCAGATTTCAAGCGGTGACATTCCTTT
TTCGTCACACAGAATTTTGCGTAAATCGAACTTACCGCCACGATCACCGTCGTGAACTAA
CTCCGGCATTGCGTTCGATAAACCGCCAGCACCCACGTCGTGAATAAATAAAATCGGGTT
CTCATCGCCTAACTGCCAGCAACGGTCGATCACTTCTTGGCAACGGCGTTCCATCTCTGG
ATTTTCACGTTGAACGGAAGCAAAATCTAAATCTTCTTTGGATTTGCCTGACGCCATTGA
CGAAGCCGCACCACCGCCTAAACCGATATTCATTGCAGGGCCGCCAAGTACAATTAATTT
CGCCCCAACAGGAATTTCGCTTTTCTGAACGTGTTCGGCACGAATGTTACCGATACCGCC
TGCGAGCATAATCGGCTTGTGATAACCACGAACTTCTTCACCACCAAAACTGTTTACTTT
TTCTTCATAGGTACGGAAATAGCCAAGTAATGCAGGGCGACCAAATTCATTGTTAAATGC
CGCTCCGCCAAGTGGACCTTCAATCATAATATCTAACGCAGATGCGATACGGTTCGGCTT
AGAAAGCGGATTTTCCCACGGCTGTTCAAAGTTTGGGATCACCAAGTTAGATACGGAGAA
ACCGGTTAAACCTGCTTTTGGTTTTGCACCACGCCCTGTCGCCCCTTCATCACGGATTTC
GCCACCTGAACCTGTCGCCGCCCCTGGGAATGGTGAAATGGCTGTCGGGTGGTTGTGGGT
TTCTACTTTCATTAAAATATGCGCATCTTCTTGATGATAGCGATATTGCCCGTCTTGATC
AGGGAACCAACGACCGACTTTGGAACCTTCCATTACCGCCGCATTATCTTTATAGGCAGA
AAGCACATAATCTGGCGTTTTCTCGAAGGTGTTTTTAATCATTTTGAACAGCGATTTCTC
TTGTTTTTCGCCGTCAATCGTCCAGTCTGCATTGAAAATTTTATGGCGACAATGCTCTGA
GTTCGCTTGTGCAAACATATAAAGTTCAATGTCGTGCGGATTGCGGTTTAACGCCGTGAA
ATTTTCCACCAAATAATCAATTTCATCTTCTGCCAACGCCAAACCTAATTCCACGTTTGC
CACTTCTAAGGCTTTGCGACCACCGTTTAAAATATCCACAGTCGTAAACGGCTTCGGCTC
GTGTTGGGCAAACAGTTGGCTCGCTTGGTTTTCATCGGTTAAAACGGTTTCTAACATACA
GTCGTGCAACAAGCCTTTTAGGGTTGCCAACTCTGCTTCATTTAACGCTTGTTCAAACTC
GAAATAGTACGTTAAACCGCGCTCAATGCGGTTTACCTCTGATAAGCCACAGTTATGGGC
AATATCTGTCGCTTTTGACGACCACGAAGAGATCGTACCAATGCGAGGGGTTACAATCAA
ACAAAAGCCGGTTGGTTCGTGTTCCGCAAGGGTTGGGCCATAATGCAACAGCTCTTGGAT
TTTTTGTGTTTCATCGGCTACAAGCGGTCGGTTTAGCTCAACAAAATGCAAATATTCGGC
ATAGACCGATTTGACAGGCAGTTGATGTTGCTCGAATTTTTGTTGAAGTTGGTTTAAACG
AAAGTCAGATAAGGCAGGTGAGCCACGAAAGGTTTGTACAGTCATTGGGCAGTTCCGTTA
ATGATAGAAAACAAAATTGAAGGCATTATAACGGATTGCGCAAACGTTTGCATTTTAAAA
ATTCAGAAAGTTTTTCTCATTTTATATTTGGAAGGGGTAGTCTAACGAAACAGTATCGCA
CAATTGGAGTAACAAAAATAGCACTCATCTAGACAATATGCCTTCTTCTGTTAATTTATT
TCGTACAATCTATACTTGAACAGTATTCAAAGGCTATAAGGGAATAACAAATCCCCGCCT
TTTAAGACGGGGATATTTATTAGTAGCTTGAATTTATAATAACTTCCTCTCCATATCCGC
CAGCCTGAGGGAATGGCGTATAAGTTGAACTTGTGGTACGCAATACACGAATACCACGAA
TGCCAGCCTCTTTAGCGGCGAGAATATCATCATCGCTATCGCCGTAGTGTAACTGAATAT
TATGTTTTAAAATCCCTGCGGCTTTATTGTATTTTGTTTTTAATTTATCTTGACCGTGTC
CGCCCATAAAATTAACAGGTTGCATATTTTTTATGCCAAAGGTTTTTTCAAGTAACGGGG
TGACTTGGTCGTCCTTACCCGCAGTTCTTCCTGTGATAAAGAAAATCTGATCGCCACGCT
CTTGGTGCATATTAATGAGATCTTGAGCTACTTGTTTCGGAATAGAGTATTTATCACAGC
CTGCATTAATTTCGTCCCAGAACTCTTGATTTTTGAGATAGCTATAATCATTCGGTGAAT
ACTTCTGCTTACCATAGTAGAAGCAACCGCTACTTGCTAATACGGTATCATCAATATCAA
AGCTCACATTCATCGGGGCTTTGCCTTTTAAGCTCTCTTTAATTTGCTCAATAGAAACCC
AATGAATTGGGGCTTGCTGTTGCTCTGCTAAACGTGTGTTAAATCCAGCTTGAGTATAAG
GCTCTTTAGGGGCAGCTTGAGCAGAAAGTGCAACAAACATATACGCTAACAAAGCTGTAC
GTAAAAAAATAGATTTCATTATATATACTCCTTTTATAAGTGAACAGTAATTAAGCTAAT
ACTCAGATGAATTTTAATTTTCATTCTAAATAAAATCAAAATACTTTAATTAACGGATTG
ATATAAAACAAATTATAGTTCTTTTAAATTTAAATTGTTAAGATCGTTTTCACAATAGGT
TATAGGGAACATAATATGAAAACTGCAATATTTTATTTAACAAATGATGGACAAACAAAA
AAAATTTCTGACTATCTTGCGAAGGAGCTACAGCAAGAGACACAAGTTTTCTCCTTACGA
GACTTTTCTCTTTGGTCTGTAGAAACATTAGAACAATTTGATTGTATTGTTATTGGCGCA
TCGATTCGATATGGACATTTTGACCCAGTATTGGAACAATTTATTGATCGATATTATGAG
CTACTAAATATAAAAAAATCTGTTTTTTTTAGTGTCAATTTAACTGCTCGTAAAATAACT
CGTAATACACCTTATACGAATACATATACACGTAAATTGCTAGACAAAATTCTATGGAAA
CCAAATATCGCTGAAGTATTTGCTGGAGCATTACTCTATCCTCGCTATAATTTTTTTGAT
AAAACCATGATTCGCTTTATTATGAAAATAACGAAAGGTGATACAGATACTAGCAGAGAG
TATGAATATACAGATTGGCAGCAGGTTAGTGAATTAGCTCAACGAATCAGAAAGCTATCA
TAGTTTATCCGAATGATGAATTAACACAAACCGTTCCCAAAGCTGTTCATTAGTTTCAAT
ATGCTCAGGATCGGTGATGATACAGTTGTTGATCGGACACACTTTTTGGCAGGTTGGCGT
TTCGTAATGTCCAACACATTCCGTGCAAAGATCGGGATCGATGACATAAATTTCATCGCC
CATTGAGATCGCTTGATTAGGACACTCAGGTTCGCACATATCGCAGTTGGTACATTTGTG
GGTAATCAATAACGCCATAATTTGTTAAATAAGGAATAATTTGGAAGCGAGATTATACCG
AATAGTGCAAAAGTAGAAAGTCTTTATACATAATTTTGCAATTTGTTATGTAAATCTTAC
CGCTTGACTATACATTTTTAAATGACAAAAAGGTCAATTTCGCCTATCATTCTCTCTATT
AATGTGAGGACGAACTTATGACAAATTTTGCTTATCTTCAACAAAAACGTAAACAGTTAA
AGCTAAAAGTGAATGATGTTTGCGAGCAAGCAGGGGTAACTAGAGCTTATTTTAACCAAT
TAGTGTCGGGGAAAATTAAAAATCCAAGTGCGACAAAATTAGGTGCGTTGCATAAAGTGT
TGAATATCGTTGAGGAACAAAATCAACGAGTAGGCGTAATTTTTGGTAAGTTCTATCCAG
TGCATACGGGGCATATTAATATGATTTATGAAGCCTTTAGTAAGGTGGATATGCTACACG
TTATTGTTTGTACCGATACTGAACGTGATTTACAACTGTTCCGTGATAGTAAAATGAAGC
GTATGCCAACGAATGAAGATCGTTTACGTTGGATGCAACAGATTTTTAAATATCAGCAAA
AACAGATTTTTATTCATCATTTAGTGGAAGATGGTATTCCAAGTTATCCAAATGGCTGGG
AAGGTTGGGCGGAACGTGTCAAAGAGCTATTTGCTGAAAAACATATTCAGCCAACATTAG
TCTTTAGTAGTGAGATCCAAGATAAAGCACCTTACGAGAAATACTTAAATTTGGAAGTGC
ATTTGGTCGATCCTGAACGTAACTCATTTAATGTATCAGCGACAAAGATCCGCAACAATC
CGTTCCAATACTGGCGTTTTATTCCAAAAGAGGTGCGTCCATTCTTTGTGAAAACTATCG
CTATTTTAGGTGGTGAAAGTAGCGGAAAAACTGTTCTAGTCAGCAAACTTGCTAATGTAT
TTAATACGACATCGGCGTGGGAATACGGGCGAGAATTTGTCTTTGAACAACTTGGCGGTG
ATGAACAGGCAATGCAGTATTCAGACTATCCACAAATGGCATTAGGGCATAAGCGTTATG
TTGATTATGCAATGAAGCACGCACACAAAGTGGCGATCATTGATACGGATTACATTACTA
CTCAAGCATTCTGTATTCAATATGAAGGCAAACCTCACCCATTCTTAGATTCGATGATTA
AAGAATATCCTTTTGATGTCACTATTTTATTATCAAATAACACTAAATGGGTTGATGATG
GTCTGCGTAGTTTAGGTTCACAAAAACAACGCCAACGCTTCCAGCAGTTACTCAAAAAAT
TGTTAGAAAAATATAACGTACCTTATATTGAAATTGAATCGCCAAGTTATTTAGATCGCT
ATAATCAGACAAAAGCGGTGATTGAGGCGATCTTAAATGAAGAATCCATAACATTAACTT
TTAAAAACCAAAACGAGAAGAGCGAATGATACTTTTTGCGGGCGATCCTCACGGTAGCTA
CGTCCACCTTTACCCCTTTGTTCAAGAACGTGAGAATGTGGCGTTAGTGATTTTAGGGGA
TTTGCAATTAACCACGACCGCAGAGTTGGATAAGCTGGCTCAACACTGCGATATTTGGTT
TATTCACGGTAACCACGATAGTAAAACGGTTGCTGCGTATGATGCTATTTGGGGAACTGC
TTGGAAAGAACGAAATCTTCACGGTCGCGTTGTCAATATACAAGGCACAAAAATTGCAGG
ACTAGGGGGCGTTTTTAGAGGGCATATCTGGATGCCTCCTCACCGCCCAATGTTCTTTGA
TCCTATCCATTATTGCCAATATAGTCCACAAGAGCGTATTTGGCGAGGTGGTGTACCACT
GCGTCACCGCACCTCAATTTTTCCTTCAGATGTGGAAGGTTTAGAAACGCAAAAAGCAGA
TATTTTAATTACCCACGAAGCTCCTCGCCCACACCCACAAGGTTTTGCAGTGATTAATCA
ACTGGCTCGAAAAATGGGCGTGAAGAAGATTTTTCACGGACATCACCACGATAATTTTGA
TTATCGTCTAATTAATCGTAATAAGGCCTGTGAAATTTTTAATATCGGTTTTAGAAGTTT
AGCAGATATTCAAGGCAACTATTTGCTAATTGGCGTAGATGATCGGGATAAATAAAATTT
TATTAGCGGTCAGTTTTTGTCAATAGTTTGCAAATCTTAATATAACCCATCCCCGTCGGT
TGTGATCTCTGACTAAATCAGAGAAAATAGCCACCATTTTTGAAAAAGAAAACGAGAATA
GAATGTCATTAAATAATTACCCTCAAGAAGTAAATAAACGCAGAACTTTTGCGATTATTT
CTCACCCCGACGCTGGTAAAACGACCATCACCGAAAAAGTGTTACTTTACGGAAATGCCA
TTCAAACCGCTGGTTCGGTAAAAGGCAAAGGCTCGCAAGCGCACGCCAAATCAGACTGGA
TGGAAATGGAAAAGCAACGTGGGATTTCGATTACTACCTCCGTAATGCAGTTCCCTTACA
ATGATTGCTTAGTCAATCTACTCGACACACCAGGGCACGAAGACTTCTCGGAAGATACCT
ATCGTACCTTAACGGCGGTGGATAGCTGTTTAATGGTAATCGACAGTGCAAAAGGGGTTG
AAGAACGTACCATCAAATTGATGGAAGTAACCCGCTTGCGTGATACGCCGATTTTAACCT
TTATGAACAAGCTCGACCGTGATATTCGTGATCCGATGGAATTGTTAGACGAAGTTGAGA
GCGTGTTGAAGATCAACTGCGCGCCGATCACTTGGCCGATTGGTTGCGGTAAGTTGTTCA
AAGGCGTTTATCATCTCTATAAAGACGAAACCTATCTCTACCAAACAGGGCAAGGGCATA
CCATTCAGGAAGTGCGTATTGTCAAAGGGCTAAATAATCCAGAGTTAGATCAAACTGTGG
GCGATGATTTGGCTCAGCAACTGCGTGACGAATTAGAACTGGTGCAAGGGGCAAGCCACG
AATTTGAACTAGACGCCTTCTTAAACGGCGAATTAACCCCTGTTTTCTTCGGTACGGCAT
TAGGTAACTTTGGAGTTGATCACTTCTTAGATGGCTTAACCGAATGGGCGCCCGCTCCGC
AAGCCCGTGAGTCTGATTTACGCAAAGTAGAAGCAAGCGAAGAAAAATTCAGTGGCTTTG
TGTTCAAAATTCAAGCGAATATGGATCCAAAACACCGAGACCGTGTTGCCTTTATGCGTG
TGGTATCGGGCAAATATGAAAAAGGAATGAAGCTCAAGCACGTTCGTATCGGCAAAGATG
TGATCATCTCCGATGCTTTAACCTTTATGGCAGGCGAACGCTCCCACGCAGAAGAAGCCT
ACGCAGGCGATATTATCGGCTTACACAATCACGGTACGATCCAAATCGGCGATACCTTTA
CGCAAGGCGAAAACTTGAAATTTACCGGTATTCCGAACTTCGCCCCTGAATTGTTCCGCC
GTATCCGCCTAAAAGATCCGCTTAAGCAGAAACAGTTGCTTAAAGGCTTGGTGCAACTGT
CGGAAGAAGGTGCTGTGCAAGTGTTCCGTCCATTGATGAATAACGACTTAATCGTTGGTG
CGGTCGGTGTGCTTCAGTTTGATGTGGTGGTTTCACGCCTGAAAATCGAATATAACGTGG
AAGCAATCTACGAAACCGTCAATGTAGCAACTGCTCGTTGGGTGGAATGTAAAGATGCCA
AGAAGTTTGAAGAATTTAAACGTAAAAACGAGCAGAATTTAGCCCTCGATGGTGGCGATA
ACTTAACCTATATTGCCCCAACAATGGTTAATCTCAACTTGGTTCAAGAGCGTTATCTGG
ATGTGGAGTTCTTTAAAACAAGAGAACATTAATTGCCCTCTCCCTCCGAAAATCCTGCGG
ATTTTCTCCACCCTCTCCCGTAAACGAGAGAGGGGAAAAATAAGATACAGAATAGAAGAA
TAAATATGAGCGAACAAATCTACGGTATTCATGCCGTTAAATCCTTTTTAGATGTTGCAC
CCGAACGATTAATCGAAGTGTTTGTACTAAAAGGTCGTGAAGATAAACGATTAACCCCAT
TACTCAACGAATTACAGCGTTTAGGCATTCGAGTGCAACAGGTCAATCGTCAAGCACTCG
ATAACAAAGTGCAAGGCGAAGTACATCAAGGGATTATTGCCAAAATCATTCCTGCTAAAG
AGCTAAATGAAAGCGATCTTGATCAAATTTTAGATCGCAAAGCAAATCCGTTCTTATTGA
TCTTAGACGGTGTGACCGATCCCCATAACTTAGGGGCTTGTTTGCGTACTGCCGATACGG
CAGGAGTTGATGCAGTGATTGTGCCAAAAGATAAATCGGCACAGCTCACCTCAACGGCTC
GCAAAGTGGCTTGTGGTGCGGCGGAAACCGTGCCACTTATTCGAGTAACGAACCTCGCCC
GTACTATGCGTGAGTTACAAGAACGTAATATTTGGATCGTCGGCACAGCTGGCGAAGCGA
CAGAAAGTCTGTATCAGGTGAAATTAACTGGCTCGATTGCGTTAGTGATGGGGGCAGAAG
GGGACGGAATGCGTCGTCTTACCCGTGAACATTGTGATCAACTGGTGAGTATTCCAATGG
CAGGATCGGTATCATCGCTGAATGTATCCGTGGCGACTGGGGTTTGTCTGTTTGAGATTG
TAAGACAGAAGTTATTATAGTCGCCTTAATTCTTTTTTTGAATTATGAACCAAAAAAATG
TCATTTTTGCTACAGTAGCGACATTCACAAACATGGTATAAGAAATAATATTCAACGCTA
TAAATGTAATGCCTGTAATAAAACATTTACCCTTAAAAAGAAATTAAATCCAATAAGTAT
TTGGAATGATTATTCAATAGGAAAACAAACCTATAAACAACTTGCCGAAAAATAGCATTG
TTCAATTAGAACAATTCAAAAATATCTTGAAAAAGCCCCTAAAACAGCATTAAATCCACC
ACTATCACGTGATTTAAATATTATTGTAGGATACTACCTTCTTTGGTCGTGAATTTAGTA
TTTTAGTCCTGATGGATTCGCTTTCTAAAAAAGTGGTTTACCATCGTGTCATCAAAACGG
GAAAAGATGTTTATTACAGAATAGCGTTTAATTCACTTCGTATGAAAGGCTATAAAATTC
AATCAATTGTCTGTGATGGTAGACGTGGTTTGATGAAAGATTTATTTAATACACCAGTAC
AGATGTGTCAATTTCATATGGTGGCAATTGTGATGCGGAAATTAAGAAAAAAGCATCAAT
CACAAGCGGGTAAAGAATTAAAAATAATTGCAAAAACACTCACAAAAAGCTCAAAAAATG
AATTTTATCGGCGATTACATTCTTGGTTTATAAAACATCAAGATTTTTTAAAAGAAAGGA
GTGATAAAGCGAATGAAAAAGGCTATTTTCCTTATAAACATCGCAATATAAGAAGTGCTT
GTGCCAGTTTAAAGCGTTATATGGATTTTATTTTTATCTATGAAAAACATACTGAATTAA
ATATAGAAAAGACGACAAATCGCTCAGAGGGGCTATTTAGTGAACTTAAACGAAAATTAA
ATAATCATAATGGATTAACGAAAAATCGTCAGATATTGTTTATACAGGATTTTTTAAATA
AAAAGAGTTGCTAACATTTAGAGAAAATAGATATTAGCAACTGTTTTGTCCACTTGGTAT
AGTTTTTGACGAATCAGCAACTATTTTGTCTATTACACCAAATAAAAGGGCTGAATACGA
TTAAATATCGCATCCAGCTCTTAAGATAACAATCTAATCTTCTTAAACTAAAAACAGATT
ATTTGATGATTTTCGCAACAACACCCGCACCTACTGTACGGCCACCTTCACGGATAGCGA
AACGTAAACCTTCGTCCATTGCGATTGGGTGAATTAAGCTTACTGTCATTTTGATGTTGT
CGCCTGGCATTACCATCTCAACACCTTCTGGTAATTCGATAGTACCCGTTACGTCAGTTG
TACGGAAGTAGAACTGTGGACGATAGCCTTTGAAGAATGGAGTATGACGACCACCTTCTT
CTTTTGATAATACGTAAACTTCTGATTCGAAGTCTGTGTGTGGAGTGATAGAACCTGGTT
TAGCTAATACTTGACCACGTTCGATTTCTTCACGTTTGGTACCGCGTAATAATGCACCTA
CGTTCTCACCCGCACGACCTTCGTCTAATAATTTACGGAACATCTCAACACCAGTTACAG
TTGTTTTAGTTGTATCCTTGATACCAACGATTTCAACCTCTTCACCTGCTTTAATGATAC
CACGCTCAACACGACCTGTTACTACTGTACCACGACCTGAAATTGAGAATACGTCTTCGA
TTGGTAATAAGAATGGTTTATCAATCGCACGCTCTGGCTCTGGAATGTAGTTGTCTAAGT
GATTTGCTAATTCAAGAATTTTCTCTTCCCACTCGGGCACGCCGTTTAACGCTTGTAACG
CTGAACCACGCACGATTGGTGTGTCATCACCTGGGAAGTCATATTGTGAAAGAAGTTCAC
GAACTTCCATCTCAACTAATTCTAATAACTCTTCATCGTCAACCATGTCGCATTTGTTTA
AGAATACGATGATGTATGGAACACCTACTTGGCGACCTAATAAGATGTGCTCACGAGTTT
GTGGCATTGGACCATCTGTTGCTGCAACTACTAAGATTGCGCCGTCCATTTGTGCCGCAC
CAGTAATCATATTTTTAACATAGTCCGCGTGTCCTGGGCAGTCAACGTGTGCATAGTGAC
GTGATTCTGTGTTGTACTCAACGTGTGAAGTATTGATGGTAATACCACGCGCTTTCTCTT
CTGGTGCGTTGTCGATTTGATCAAACGCACGCGCAGCACCACCGAATTTTTTCGCAAGAA
CGGTTGTGATTGCTGCTGTTAAGGTTGTTTTACCGTGGTCAACGTGACCGATTGTACCTA
CGTTTACGTGGACTTTATCGCCACGATTAAATTGTTCTTTAGCCATTGTAAAGTTTCCTT
TGTTGATGAAATCCCGTAGCACGATATGTGCTACGGAGTTTGTAAGTTAAAAATTATTTT
TTACGCGCTTCGATAACTGCTGCCGCAACACTTGTTGGAGCTTCAGCATATTTTAACGGT
TCCATTGAGTATGATGCACGACCTTGAGTTTGTGAACGTAAGTCTGTTGCATAACCAAAC
ATTTCTGAAAGTGGAACTTCAGCATTGATTTTAACGACAAACTCGTTCGCTTCTTGACCG
TTTACCATAGCACGACGACGGCTTAAGTCACCGATAACGTCACCCACATAATCTGGTGGA
GTTTCCACTTCAACTTTCATGATTGGCTCAAGTAGAACTGGGTTTGCTTTAGCAAACGCT
GCTTTGAATGCTAATGACGCTGCTAATTTGAACGCTAATTCTGATGAGTCAACATCGTGG
TATGAACCGAAGTGTAAACGTACACCTAAATCCACTACTGGGTAGCCCGCTAATGGACCA
GATTTAAGTTGTTCTTGGATACCTTTATCAACCGCAGGGATATATTCACCAGGGATTACA
CCACCTTTGATTTCGTTCACGAACTCATATCCTGGACCTTCTGGATCTAATGGATATAAG
TCGATAACAACGTGACCATATTGACCACGACCACCTGATTGTTTTGCGTGTTTACCTTCA
ACATCATTAACACGAGTACGGATAGTTTCACGGTAAGATACTTGTGGTTTACCGATGTTT
GCTTCCACTTTGAATTCACGTTTCATACGGTCAACGATGATATCTAAGTGTAACTCACCC
ATACCTGAAATGATGGTTTCGCCTGACTCTTCATCTGTGTGAACACGGAATGAAGGGTCT
TCTTGTGCTAAACGACCTAACGCTAAGCCCATTTTCTCTTGGTCAGCTTTAGTTTTTGGC
TCTACCGCAACAGAGATTACTGGCTCTGGGAATTCCATACGCTCAAGGATGATTGGTGCA
TCTTGTGCACATAATGTATCACCTGTACCAACATCTTTTAAGCCGATTGCCGCAGCGATA
TCGCCCGCACGAACTTCTTTGATCTCTTCACGTTTGTTTGCGTGCATCTGTACGATACGA
CCGAAACGTTCACGTTTTTGTTTTACAGAGTTATAAACTGTATCGCCAGAGTTAATTACA
CCTGAGTACACACGGAAGAAGGTTAAGTTACCTACGAATGGGTCAGTTGCAATTTTGAAT
GCTAATGAAGCAAATGGCTCATCATCGCTTGCGTGACGCTCACCTTCAGTTTCATCTTCG
TTGATACCTTTGATCGCTGGGATATCAGTTGGTGCCGGTAAGTAATCGATTACCGCATCA
AGCATTGCTTGAACACCTTTGTTTTTGAATGCAGAGCCACAGCAAACAGGGATTACTTCA
CCCGCTAATACGCGCTGACGTAATGCAGTTTTGATCTCTTCTTCTGTTAATTCTTCGCCT
GAGAAGAATTTTTCCATTAACTCTTCCGATGCTTCAGCTGCTGCTTCAACAAGGTTGTTA
CGCCATTCTTCACACGCTTCTACCATATCTGCTGGGATATCTTCATATGTGAATGTCATA
CCTTGGTCAGCTTCGTTCCAGTTGATTGCTTTCATTTTGATTAAATCAACTACACCTTTG
AAGTTTTCTTCAGAACCGATAGGAAGTTGAAGAGGAACAGAGTTACCACCTAAACGTGTT
TTGATTTGCTCAACAACACGTAAGAAGTTTGCACCTGTACGGTCCATTTTGTTTACGAAC
GCAATACGTGGTACTTTATATTTGTTAGCTTGACGCCATACTGTTTCAGACTGTGGTTGA
ACGCCACCTACCGCACAGTAAACCATTACCGCACCATCAAGTACACGCATTGAACGTTCT
ACTTCGATTGTGAAGTCCACGTGTCCCGGAGTATCGATAACGTTGATACGGTGTTGTGGG
TATTGTTGTGACATACCTGACCAGAATGCTGTTGTTGCAGCAGATGTGATCGTGATACCA
CGTTCTTGTTCTTGTTCCATCCAGTCCATTGTTGCTGCACCATCGTGAACTTCACCGATT
TTGTGACTTACACCTGTATAGAAAAGGATACGCTCAGAGGTAGTTGTTTTACCTGCGTCG
ATGTGAGCACTGATACCGATATTACGATAGCGCTCAATGGGAGTTGTACGAGCCATTATT
ATTACCTTATTTGGAATCTAATGTGAATTTGTTCATATAGTAATAGGCTTCATCACAAAT
TTTGAGATGAAGCCTACAAACATCAAAAGCTTATTACCAACGATAGTGAGCAAACGCTTT
GTTAGCTTCAGCCATACGGTGAACATCTTCACGTTTTTTCACTGCTGAGCCTTTGTTGTC
TGCTGCATCTGAAAGTTCGTTAGCTAAACGCATTGCCATTGATTTATCGCCACGTTTACG
CGCAGCTTCAACAATCCAACGCATTGCTAATGCATTACGACGAGTTGGACGAACTTCTAC
TGGTACTTGGTAAGTAGAACCACCAACACGACGAGATTTAACCTCAACTGTTGGACGCAC
ATTTTCAAGTGCGATTTCGAATGCTTCTAACGCATCTTTACCAGAGCGTTGAGCTAATGT
TTCTAACGCATTATAAACGATTGATTCTGCGATAGATTTTTTACCATCAACCATTAAAAC
GTTGATGAATTTTGCAAGTAATTCTGAACCGAACTTCGGATCTGGAAGAATCTTGCGAGG
TTCAATACTACGACGACGTGGCATTGCAATTTCTCCGTATTATAAATCTTCAGGATTATC
CAAAACTCTATGGCGACAAAGTCGCATTGACTGGAGTTTATGGTTTAAATAGTTTGACTA
ATTAGACGTTTGGCCTTACTTAACGGAGAACCATTAAGACTTAGGACGTTTAACGCCGTA
TTTAGAACGACCTTGTTTACGGTCTTTAACGCCTGCACAGTCAAGTGCACCACGTACAGT
GTGATAACGCACACCCGGTAAGTCTTTAACACGACCACCACGGATTAACACAACACTGTG
CTCTTGAAGGTTGTGACCTTCACCACCGATATAAGAAGTTACTTCAAAACCGTTTGTTAA
GCGGATACGACATACTTTACGTAACGCTGAGTTTGGTTTTTTAGGAGTTGTAGTGTATAC
ACGAGTACACACACCACGTTTCTGCGGGCAAGCCTCTAATGCAGGAACGTTGCTTTTTAC
AACCTTTTTCACACGCGGTTTGCGTACTAGCTGGTTGATAGTTGCCATTAATAAAGCTCC
AGTTAAGATTAAAACAATAAAAAAGCCTTTCACAGACGAAAGGACTAACTCATTCTAAAA
TAGAACTCAATAGAAGTCAAACCTATTTAATAATATTGGATATCTGATTTAGAGCAAGGA
CTCTTGAAAATAATGATAATAGTCCTGATGTAGACCGACTTATGAACATAATTACCCAAA
GATTATTTGAGATCTACAGCGAGAATAAATTGTAACTAAAAACTAAGAAAATCCCGTTCA
GCTTAGATTATTCATATTTTCTATGTTTAGTTGGCGGAGGAAGTGAGATTCGAACTCACG
GAGGGCATTAACCCTCGCCGGTTTTCAAGACCGGTGCATTCAACCGCTCTGCCATTCCTC
CGAGTTGATGCTATTTTGATTTGCTCTTGAGAGAGAAAACCTGCTGGTAATTACTTACCA
ACAGGTTGTATATTCAGTGGCGGAGGAAGTGAGATTCGAACTCACGGAGGGCGTTAACCC
TCGCCGGTTTTCAAGACCGGTGCATTCAACCGCTCTGCCATTCCTCCGCTGAAAACAGGC
GAAATGATATAGATAACTCTGAACTAGGTCAAGCATAAAATGATGCAAAACCGTCAAATG
TTCTATTTTTCGCCTACTTGGTTGTTACGAATTAACCAAACCCCACTTTCAATATGCTCG
GTGTAAGGGAATTGGTCGAACAATGCACAGCGTTCAATGCGGTGAGTTTGAGTTAATTGT
TTTAAATTGTCAGCTAACGTATGTGGATTGCAAGAGATATAGAGGATTCTTTCATAGCCC
TGCACCATTTCTAATGTGGCTTGATCAAGCCCTACTCGTGGCGGATCAACAAAAATGGTA
TTGCAATCATATTGTTTCAAATCAATACCACGTAAGCGGTAAAAGGCCCGAACGCCATTC
ATCGCTTCCGTAAATTCTTCCGCAGACATTCGGATAATTTGCAAGTTATCTACGCCGTTT
ACTGCAATATTATATTGGGCAGATTCTACCGATGATTTTGAAATCTCAGTCGCTAATACC
TTACGAAATTGATTTGCTAACGCAATTGAAAAATTACCATTGCCACAATAGAGTTCTAAT
AAATCACCCTTACTATTTGCCGTACAAGCTCTCGCCCATTCCAACATTTTGATGTTCATT
TTGCCATTGGGCTGCGTAAAGCTGTTTTCTACTTGGCGATAGCGGTAAATTTGCCCATCA
ACATTCAAGGCTTCTTCTACATAATCACAATCTAATGCAATTTTTTGCTTCGTCGCACGC
CCGATTAACTGGACATCAAAGCCATAGCCGATCAACCGTTGTTTAAGTAACTTCGCTTGC
TCTATCCATTCTTCTGTCAGCGATTTATGATAAAGCATTGAAACGGCGATTTGCCCACTT
AATGTACTTAAATAGTCAATCTGAAACAGCTTACGTGTAAGTAGCTCATTGTCTTTGATT
TCAGCCAGCAACACCGTCATCATTCGATTAATCAGTTGGCTTGCAATCGGAAATTGATCG
ACACGGTAGCGTTGCTTAGTCGCCTGATCGAACATAATGTGATAGAGATCACCATTATCA
TGCCAAACACGAAATTCTGCACGCAAGCGAAAATGGCTTGTGTCAGAGGCAAAAACGTCA
AGTTCAGGTGCATTAAAAGGTGCAAGTAAAGCGGTGAGATTCTCTGCTTTTTTTGCAAGT
AACGCTGGATATTGATGAATTGGTAAGGTCATTTGAATTTATCAATAAAGAAAAAGAAAA
GGCTTTTTCAAGCCTTCCCACATATTATTCTGCTGAATCATCGCCACCAAGATCGCCACT
TACATCGCCTGAAAGGGTGTAAATGCGTTTGGTTTTGCTGGTTAAATCACGGTATTTAAG
CCACGTTTTTTCTAAGAAAGTTTCTGCAACTTTTTCACCTTTAACAACGGCTACGAACTG
TTTTTCTTCCGCTGTAGCAGGTTCACGTTCACCGTTTTCTAATGCTAAGCAGGCTTGACC
AAATTGCTCTAAGGTTTGCGATTCACGAATGGTGTAATCACCGTGACGAGAGAAACCACG
AGGATAATTTTTATCGTCGAAAAAACGACGTGTTACGCTAAAACTTTCTGCCATAATTGC
CTCTATTTACACTTTTATTTAGAAAAATCAAAATTGGGCAAGCATTAAAGCTAAAACTTG
GGAAAAGATCAATGGTTTATTGATATAAAAACAAGAAAAGAGATAGACTAACCCGAATCC
CTTATAAAAACTGAGGCAGTCTGAGATATTCACACTGCCTCATCAACATTTTATTTATAA
TCTTGAGCCAACTTACCTGCTGCTTCTACCACCACGGAAACCGCACGATCTTCAGTGCCT
TTAATGGTTGCTTCGTTTGGGATCTCTTGTTGAGTACGGTTTACGATTACACCCGCAACC
ATTCCTGAACGTAAGCCTGATGCAGAACACATAGTGAAGAGTGTCGCAGACTCCATTTCA
AAGTTCATCACATTTAATTCTTGCCACTGTTTCAATGAACCTTGGAAATGGCGGTAGATT
TTGCCTGTGAATGTATCGTAACGCTCTTGACCTGGGTAGAAGGTATCAGATGATGCGGTA
ATACCAACATAAGGATCGATACCTTGATTTTTCGCTGCCGCATAAAGCTCATTCGTACAA
CGGAAATCAGCCACCGCAGGATATTCTAATGGTGCAAAATGGCGACTTGCCCCGTCTAAA
CGTACTGCACCTGTCGTTACCAACACATCACCTACATTAATATGCGGTTGGATTGCCCCT
GTTGTACCAATACGCAAGAAAGTACGCACGCCTAATTGAGCAAGCTCTTCAACACAGATA
GAAACCGATGGTCCGCCAATACCTGTTGAGCAAACCACAATTGGCTGACCGCCTACATAA
CCTAACCACGATGTAAATTCACGAGTTGAAGCTAAAAACTCTGGATTATCCATTTTTGCT
GCAATACGCTCACTACGAGCTGGATCGCCAGGAACGATAGCAACTTTTGCCCCTTTTAAC
ATTGCTTTGGTTAAGCCAAGATGAAATACCTCTGACATAATTGACTCCTTTTGAGAAAAA
TTCGAGTAATCTAACCGCTTCATTCTACCAATCAAGCGATCAGAATTGCGATCTTTTTTG
CAAACCAATGTTCAAAAATGTGAACAAGATCAACTGGAAACGTTTGCTTGAGGTTTAATT
TCTCTCAAAATTGGGTTTTGCATTGAAATTAGGGTGTCTGTTGATTGAATTTCATCAATG
CCCTGAATTTTAGTAGCTAAAACATAGTGCAATTCTTGAATGGTATGGGTCATTACTTTA
ATAAAAATAGAGTAATCCCCCGTGGTGTAATAGGCTTCAACCACTTCATCAAACTCCTGC
AACTTTGCAATCACCTTTTCATAATCCTTCGCACTTTTTAGAATAATCCCAATAAAACAG
CAGACATCATAGCCCAGTTTACGCGGATTAATGCGTACTTTAGTGCCTTCAATAATTCCT
GCTTGACGCATTTTTTCAACACGAACGTGAATTGTCCCTGCACTCACCCCAAAATTTTTT
GCCATTTCAGCATAGGGAACTCGAGCATCTTGGGTCAAAACTTGCAGAATTTGTTGATCC
AGTAAGTCAATCTGCGATGTTGCCTGATAGTTTTTATGCATTTTCTGTTCCTTTTCTATC
TTTTGTTAGAAATTAACTAAAATATAGCATAAATTATTAAATAATATCTAATATAGATTA
ACTTTGTTTGATTTTTTTATGTAAGTTATTGCGTTTATCAAGAATTAATTTAAATTACGC
ACATCTCTTACAGAATTTATTCAAAAGGAAATTTATTATGCAAAAATCATTTATTCTTCA
ACAACAAGAAATCAGCTTTGTTAAGAACACCTTTACCCAAAACCTCATCGAACAGTTAGG
TATTATTGAAGTACAAGGCCCAATTTTAAGTGAAGTAGGCAACGGTATGCAGGATAACTT
ATCAGGTATCGAAAAAGCGGTACAAGTGAACGTAAAATGTATCCCAGGTGCAGTTTATGA
AGTAGTTCACTCACTCGCTAAATGGAAACGCCACACCCTTGCACGTTTTGGTTTCCAAGA
AGGCGAAGGCTTATTCGTCCATATGAAAGCGTTACGCCCAGATGAAGACTCACTCGATCC
AACACACTCTGTTTATGTGGATCAATGGGACTGGGAAAAAGTGATCCCAGCAGGAAAACG
CAATTTCGACTACCTAAAACAGACTGTTCGCTCAATCTACCGTGCAATTCGTTTAACCGA
ATTAGCCGTTGAAGCACGTTTTGATATTCCATCTGTATTACCAAAAGAGATTACCTTTGT
TCACAGCGAAGATTTAGTGAAACGCTGCCCAACATTAACCAGCAAAGAGCGTGAAAATGC
GATTTGTAAAGAATACGGAGCGGTATTCCTAATCGGCATCGGTGGCAAATTATCAGACGG
CAAAGCGCACGACGGACGTGCTCCAGACTACGACGACTGGACAACGGTATCGGAAGGCGA
ATATAAAGGCTTAAACGGCGACATCTTAGTTTGGAACGAACAACTTGGTACGGCATTTGA
ATTATCATCAATGGGTATCCGTGTTGATGAAACCGCACTACGCTTACAAGTGGCATTAAC
AGGCGACGAAGACCGTTTAGAAATGGACTGGCACAAAGATTTATTAGCAGGACGTTTACC
ACTTTCAATCGGTGGCGGTATCGGTCAATCTCGTATGGCAATGTTCTTATTGCGTAAAAA
ACATATCGGTGAAGTGCAATCAAGCGTATGGCCGAAAGAGATGTTAGCGAAGTTTGAGAA
TATTCTTTAATATTATCTCAAAAGCAGGCTAATATTTTTCCGGCATAGTAGACAAAGTGG
TTGCTAATGAATATTTTTAATTATTCTTAGCAACTCTTTTTATTTAAAAAATCCTTTATA
AACATGATCTTGTGTTTTTTCATTAATCCTGTATGATGCGATAATTTTTCCTTTGGTTGC
CCAAATAAGTTTTCGAGCCTATTTGTCGTTTTTTCGATATTTAAATCGCCATGCTTTTCA
TAGGTAAATAGATAATCCATATAACGTTTAAAACTATGATAAGCACTTCTTACATTCCGA
TGTTTATAGGGATGATAGCCCTTTTCATTCGGTTTATCTGACCATTCTTCTAAAAACGCT
TTATGTTTTAAATACCAATGATGTAATCGTAAATAGAAGTCTTTTTTAGCGCTCTGTTTA
AGTGTCAATGCAATAATTTTGGGGCTGTCCTAGATAACGACTAAAAGCTCTATTTTAAGT
TAAAATAACCAAATGAGAAAAAGTCGTCTAAGTCAGCATAAACAAAATAAACTCATTGAG
CTGTTTGTGGCAGGTGTCACTGCTCGAACAACAGCTGAGTTGGTAAATGTAAATAAAATA
ACAGCAGCCTATTACTTCTATCGTCTGCGATTGCTTATCTATCAAAACAGTCCACATATG
GAGATGTTTGAAGGTGAAATTGAAGCCGATGAAAGCTATTTTGGCGGCCACTCGCAAAGG
TAAACGAGGTCGTGGAGCTGTGGGTAAAACCGCTGTATTCGGGCTTTTAAAGCGTGATGG
TAAGGTATATACTGTCGTTGTACCGAATACTCAATCTGCGACACTTTTACCGATTATTCG
AGAAAAGGTGAAGCCTGACCGCATTGTTTACACCGATTTTTATCGAAGCTATGATGTTCT
TGATGTGAGTGAGTTTAATCATTTTCGTATCAATCACAGTAACTTAAAATCTCAAATTTC
CATTTTAAAACAATTGGTTAAGGGCAGTTTAAGTTGGTTATCTAGGACAGCCCCAAGATT
TATTTATTTAATACACCAGTACAGATGTGTCAATTTCATGTGGTGGCAATTGTGATGAGG
AAATTAAGAAAAAAACATCAATCACAAGCGGGTAAAGAATTAAAAATAATTGTAAAACAC
TCACAAGAAGCTCAAAAAATGAATTTTATCGGCGATTACACTCTTGGTTCATAAAACACC
AAGCATTTTTTAAAAGAAAGGAGTGATAAAGCGAATGAAAAAGGCTATTTTCCTTATAAA
CATCGCAATGTAAGAAGTGCTTATGCCAGTTTAAAACATTATATGGATTTTATTTTTATC
TATGAAAAACATTCTGAATTAAATATAGAAAAGACGACAAATCGTTTAGAGGGATTATTT
AGTGAACTTAAGCGAAAATTAAATAATCATAACGGATTAACAAAAAAGCGTAAGATGTTG
TTTATACAGGATTTTTTTAAATAAAAAGAGTTGCTAACATTTAAAGAAAATAAACATTAG
CAACTGTTTTGTCCACTTGGAGCCTCTCCCACAATTTGTGTAAATACCTGTTTCTGAGAT
AATACATTCAGACACAGGTATTTTATTATGAACGAAAAACAACTTCACGCCTTGGAAGCG
GAATTTGCCAAAAATCTAAAAACACCGGAAGACCTCAATCAATTTTCACGGATGCTCAAG
AAAATCACCGTCGAGGCTGCGTTAAATGATGAACTGACCGACCATCTTGGTTATGAAAAA
CATCAGCCTAGAAAAGGTAAAAATGCACGTAACGGTTACACATCTAAGACCGTCATTTGT
GATGAAGGTGAGATAGAAATTGAGACGCCTCGTGACCGTGATTGGATTGCTGAAAATGAA
GGTGTGAAGTTCTGGGCGAATGTGCTGACAGAGCTTCAAAATCGAGGTTTAAAAGGCTTC
CCGGAAGCCATCAATGCAGTCTATCCTAAAACGAAGATTCAGCTTTGCATTGTGCATTTA
GTGCGTAACAGCTTGAAATTCGTTTCGTGGAAAGATTACAAAGCCGTCACCGCAGATTTA
AAGCAGGTTTATCAAGCCCCGACGGAAGCACAGGCTCGCGAAAATCTGACCGCACTTTCG
CAAAAATGGCAGGCAAAATACCCGCTTGTGGCGAAAGGCTGGGAAGATAACTGGGCAAAT
ATTGCCACATTTTTTGATTATCCGGCTGATATTCGTAAAGCGATTTATACCACGAATGCC
GTGGAATCGCTTAATAGCGTGATTCGTCGCGTGATTAAAAAACGAAATGTATTCCCGACG
GATGATTCAGTTTTCAAAGTGATTTGGCTTGCGATTAAAGATGCATCAAAAAAATGGACA
ATGCCGATTCAGAACTGGAAACTGGCGATGAATCGATTTATGATTGATTTTGGTGATCGC
TTAGACGATCACCGTTAAGTTGAAATGGGTGTTTACACAGAATTTGGGATAGGGTCGCGA
CCATCTTCAATAAAACGAATATCTAAGAATGCAAGGTTATACACAAAGGTTTGTCCCCGT
CCATTTGGTAAGGTATATTGCGATCCGTCAATGGTAAAACGTTGTTCTTCTCTTACCGCA
ACTAAGGCTAACTCTAACATCATTTCTTGCTCAGTTCTCATTTTGAAGGTTGTCATTTTA
GGCTCTCCTGTTTTGCTTAAGTGACGACAGGATTACTCTGTTAGCCCTGCATGGCAAGTT
TAGTTTGAGTAAAAACAACTGAGTGCGGTGTATTTAGACTGGGGAGGTGTGGACGGCTGG
GGTGGGCAAAAGTGTAATATTATTTCATTAAATGAAAAAGCGAGAATAAGAAATTATCTC
GCTTTTGGGGTTGCGGTTATGTCGTGCGGTTTTAGCAAGTGGCAGCGGTAAATATACTCC
TTACCCAGAACAAAAATGGAACAACAATCTAGCTCAAGACTGGAATAACGGTTCTATTGC
AGGTGTGAAAGCTGATGTGAAGTTAAACGCAGACATTAAACGTGAAACGACAAACACACC
AGTTAATGTGAATGCAAAACAAAATAACCTTGTTGTAAACGGTAAGACAGTGAAAGCACG
CTTGGTTCCAGAGAAAAAAGCAAACACCAAAGTTACCGCTCATTTACATACCAATGTAGA
AGAGATGGTTAAACAAGCGAATGAACAGATGAAAAAAGGACAAACTCCGTTCATTCAAGT
GGTAACTCAACGTAAATAAGCGTTAAGTTGAGATGTAAAAAATACCTGTATCTAAAACGA
GATACAGGTATTTTTTATTTTATATAATGAAATATTAATCAAATATGTTAGAATAGCTCC
CGAATAAATCCACAACTCCCCTCTCTGTCGAATTTCCCCTTGTAAATTAATCTCTCATCG
CTTCGATGAAAATTTCCTATTAGTGAAAGCTACCGAAAAGCAAATTACTCTGTATTTCTT
ACCGCTTGTTTGAGGAAGTTATGTCACACACAACCGAACCACAAATTCACATTCCATTTG
GCTATGCCTGTTTACCTATCATTGTGATGATGGTATCAATGGGAATTGCTGTCATTCAAT
TTGAATCATCTCCCCATATTCCTTTACTGATTAGCACAATTATCGCGGCTATCGTTGCTC
GCTGTTTTGGGTATCGCTGGCATACGATAGAACAAGGGATATATCAAGGGATTCGTATTT
CTCTGCCAGCTATCGTTATCATCATTATGATTGGTTTAACGATAGGTGCGTGGATTGGTG
GAGGGATTGTTGCCACGATGATCTACTATGGATTGCAACTCATCTCGCCTTCTCTATTTT
TAGTGACAATTTGCCTTATCTGTGCGGTAGTGACCCTTGCGATTGGCAGTTCGTGGTCCA
CAATGGGAACTATCGGTGTTGCGGCAATGGGTATTGGGCTAAGTCTCAATATCCCCGCTC
CGATGGTTGCAGGTGCGGTCATTTCGGGGGCGTATTTTGGCGATAAGATGTCCCCGCTTT
CAGATACCACCAATCTCGCCGCAGGCATTACGCACACGCCGCTTTTTGAACATATTCGCT
ATATGTATATCACTACCCTCCCAGCGTTCCTTATTGCTCTTCTTGTTTATGCTTATCTCG
GTTTACAGTTCAATGCTCAAAGTGTCGAACTCGAAAAAATTGCCGAAATTATGCAAGCCA
TTAAAACGCACTTTGTTATTTCACCGTGGCTATTAACTGTGCCACTCGTTGTTGCTGTTT
TAGTTGCAAAAAAAGTGCCTACACTCCCCGCTTTAACTATCGGGATTTTGTTTGGCTGGC
TTTGTCATATTGTGGTACAAGGTGGCGAGATAAAAGTCGCGGTGAACACGCTACATTATG
GCTATAAAATAGAAAGTGGCAATGCAATGATTGACTCATTATTCAATCGAGGGGGCATTG
AAGCAATGGGGTTCACCATCTCACTGACCATTATTGCAATGGCATTTGGCGGTATTGCGG
AGAGAACGGGAATGCTGAAGTCCATTGTTGAAACTATTCTTCGTATTGCCCACAAAACAA
CCCATCTTATTATTGCTACTGTTCTTTCCTCTATTTTGACTAATTGCACTGCCGCTGAAC
AATATATTTCTATTCTGCTTCCTGGACGGATGTACGCAAATGCTTACCGTGAAAAAGGCT
TAAGTTCAAAAAATCTATCTCGTGCAATTGAAGATGGCGGTACAGTGACTTCCGTATTAG
TGCCGTGGAATACTTGCGGTATTTATGCATTCTCTATGCTACAAGTTAGTGCATTTGAAT
ATGCCCCCTACGCCGTAATGAATTATGTAATTCCGCTTATTGCGATTTTATTAGCGAGTT
TAAATGTGAGGGTTGAGTATTTGAGAAAGTAGCTTAGTTTTATAACTAAGCTACTTTTTA
AATAACGTTTAAGATAACAAGATAGGATTATTTACGACACTGATTCAAAATATCTAATTC
TTTATTATAGGTTGAAAGTGATAAGTTCATATCCATCATTCCTATCACAGAATGAAAATA
ATTGTCGTGAGAATAGGTTTTTGTTTTGCATTTTCTTCTAGAGTTGTAAACATAAAACAA
GGGTTTTTCCCTTGCCTTTTTACAAAAAATCCGTATAATCTGGCCGCTTGTTCTCTCTTT
TTTGAACAAGTTTCGCACCCTCACCTCGAACGAGGGTTTTCTTTTTTACTATCATTAAAC
TTTTAGAGGACGGTTATGGTAACCATTCGTTTATCTCGTGGCGGAGCTAAAAAACGCCCA
TTCTATCAAATCGTTGTCGCTGACAGCCGTAGCCCACGCGACGGTCGTTTCGTCGAGCGT
ATCGGTTTCTTCAACCCTATCGCAACTGGTAACGCAGAACGTTTACGTTTAGACGTTGCT
AAAGTAGATGCTTGGGTTGCTAAAGGTGCATCACTTTCTGATCGTGTTGCAGTATTAGTG
AAAGAAGCGCGTCAAGCAGCTTAATTCCACAAATTAAATAAGTAGGTGAATATGAGCGAG
CAAAAAATTGAAGTTGTCGGAAAATTAGGTTCAACCTATGGTATCCGTGGCTGGCTACGC
CTTTATTCATCGACAGAATATCCTGAAAGCATTTTCGATTATCAGCCGTGGTTCTTAAAA
ATTAAAGGGCAATGGCAACAAGTTGAACTCGAAAGTTGGCGTTATCACAACAATGATTTG
ATTGTGAAATTAAAAGGCACAGAAGACCGCGAAACCGCACAGCTATTAACCAACGCCGAG
ATCGGTGTGGATTTAGCCGTGTTTCCAGAATTGGAAGAAGGGGATTATTATTGGCACGAT
TTGATCGGTTGCCAAGTGCTAAACCTTGAAGGTTATGCAATGGGAACTGTGACCGAAATG
ATGGAAACAGGTTCAAATGATGTGTTGGTGGTAAAAGCTGGCAGTAAAGATGCTTTCGGT
AAGCAAGAACGTTTAATCCCGTTCTTATATGAACAAGTAGTTAAAAGAGTAGATCTCGCC
ACTAAAACAATTACAGTGGATTGGGACGCTGGTTTCTAACCTCAGGTATGCAGTGAGCTT
TAGCAGTCGCATTTCGTAGGTCAAAATATGTGGATTGGTATTATTTCCCTTTTCCCCGAA
ATGTTTAAAGCAATTACTGATTTTGGGGTAACAGGTAGAGCAGTAAAACAAAATCTCTTA
CAAGTGCAGTGTTGGAATCCCCGAGATTTCACACACGACAAACATAAAACGGTAGACGAC
CGCCCTTATGGTGGTGGGCCAGGTATGTTGATGATGGTGCAACCGCTTCGTGATGCAATT
CGTGAAGCAAAAGCAACCGCTTGTAAGGAAGACGGTGTAGAAGCTAAAGTGATTTATCTC
TCTCCGCAAGGGCGTAAACTCGATCAAGCTGGTGTACAAACTCTGGCGATAAATCAAAAA
TTGATTTTGGTTTGTGGGCGTTATGAAGGCATTGACGAGCGATTAATCCAAACTGAAATA
GATGAAGAATGGTCAATCGGTGATTACGTTCTCACAGGGGGGGAACTTCCTGCAATGACG
TTAATTGACGCTGTTGCACGATTTATCCCTGGGGTATTAGGCAAACAGGCTTCAGCATTG
GAAGACTCTTTCGCAGAAGGTTTATTGGATTGTCCGCATTATACTCGCCCTGAAGTATTA
GATGGTTTACCTGTACCGCAAGTGCTGATGTCGGGTCACCACGAGCAAATTCGCAAATGG
CGATTAGAACAGTCGCTAGAACGAACGTGGTTAAGACGCCCTGAGCTATTGGATAGCCTA
GCTCTGACTGACGAACAACGCGTGTTGTTGAATAACATAAAGAAACGACACAAATCAGTT
AATTCTAGGACATAGAAGGTTTATTAAAATGAGTAACATCATCAAACAAATCGAACAAGA
ACAGTTAAAACAAAACGTACCTAGCTTCCGTCCAGGTGACACATTAGAAGTTAAGGTATG
GGTAGTAGAAGGTAGTAAAAAACGTTTGCAAGCGTTCGAAGGCGTGGTTATTGCAATTCG
TAACCGTGGCTTGCACTCAGCATTCACCTTACGCAAAGTTTCAAACGGCGTAGGCGTTGA
GCGTGTATTCCAAACTCACTCACCTGTAATTGACAGCATTGCTGTTAAACGTAAAGGTGC
GGTACGTAAAGCGAAACTTTACTACTTACGTGAGCGTTCAGGTAAATCTGCACGTATCAA
AGAGCGTCTTGGCGAATAATTTTCGCTTATGCGTTAATGCAAAAAGAAAGCCTTGGGGAA
ACCCAAGGCTTTTGTTTTGATAGTTTTTAAGAAAGCTATCTATTTGTTAGTACTCTAATT
CACAATAAATAAGAAAAAGTTATTATAGTAATAAAAAAAAGTATTGATAATTTATCTTTA
GTGCTATAGTATTTTTGTGCCACCTAGATGTGGTATGAAATTTAATCTATAAACTAATAG
GGAGGCTACTATGCGTGGACGTCGTGTAAACTAATTTTTTAATATAAAAGAGGGCTATTA
AATAGCCCTTTCTTAAATAGTAGGAGATAAATATGAAATATAAAACTACAAACCACACGT
ATTTAGATTTTTTTAATAACGATGAATTTGTTATTGGCATAGGAAGCATTCAGAAAATAG
TATCGGATGAAATATTTTTTCAAGGAATGCTTGATTTGTGTCATTTCTGTATAAGTGAAA
AAGAACTCTATGAGATACGTGATTTTATGAAAAAGAACAATATTTCAGAAGAGGTATTGT
CCATAGCATTAACAAATAATTTTATCGCTCATTATCATATAGATTTCCAAGATCAGTATA
GTAGAAACCATTTATATTATAGCGTGCTAGGTTATGATATTAAAAAAGTTCAGGATAAAA
TATCAAACAGCCATATTCTAGTTATTGGAGCTGGGGGGATTGGAAATATAGTTTCTTATT
TTTCTAGTGTAATTGGCGTGAAAAAAATAACTGTTATTGATGATGATGTTGTAGAGAGAT
CTAACCTAAATAGGCAATTTCTATTTAGAGAAAAAGATGTTCATAGCTATAAAGTAGATG
TAATAAAACGAGAGCTTAGTAAGTTAAGAAATGATTGTGATATTTTTGTAATCAAAGAAA
AATTGGATAAAAAAATAATTTATGACCTAGATAATATTGATTTAGTTATTTGCTCAGCAG
ATGATGATTATTGTGTCGAATTAATTAATGAATACTGTTGTATTAAAAAGATACCCTTGA
TTAATGTAGGATACTTAAATGATATTTCTGTAATTGGTCCGTTTTATATACCTAAATTAC
CTAATAGTTGTTGTTTATGTTGCGACAAATCTATTTATTTAGAAAACAATATAAAAAATG
AGAAAGTAAATGACTTAAAAGCTAATATGAAAGCTCCTTCCACGGTAGTAAATAATTTCT
TTTCAGGGGCTATGCTTGGTTCAGAAATGATAAAGCTCTTTGCAGAAGACTACGATGCTA
TAACTAGTTTAAATGCGGTAATAGGTATACATAATAAAGATTTCCAATTAGAAAAAATTG
ATCTTGTTAAGAATAAAAATTGTCAATTTTGTGGGGGAGATGTTTATGAATAACTATGAA
AAAATTATTGCTAGTTATGTAAGTACATCATCTGCTCGAATGCTTATTGGAGCTTCATCT
ACCGTATATATGCTAATTTCAAATATCAGTTTATACCAAATTGGTCTTATTAAAAGTCTA
CAGGCGATTATTATTCTATTTTTGGGGTTTGTCATAGGTATTGTTTCTGATAGGGTTGAA
CGAAAAAAATTATATTTGATAGCAATATTTTTGGCTGTTGTATGGCTATTGCTTTTTTAT
ATTGCAGGGATTATACAAAGCTTTGAAATCTTTTTACTTGCTGAAATTTTTAATGCTATT
TCTTTAGCAATTTTTCAAAATAACTCTAATGCTTATCTTGTTGAACAATATATTGTTGAT
AAGCCTAATGGAAATTTATCAGAAGCATTTGGTAAATTAGGAAAATATGATTTTTTCGTT
ATGGCTATCTTTTCTCTTCTAGGTGGCATGATTTATAGCATAATCAATGGATATGTTTTT
GGACTAGCTTCGTTTATTATGTTAATCATTCTATTCCTTTCTTGGCGATTTTTACCTAAA
TGCAAGCGAAGTTTAGCAAAAAAAAAGCGATATATCAGTAAGCTAGATTTTGCTATTTTG
AATAAAAAATTCAAGAAATATCGCTTTGAGGTGGTTGTTTTTGTTATATTGAGTCTCTAT
TTTCAGATTATTATTCAGTATTGGCAGGTCGTTGTTTATAATTTTGATCTTATTAAAGAA
TATGAGTTTTTATTAGGGGTTTTATTATTCTTTATGTTAATCGCTCAATCATTAGCAGGC
AAGTTAATTGAAACTAATAAAACAAAAATATTGAATTTTATGCCATTTTTGTTTATGGGT
AGTGTATTTTTATGTTTGTTCGGTGAGCTAATTCAGAGTTTTATTTTATATTCATTCGGA
ATTTGCTTGTCATTATTTTCAATACGTCATACATTAATAAAAATAGATGCTATTCTACAT
CACCAATTATTATCACGTTTTAGAGCGAAGTATGATATGTTACTTAATAGTATAGTTAGA
ATAGTCAGTGCGTTAGGGTTAATTCTTATTGGTCATTTGAGTGAAATTTATGGTGTTATT
ACAATCAATTTTGTTGGTGTTTTAATTGGGATTTTATTTTCAATTATGATTATTCTTTAT
AGGGATAAATGCAATACTCTTTAGATATGTTTAAATTTCTAAAAATATATGTTTTTAATG
AGTAACATCATCAAACAAATCGAACAAGAACAGTTAAAACAAAACGTACCTAGCTTCCGT
CCAGGTGACACATTAGAAGTTAAGGTATGGGTAGTAGAAGGTAGTAAAAAACGTTTGCAA
GCGTTCGAAGGCGTGGTTATTGCAATTCGTAACCGTGGCTTGCACTCAGCATTCACCTTA
CGCAAAGTTTCAAACGGCGTAGGCGTTGAGCGTGTATTCCAAACTCACTCACCTGTAATT
GACAGCATTGCTGTTAAACGTAAAGGTGCGGTACGTAAAGCGAAACTTTACTACTTACGT
GAGCGTTCAGGTAAATCTGCACGTATCAAAGAGCGTCTTGGCGAATAATTTTCGCTTATG
CGTTAATGCAAAAAGAAAGCCTTGGGGAAACCCAGGGCTTTTGTTTTTTCACGACTTCCT
TGTTGTTTTACATCTAAAACAGCATAATGGCACTTATTATTCTATTCAATAAGGCAAATT
TATGATCAATAAAGATACTCAACTTTGTATGTCCCTATCGGGCAGACCAGGCAACACCGG
CACTTATTTCCATAATTATCTTTATCAAAAACTCGGTTTAAACTTTGTTTATAAAGCATT
TACCACCAAAGATATTGAACACGCTGTTAAGGGCGTGAGAGCCTTAGGTATTCGGGGGTG
TGCGGTTTCTATGCCGTTTAAGGAAGCCTGTATGCCGTTTTTAGATGAAATTGATGCATC
TGCAAAAGCGATTGAATCGGTCAATACGATTGTCAATACCAATGGCTATTTGAAAGCCTA
TAACACCGACTATATTGCGATTGAGAAATTAATTGCAAAATATCAGCTCGATCCAACCGC
TTGTGTGATTGTGCAAGGCAGTGGCGGTATGGCAAAAGCCGTTGTTGCAGCATTTAAACA
TTCAGGTTTTACGAATTTGAAAGTCTATGCTCGTAATCAAGACACAGGAAAATATCTCGC
AGAACTTTACGGCTATCAATATATCAATAGTCTTGAAAATCAACAGGCGGACATTTTAGT
CAATGTCACTCCGATTGGTATGAAGGGCGGAAAAGAAGAGTTTGACTTAGCCTTCCCCGA
AATGATGATTCAACAGGCTCAAACGGCTTTTGATGTGGTGGCAATGCCAGCCGAAACACC
TTTGATTCAGTATGCGAAAGCTCAAGGCAAACAGGTGATTTCTGGTGCAGAAGTGATGAC
ATTACAAGCAGTTGAGCAATTTGTGCTTTATACGGGGATTCGTCCAAGTGATGCGTTAAT
CGCAGAAGCGGCGGCTTTTTCTAGATCGAATCAATAAAGGCATAATAGACAAAATTGAAC
GCTATCCTGTAATAAACATCTTTTTATGTTTTGATAACTCAATGGCAAACCATTTTTTTA
GAAAGTAAATCCATCAGGACTAAAATACCAAGTTCACGATCAAAGAAGGTCGTATCCACA
ATAATATTTAAATAACGTGATAGTAGTGGATTTAATGCTATTTTAGGGGCTTTCGAGATA
CTTTGAATAGTCCTGATAATTCAAAAAAGTGGCTCAAAGCCTTATATTACAATATCTTAA
TCTACCCTTTATAATACTTTGTCTACTATACATCGATGGGACAAAGTTCAACCATCGGCC
AACGTGGTTTGACACTCACGGATAAATCCGTCTGTTCGCCATTTTTTAAACGCAAGAAAC
CTGCATAGGCAATCATTGCACCATTATCGGTACAAAATTGTGGGCGAGGGTAAAAGACTT
CACCGCCGATCTGCTTCATTAATTCGGATAAATCGTGACGAAGTTGTTTATTTGCACTCA
CACCGCCTGCGATCACTAAACGTTTATAGCCCGTTTGTTGCAACGCTCTACGGCATTTGA
TAATCAATGTTTCAATCACTGCTTGTTGGAACGCATAGGCAATATCGCAACGGGTCTGTT
GATCTAATTCGCCTTTCTCATTCAAATTCGCATTAATCGTATTTGCCGCAAAGGTTTTCA
AGCCCGAAAAGCTGAAATCTAAGCCTGGGCGGTCCGTCATTGGACGTGGAAAGGTAAAAC
GATTTGGCGTGCCAGTTTCAGCAAGTTTAGCTAACGCTGCCCCCCCTGGGTAATCTAAAC
CGAGCAATTTTGCAGTTTTATCAAAGGCTTCCCCCGCAGCATCATCAATAGATTCCCCCA
ACAATTCATATTCACCCACATTTTTTACATCGACTAGCTGAGTGTGTCCCCCCGAAACAA
GTAAGGCGACAAAAGGAAACTCAGGGGCGTTTTCTTCTAACATTGGTGCGAGCAAATGCC
CTTCCATATGGTGAACCCCTAAAGCTGGAACGTTCCACGCATAAGCTAAAGATCGTGCAA
TGGTTGAGCCGACCAATAACGCCCCAACAAGTCCTGGGCCTGCCGTATAAGCAACGCCAT
CAATATCCGAAGCGGTGAGATTAGCTTCTTTTAATGCTTCTTGAATAAGTGGCAATGTTT
TACGGATATGATCACGAGAAGCTAGCTCTGGCACAACGCCACCGTAGTCAGCGTGCATTT
CGATTTGGCTATAAAGTTGGTTTGCGACTAATCCCTTGGCTTCATCATAAATTGCCACGC
CAGTTTCATCACAAGAAGTTTCAATACCGAGAATTTTCATTATTGTTATTGGTTTAAGTA
ATTAAGATAGTGCTTATTATAATGGAATATCAACAATTTTGCTGAGAATGTAATGAAATG
ATTTTGTCTGTTGCATAATCAGACGAATTTCTGTAGAATCTCGCCCGTTTTGCTCTCTTT
AGAGCCTATAAAAAGAAATCATATCTTCTGCAAGCGGTATGATCGTAGCTTAAACTTACT
AGAGGAATAGTACTATTAAACCTGTAAAACGTGTTCAGACAAATCGCGCACATCGTCTTA
ACGAAGAAATCCGCGTGAAAGAAGTTCGCTTAACCGATCAAAACGGCGACCAACTTGGTA
TCGTATCAATTCAAGAAGCATTAGCGAAAGCTGACGAAGCTGAGTTAGACTTAGTTGAAA
TTAGCCCAAATGCTGAACCACCAGTTTGCCGTATTATGAACTACGGTAAGTTCATCTACG
AGAAAGAGAAAGCTGCAAAAGAGCAGAAGAAAAAACAGAAAGTTGTACAAGTGAAGGAAA
TTAAATTCCGTCCAGGTACAGACGAAGGCGACTATCAGGTAAAACTACGCAGCCTGATTC
GCTTTTTGGAAGATGGCGACAAAGCCAAAATCACGGTTCGCTTCCGTGGACGTGAAATGG
CTCACCAAGAAATTGGTATGGACGTGCTAGAACGTGTTAAAAACGATTTAGCGGAAATTG
CCGTAGTAGAGTCTGCCCCAGGCAAACTCGAAGGTCGCCAAGTTGTAATGGTACTAGCGC
CTAAAAAGAAATAGTCCATTACCTTGAGATGTAATTAGTGCTTCCAAGTAATATTGGCAA
CAATATTCGCCTAATTACTGGTTATTCATAAACAATGCGGAGTTATTTTAACAATGCCTA
AAATTAAAACAGTACGTGGTGCTGCGAAGCGTTTCAAAAAAACGGCTTCTGGCGGTTTCA
AACGTAAACAATCTCACTTACGTCACATTTTGACTAAGAAAACAACTAAACGTAAACGTC
ACTTACGTCACAAATCAATGGTAGCGAAAGCAGACCAAGTTTTAGTAGTAGCGTGCTTAC
CATACGCATAAGCGTAAATTAAGTACAACGTACGATTAGTTAATTTTTAGTTTAATAATG
TCAAAGCGTTAATTTACGCTTAAATAGTAGGAGATTTAATAATGGCTCGTGTAAAACGTG
GTGTTATTGCAAGAGCACGCCATAAGAAAGTTCTTAAGGCTGCTAAAGGTTATTATGGTG
CACGTTCACGCGTGTATCGCGTTGCTTTCCAAGCAGTAGTTAAAGCTGCACAATATGCTT
ACCGTGACCGTCGTCAACGTAAACGTCAATTCCGTCAATTATGGATTGCACGTATCAACG
CGGCAGCTCGTCAAAACGGTTTATCATACAGCAAATTCATCAATGGCTTGAAAAAAGCGT
CTGTTGAAATCGATCGTAAGATCCTTGCTGATATCGCAGTATTTGACAAAGTGGCTTTCG
CAGCATTAGTTGCTAAAGCAAAATCTGCTCTTTAATTTTAAAGAATAGATAAATAAGGAC
GCTTTCGAGCGTCCTTTTTCTTATACTTACATGATGAGGGATTATATGCAAAGTAGGTAT
AAGAAGTCCAGAATAGCAGCATCTTACTGAAGATGTTGCAATCAGCTTCAATTAACCTAA
AATCATAGCCATCTTTAGGTAAGTTTTTATATGGCTTTAGTCAATATAAAAGGACGATTT
CTCTCTATTTGGAGAACAAAAAATATGAAAAAATGGGCAGTGGTTTTATCTGCGGCAACT
CTTACCTTTGGTAGTCATCACATCATGGCGAAGGAAGGGAATACGGTTTATCTCTATACA
TGGTCTGAATATGTACCATCAAAGTTATGATGTAATTGCCCCCACCAGCTATTTTGTTTC
TAAAATGGCACGTGAAGGAATGTTGAAAGAGTTAGATCATAGCAAATTGCCTGTATTAAG
TGAGCTTGACCCACAAATGCTTGATCGTCCTTTTGATAAAGGCAATAAATACTCGGTACC
ACAACTTTTTGGGGCAACGGGGATTGCATACAATACGGAAACCAGAGTTTAAAGATAAAT
TACAGTTGTTAGATGATCCTCGTGAGGCATTTAATATAGCGTTATTAAAAATGGGGCAGG
ATCCGAATACCCAAGACCCTGCGATTTTAAAAGCAGCGTATGAAGAATTTTTGAAATTAC
GTCCAAATATTTTGGCGTTTAATTCTGACAATCCCTCAAGCTCATTTATTTCTGGTGAAG
TAGAAATCGGTACTCTTTGGAATGGTTCTGTACGAATTGCCAAAAATGAAGGTGCTAAAA
TCAATATGGTTTATCCTAAAGAAGGCACACCGCTTTGGATTGATAACTTGGCAATTCCTG
CAACTTCGCAAAATCCGGAAGGAGCTTACAAGCTGATTAACTATATGCTTTCAGCTCCCG
TCGCTGCAAAATTGACAAAAGCTATCGGTTATCCAACAGCAAATAAAGTGGCATTAGCAC
AGTTACCAAAAGATTTGGTTGACGATCCTGCTGTTTTTATTCGTTCTGAAGTGATTGAGA
AAAGCCCTTGGCAAGTTGATGTAGGCGATGCGATTGAACTTTATGAGAAATATTATCAAG
ACCTGAAAACAGCGAAATAAATAGTCAAGGTTGCAAACAGTACAAATAAAATTGGCATAG
TAGACAAAATAGTTGCTGATTCGTCAAAAACTATACCAAGTGGAGACCCTATCCCAAATT
CTGTGTAAACACCCATTTCAACTTAACGGTGATCGTCTAGGCGATCACCAAAATCAATCA
TAAATCGATTCATTGCCAGTTTCCAGTTCTGAATCGGCATTGTCCATTTTTTTGATGCAT
CTTTAATCGCAAGCCAAATCACTTTGAAAACTGAATCATCCGTCGGGAATACATTTCGTT
TTTTAATCGCTTTACGAATATCAGCCGGATAATCAAAAAATGTGGCAATATTTGCCCAGT
TATCTTCCCAGCCTTTCGCCACAAGCGGGTATTTTGCCTGCCACTTTTGCGAAAGTGCGG
TCAGATTTTCGCGAGCTTGTACTTCCGCTGGGGCCTGATAAACCTGCTTTAAATCTGCGG
TGACGGCTTTGTAATCTTTCCACGAAACGAATTTCAAGCTGTTACGCACTAAATGCACAA
TGCAAAGCTGAATTTTCGTTTTAGATAACCAAGATGGTCGGTCAGTTCACCATTTAACGC
AGCCTCGACGGTGATTTTCTTGAGCATCCGTGAAAATTGATTGAGGTCTTCCGGTGTTTT
TAGATTTTTGGCAAATTCCGCTTCCAAGGCGTGAAGTTGTTTTTCGTTCATAATAAAATA
CCTGTGTCTGAATGTATTATCTCAGAAACAGGTATTTACACAAATTGTGGGAGAGGCTCT
TGGTTTTAATTATTTTTCCTAATTATTACCAACTCTTTTTATTTAAAAATCCTTTATAAA
CATAATCTTATGCTTTTTCGTTAATCCATTATGAACCGATAATTTCTGCTTCAGTTCTTT
AAATAACCCTTCCAACCGATTTGTTGTTTTTTCTATATTTAAGTGAGAATATTCTTCAAA
GGTGAATAAATATTTCATATAGTATTTTAAACTAGCATAAGCCCCTCTTACATTACGGTG
TTTATAAGGAAAATATCCTTTCTCATTGGGATATTCAGACCGTTCATCTAAAAACGCTTT
ATGTTTTAAATACCATTGATGTAATCTCAAATAAAATTCATTTTTGTGGCTTTCTTTTAG
CGTTTTTACAATAATCTTTAATTCTTTACCCGCTTGTGATTGATGTTTTTTTCTTAATTT
TCTCATCACAATGGCGACCATATGGAAGTGGCACATTTGGATTGGGGTATTAAATAAATC
CTTTAACAGCCCTCTACGCCCATCATTTGTAATGGATTGAATCCTATAGCCTTTTTCTCG
AAGTATGTTCAATGCGAGCTTATAATAGAGGTCTTTTTCTGTTTTGATGACACGGTGATA
AACGACTTTTTATAGGTTTGTTTTCCTATTGTGTAATCAGTCCAAATATCTATTGGATTT
AATTTCTTTGTGAAAGAAAAAGTTTTATGACAGGACGAACAAAAGTATCTCTATTATTTT
TCTTTCCATACTTTTGGATATTGTTCTTAAGGCAAAAAGGACAGTTTTTTGTTCACATTT
CAAAAAGTGGGCTTAAAGCCTTGTACTATAAGGCTTTAGCCCACTTTTTTACCAACACTT
TTGTCTACTATGCCTAATTTGATATTTAGTAGATAAAGAAAAAATTACTTTGGGAAAGGC
GCAATGTTAGCGCCTATTCAATTTTAGGTCTATGATGATCAAGATATAACTTATTCGTAA
CTATCCTTACTACAAATAATTTTAATTATAAGAATATCTATAATGATTTAAACGGATATC
CCCCAAAGGCTTTTGCAATCCCCACCACCACATTTGTCGCCTGTTCCATTACATCAACAG
AAATAAACTCGAAACGTCCGTGGAAGTTTTCGCCGCCTGTAAAAATATTTGGCGTTGGTA
AGCCCATATATGATAGGCGTGAGCCGTCAGTACCGCCACGAATTGGCTCTAGGTTTGGCG
TAATACCCTGTGCTTTCATCACATTTTCAGCAATATCCACCAGATAGCGATAATCTTTGA
CTACTTCGTACATATTGCGATATTGCTCGACAATCTCTACTTTACCGCACTGTTCGCCAT
ATTTTTGTTGCATTTGTGCCATTGTAGCGGTGAGATAAGTGCCGAATTTTGCTAATTCTT
CACGCTCAAAACTGCGTAAAATATAGTGGATTTTACATTCGCTTAAATCGCCTTCAATGT
CGTGCAACATAATAAAGCCTTCACGCCCTTCGCTGGTTGCAGGGGTTAAATGTGGCGGTA
GGCTGTTTTGGAACTCACAAGCTCGCTCTAAGGCATTGATCATCTTGCCTTTGGCTGTGC
CTGGGTGAACACTGCGTCCGTAGAACGTAACAGTTGCCGCATCGGCATTAAAGTTTTCGT
ACTGTAATTCCCCAAGCGGTCCGCCGTCTAAGGTATAGGCAACATCTGCCCCAAAGGCTT
TGACATCAAAATGATCCGCTCCACGCCCGATTTCTTCGTCGGTAGTAAAACCGATACGGA
TCTTACCGTGTTTGATTTCAGGGTGTGCTAACAAGTATTCTACCGCTGACAGAATAATCG
CAATCCCAGATTTATCATCTGCACCAAGCAAAGTTGTGCCGTCGGTGGTCACGAGCGTAT
GTCCGACTAAGCCGTTTAGGTTCGGGAAATCCTGTGGCGATAGCGTATGCCCACTGCCTT
TTAGCAAAATATCACCGCCTTGATACCGCTCAATAACCTGTGGCTTCACATTCTCGCCGT
TGAAATCAGGGGAGGTATCAACGTGAGCCAGTAAACCGAGTACGGGAATGGCTTTGTCGC
TATTGGCAGGCAATGTTGCAAACACATAGCCGTTAGGATCAACGGAAATCTCGGTTAATC
CCATCGTTTCCATTTCAGTTTTGAGTAGATGAAGTAAATCCCACTGTTGCGGTGAGCTAG
GGACAGTTTGGCTTTTCGGATCTGATGTGGTGTGGATTTGAACGTAACGCAATAGGCGTT
CAAAAAGTTTTTTCTTAAGTAGAAACAAAAATGACCTCCCTTATACAATGACAGTAATAT
ATTAAAATTTTTATATCACGAAATTTTAACTCAACCACAGATAAACTTAAGCTAATTTTT
AAGAAAATGACTATTTATTTTCCCCTTCAAATCCGCCACTTTCTGTGAACGATAAATCGC
ATTGATTGCGTGGATTAAAGCTCTTGCTGAAGATTCCACAATATCTGTCGCTAAACCAAC
CCCATGGAAACGGCGACCTTGATATTCTACGACAATATCAACCTGTCCTAATGCTTCAGC
ACCTTCGCCTTTAGCGGTTAAGTTATAGTTGAGCATTTTAATTTCCATACCTGTAATCGC
TAAAATAGCATTATAAACCGCATCAACAGGACCGTTACCGCCTTGTGAAACTTGGCTTAC
ACGTTTAGCATCTAACTCAACTTGCACAAAGGCTGAAGCTGGCAAACCACTAATAATTTG
TGTGGTAAATACATCAAGGGCTAAACGATCTTCATCGCCTTGTTGCATATCAATAAATGC
AAGTGCTTCCAAATCATAATCAAAAACTTGACCTTTTTTATCTGCCAGTTTTAAGAAGGT
CTCATAAAGTTTGTCTAAATCGTAATCGCTTTCTTGATAGCCCATCTCTTCCATATGGTT
TTTCACGGCGGCACGACCAGAACGAGCGGTCAGATTGAGCTTCTCTTTTTTCAATCCGAT
AGTTTCAGGCGACATAATCTCATAGGTATTTTTATTTTTAACCATACCGTCTTGGTGGAT
ACCCGATGAGTGAGCAAATGCATTTGACCCTACGATCGCTTTATTCGGTTGAATTGGCAT
ATTACAAAGTTGGCTGACCATTTGGCTGACACGGTGAATTTCTTGAGTATTGATACGAGT
ATCTAAGCCGTTAAATAAGGCTTGGCGGGTTTTAATTGCCATTACTACTTCTTCAAGTGC
TGTGTTACCTGCACGTTCACCGATACCGTTGATGGTACACTCAATCTGTCTTGCACCGTT
TTGAATTGCGGTTAATGAGTTTGCAGTTGCCATTCCTAAATCGTTATGGCAATGGACAGA
AATCACCGCTTTATCCACATTTGGTACACGGTTCATCACATTAGCAATGATGTTTCCGTA
TTCCATTGGTAAGCAGTAACCTACGGTATCAGGAATATTGACTGTGGTTGCCCCTGCTTT
GATCGCAGCTTCAACAATACGGCAGATATTATCTACCCCTGTGCGTCCTGCATCCTCGCA
AGAAAATTCTACATCATCGGTATAGCTTCTTGCTCGTTTTACAGCGTGAACTGCCATATC
TAATACATCGTCAAAGGTTTTACGAAGTTTAGACTCAACGTGCAAAGCGGAAGTTGCTAT
AAATGTATGAATACGAAATGCTTCAGCAACCTTTAAGGCTTCTGCTGCGACATCAATATC
TTTATCAACCGCACGAGATAAAGCACATACTCGACTATTTTTAATATGGCGAGCAATGGT
TTGAACAGATTCAAAATCGCCAGCAGATGACACAGGGAAACCAACTTCCATTACATCTAC
CCCTAAACGTTCAAGAGCAAGTGCGATTTGCAATTTTTCTTTTACCGTTAAACTTGCTTT
TAATGATTGTTCGCCATCACGTAAAGTGGTATCAAAAATAATAATGTTGTTGCTCATATA
AAGTACCTCTTAAAATGTATTCGATAAAAAAAAGCCCACATTTTGACGTGCGGGCTAAGT
GTGGGTAGTGAACTTTTCTCTAACCGAGCCTTATCCTCGCACAGAATGCGTGAATCCCAG
CAGGTTAAGAGTTAAAAGTTTTACCATAGTTGTGTGTTTATGTTTGCATTGTTATTCAGA
AATTGAACATATATTAACTTCAAATGGAGTAATGTCAATAGCATTTTATACTTGGCGCAA
ACGTTTTCTGTGTATTTTTAGGTAATTAAAATAGTTAAATATGCTAAAAAATTTAGACTA
ACTAGTGATTAATATAAACCCCTGTAATGTATAACGCATAAATATCATTTTTTTTCAGCA
AAAAATGATGTTTAGTATTTTTTATATTATTTTGCTATTTTTTAACCGTAGCTTAATCAC
AAACAAAAAATGAATGCTTTCTTTTGCGATGATAAAATAAATTTGTTAGGCTTAAACTAC
CATTTCAAAATGATAAAGGAATTTCTATGACCTTACCTTTTCGTGCAATTATTTCTGATC
TTGATGGCACATTACTTAATGCAAATCACCGCATTGGCGATTTTACTATCGAAACATTAC
GCAAACTTTCACAACGTGGTGTCGATATTTTTTTAGCTACAGGCAGAAATTACCCTGATG
TTAAACATATTATTAGTAAAGTTGGCGTCAGCGAAGCAATGTTGGTTACATCTAATGGTG
CGAGAGGGAATAGCCTTTCTGGTGAGTTGCTTTATCAAAACCACATTCCTGAAGAGATTG
CTTTTAAGATAATGAGCGAAACACCCTTTGATCCTAAGCGAGTCTTCATTAATAGCTATC
AAGACGATGAATGGTTCATTAATATTGAAATCGAACAATTACGAAAATATCACCAAGACT
CTGGCTTTATGTATCAAGTGGTAGATTTTCAGCAACATCACGGTAAAAAACTGAAAAAGT
GTTCTTTATTGGAAAAACGCCTGAAGACTTGTTACCTGTCGAGCAATTTGTGCGACATCA
TTATGGTGATTTACTACAAATTACTTATTCTACTCCTCAATGCCTTGAAATGATGAATAA
AGGCGTTTGTAAAGCAAATACACTTGCAGACTTAGTCAAGTTACGAGGCTATACCTTGAA
AGATTGTATTGCTTTTGGCGATGGAATGAATGATATTGAAATGCTATCCCAAGCAGGAAA
AGGCTGTCTAATGGGTAATGCAGATCCTCGTTTAAAACAGGCTTTACCAAATAATGAGCA
AATTGGTGAAAATAAAGATGAGGCAGTAGCTCAATATCTTAGACAATTATTTCAGCTAGA
TAAAATATGTAATTCAAGAGCGTGAAATTGAACAAATCTTATTTTGTAAAATTAGAGCAT
CATTTACATTTTCGTTATAAGCATATGCAGTTCGCTTTGAAACGTTTGGAAAGTTGGCGG
CAAATAGTGTTTCTATTGTTACGCTATTAAGTACAGTAACTATCTCATCCGTATTATTTG
GCTTAGTCAGTGCAGATAAACCAGCATTGTTTAGAACGGCAATGGAAATTCACGATAAAA
TTCGAGAGATGAGAGAAATTAATCAATGGTTGAAAGAAGATATGGCGAAAAAATTAGTGA
TGTAAACAAATGAGTATGCCTAAATTGAATATGGTGAAACCAATTTGGTCATTGAAAAAT
TAGAACAAAGACAGAGTAAAATTTATTCTTCGTAAAATACAAAATTTATCTCACCGCTTA
TAAACCAAGATCTTGGTTTTCAAATGATTTGACTCGTGCGAAAAGCAGAGTACCATTTCA
TTATCTTATTATTTAAAGGATTTCCCTGTGCAATTTTTTTCAATTATGCGTATTGTTGGC
ATTTTGGTGATGTGTTTTTCTTTCACGATGCTTGTGCCAGCGTTTGTGGCGTTGATTTAT
GATGACGGCGGCGGTCGTGCGTTTCTGGAAGCCTTTGTACTGAATTTCAGTGTCGGTACG
GCTTTGTGGTGGTTTTGTCGAAAATATAAGCAAGAGCTACGTTCCCGTGAAGGTTTTCTA
ATCGTGGTGCTGTTTTGGGTGGTGCTAGGGTCGCTGGGGGCGGTGCCATTTATTCTGTTG
GAAAACCCTGATTTGAATTTCTCTGAGTCTATTTTTGAGTCTTTTTCAGGTTTAACAACA
ACAGGGGCAACGGTAATTACAGGGCTAGATCAGCTGCCAAAAGCGATTTTATTTTATCGT
CAGTTCCTACAATGGCTCGGCGGAATGGGGATCATCGTGCTTGCGGTAGCCATTATTCCG
TTATTAGGCATTGGGGGAATGCAGTTATACCGTGCGGAAATGCCTGGCCCGTTGAAAGAG
CAGAAAATGCGTCCACGGATTGCAGAAACGGCAAAAGCATTGTGGCTGATTTATCTCTCT
TTGACAGTGCTGTGTGCAGTTGCTTACTGGTTGGCAGGTATGAACGGTTTTGATGCAATT
TCCCATAGTTTTGCCACGGTGGCAATTGGCGGATTTTCAACCCACGATGCGAGTATCGGC
TACTTTAACAGCCCGATGATTGACTTGATTACGGTACTGTTCTTATTGATCTCTTCCTGT
AACTTCGCTCTGCATTTTGCGGTGTTTGATCAGTTTAATGATCGCTACAAAGGCAATAAT
AAGTCGAATTTTCTTGGTTTGTATTGGAAAGATTACGAATTTCGCTTTTTTATTACGGTT
CAGTTAGCGTTATTTGTTATCTGTTTTGGGGTGTTGTTGATTTATAACTATTTTGACGAT
CACTCCGTCACTTTTATTCAAGCCTTGTTCCAGTCAGTATCTATTTCGACTACGGCAGGT
TTTACCACCAACGATTTTAGCCAGTGGCCCTCTTTTTTGCCGTTGTTATTAGTGCTTGCT
TCTTTTATCGGCGGTTGTGCAGGTTCAACGGGCGGCGGTTTAAAAATGTTCCGTGTGTTG
TTGCTTTATTTGCAAGGAAAACGAGAAATCCACCGCTTTATTCACCCAAATGTTATTCAG
CCGATTAAACTTGGTAAACACGTTTTATCAGAGCGGATTGTGGAAGGGGTATGGGCATTC
TTTTCAGCCTATTTCTTTGTATTTGTGGTCTGTTGGTTGGCGACTATTGCTTGTGGTATG
GAAACTTTCGATGCATTAAATGCGGTGATTGCAAGTTTGAATAACCTTGGACCAGCATTA
GGCACGGTCAGTAGTAACTTTACTCAAATTCCCGACAGTGCAAAATGGGTATTAACGTTT
GCAATGGTTTGTGGGCGTTTGGAAGTGTTTACCTTGTTGGTTATTCTCAGCCCGAGCTTT
TGGATAGATTAAGAGATTAGTAGTATCCTCCTTTATTAGATTTTATTTACTATTATACCC
ACTAAACAGAAGCGGTGAGAATATTGTATTTTTTACAACTTTCTCACCGCTTTCATATTA
CCTAATTAAAGCGAATTAACAAAAATCACAATAATCAGTACAGGAATAACATAACGGACG
TAGCTAAACCAAATGTTTGTGAATTTTTCACTGGTGTTTAACTCTTTCTTCGCTTCATCT
TTCAACACATAGCCGACGAAAATCGCACTGCCTAGTGCGGTTAAAACAAAGAGAATGTTA
CCGCTTATGTAGTCGAAAGCATCAAAAATGCTCATACCTGCAATTTTGACATTGCTCCAA
ACGTTATCGCCAAGTACTGATGGAATATTACCCACGATAAAGATACCAAATAACGTCAAG
GTGATCGCTTGTTTACGGCTCAGTTTGGTTTTTTCTTGCAATGCGGTAATCAATACTTCA
TAGATGGTAATTGATGTCGTAAGTGCCGCAGTGATTAATAAACCAAAGAAGATAATCGCA
AAGATTGTACCTGCCCACATATGTGAGAACACTATCGGTAGGCTTTGGAACACTAATGTT
GGTCCTGCGTTCGGGGCAACATTAAAGGTAAAGAGTGATGGGAAAATCATAAAGCCAGCA
GCAAGGGCAATTAAGGTATTAATAACCCCTGTAATTGTTGCGGTTTTGACTAGATTTTCT
TGTTTAGACAAGTAGCTTGATAAGGTAATTAATACCCCAAAACCAAGACTGAGTGCAAAG
AATACCTGCCCTAATACGAAGACAAATAGCCTCGGTGTAATTTTTGAGAAATCAGGCACA
AGATAGAAGCTGATACCTTCGGCCGCACCAGGTAAGGTGACATTACGAATAATCATAATG
ATTAAGAAGACAAAGAGTAGTGGCATCAGTAATTTAACAGAACGCTCGATCCCCTTTTTA
ATACCTCTAATTAGGATAAAGTAGTTTACCGCAACAAAAACGCCCGTATAAAGAATAACT
CTTAATGGATTGTTTTGAATGTTATCTTTAAAGTAGGCAGATGTGGTTTCAATTGTGACT
GGAGAAGAGAGATCTAAGCCGCCTGTTGCTAAACTACCGATATAGGTGAGTACCCAACCG
CCTAATACCATATAGTAGGCTAAGATACCGACAGAACCCAGTAGCCCCATATAGCCGAGA
ATTTTCCACACAGAATGGATTTTTTTGCCATTCGCACTGCCACTGAAGGCATCAATGGAA
TTGACTTGCATACGACGACCGATCACATTTTCAACTAAAATCATCGGAATACCGATTACA
ATCATCGCAATACAGAAAAGGAAAACATAAGCACCACCGCCGTTTTCCCCTACAAGATAA
GGGAAACGCCAAGTCGCACCGAAACCGACTGTCGCCCCTGCGACAGTTAAAATATAGGTT
AATTGACTAGACCAAGACTGCCGTTCAGGTTTTGTATTTTCACTCATAGTATACCTCTTT
TAAAAATAGCAGAGAGTAGGCTCAGTCAAGCTAACACAACCGCTAATTTGAGATTGATTT
AGGGAAAACCCTAAATGGTGGATAGGAGAGATCCCCCTGATTATTCAGGGGGAATGTTCT
TGATCAATACAACACAGCTTGATATTAATTTAATGCATCTTTTGGATCGGTATAAGCAAT
ACCAAAGGCATCACTCACACCTTTGAAAGTACATTTACCGTTGTAAGTATTCAAACCTTG
TAATAAGGCTGGATCAGACAAGCACGCTTCTTTCACACCGAGTGCTGCGAGTTTCAAGCC
AAATTCTAAGGTTGAGTCAGTTAAACCTAAGGTTGAAGTACGAGCCACACAGCCTGGCAT
ATTTGCCACACAGTAGTGGATTACGCCATCAACTTCATAGATAGGTTCATTGTGTGTGGT
TGGATGAGAAGTTTCAAAGCAACCGCCTTGGTCAATTGCTACGTCCACTAATACTGCACC
TTTTTTCATCAATTTGAGGTCTTCACGACGTAGTAAGTGCGGAGCTTTAGCACCTGGAAT
TAATACCGCACCGATCACTACGTCAGCTTCTGGTAATAGGCTTAAAATATTGCCACGAGA
GCTGGTGAGTGTTTTGATACGCATATCAAAGATTTGATCGATATAAGCAAGACGAGCAGC
GTTAATATCTAGGATAGTGACATCCGCCCCGATACCCATTGCAATTTGAGCCGCATTTAA
GCCCACAACACCGCCACCTAAAATCACCACTTTCGCTTTTGGTGTACCCGCTGTACCGCT
GAGTAACACACCAGCACCACCGAAGGTTTTTTGGATATATTTCGCAGCTTCTAAGGTCGC
CAAACGTCCTGCAATGGCACTCATCGGTGCTAAGCAAGGTAAACCTGCAGGGGTTTTGAT
GGTTTCATACGCCACAGATTGAATTTTGCGTTCAAGCAACATTTCGGTAAGCGGTTTGTC
TGCGGCTAAGTGTAGGTAGGTATAAAGGATTTGATTTTCGCGGAAGTAGTGATATTCACA
TTCAATAGGCTCTTTCACTTTGATGATCATATCACTTTTTGCAAAGAGTGTTGCTTTGTC
AGTCAAAGTTGCACCTGCGGCTTGATACGCTTCATCAGGGAAACCAATTTCAGCACCTGC
ACCGTGTTCAATATAAACAGTATGCCCTGCTTCAACATAAGATTGCACATTTGCAGGGGT
TAAGCCAACACGATACTCTTGGACTTTCACTTCTTTTGGGCAGCCAAGAATCATAGTTTT
CTCCTTTAAGATGTAATGAATATATTATAAATAGTTGATTGAAATAGTTATTAATAATAT
ATCATTCAGCGGTTGCATTTATGTATCAGATATACTATTAAATATCCTGTTTCGTCTATA
TTATATTAAAGGCTTATAAAGTAATTCTGTGATCACAATCACATTTTTTGAAAAAAGATA
TCTTGATATATCCGTTTGTAGAACCATAAAACCATCTTTGACAGGAGGTTCCCTCTCTTT
CTGTAGATTGCTTTTTATCATTTATAAACAGAATAATATTATCGTTTTCTTTACTCATTA
TGGTTATGCACAATTAGTATTTTGTACCTACCAGTAATCTCTCCTTGTGACCATTTTATC
TTACGGATTTTACGCTTTGCGTAGTTTTCCTTTAGCGTTTCCGAATATGATGCTTTTTAT
TTATTTCGTCAGAAATTACCGAAAATAAACTTTGGCTACTTGAATATTCGGACTTTGATA
ATTTAACTTTCTTAAATAGTAATAATGACAGGATATAAATCAAGTCTAATAATTCAAACT
TAGCAATATAAAAACTAAGTAATGGTGGTTAAAAGAGAAATCCAATAATTAAATTTGATT
TACTCTTTCATTCAAAATCAGTACTTATTTTAATTTTAGATTAATAAGATAAGTAGAATC
TGTTGTTAAACACATATGTAGTGGAGTTTATATGACGTATAAAATTATTTTTATCCATTG
TTATTTACACGAACATAGCATATAAAATGGAAGCGAGCATAGAACTATTTTATTTTGAAG
ATTTGCCCGTGATTTGTGACTTACATCTCAGCTAGAAAGAGAGGCGAAATAGATTTTGTA
TTAGATACAATATAGGCAAGTTAATACTAGTTCTATTACTCCTCCTTACTTATTACAAGA
AAAACGCACTCAACTGGAAGAGTTTTTCCACTTCGGCAGACTGTTTCTTATCATTCACAA
ACAGAATAATGTGATCGTTTTCCTCGATCACCGTAGATTTATGGGCAATCAGCACCTCAC
TATTTCGCATAATCGCCCCCACAATTGCCCCCTGTGGCAGTTTTAGCTCGCTGATTTTGC
GACCAACCACTTTTGAGCTTTCTTTATCGCCGTGAGCAATCACTTCAATGCCTTCCATTA
AACCTTGTTTAAACGAAGCCACACGAACAATATCGCCTTTGCGGACGTGGCTTGACAAAG
CGGAAATTGTCGCTTGTTGTGGTGAAAGAGCAATATCAATAGTCCCACCTTGAATAAGGT
GTAGGTATGCCATTCGTTGCACTAAAACGATCGCTTTTTTTGCTCCTAACCGTTTTGCTA
ACAAAGACGACATAATGTTCGCCTCATCATCGCTCGTCAAAGCAAGGAATAAATCAATGT
TCTCAATATGTTCTTCAAATAACAGCTCTTGATCGGACGCATCGCCACATAACACCAAAG
TCTTAGACAGCTTAGAAGCAAGTTTTTCGGCTCTTTCTTGGTTTCGTTCAATCAGTTTAA
CACTGCAACGATCCTCAAGTGCTTTAGCAAGTGCAATTCCAATGCTTCCGCCCCCCACAA
TCATTACTCGCTTATGTGGTTTTTCCAGCCTTTGTAATTCTGCCATTACCGCTTTGATAT
GTTGCGTAGCACAGACAAAAAAGATTTCATCACCAGCTTCGATAATCGTTGAACCTTGAG
GAATAAAGGCTTTTTCTTGACGGAAGATTGACACAATTCGGGCTTCAACATGAGGTAAAT
GATCGCCTAATGCCGAAATAGGGTAGCCAACCAACGGACCACCATAATACGCCTTTAAAC
TCACCAAACTAATTAATTCATCGGCAAAGTGAGCAATCTGCAAGGTACCTGGGTAATCAA
TAAGGCGTAAAATATCCTGTGTAACTAATAATTCAGGTGCAATGATATGATCGATAGGCA
ATACGGCGTTATTAAATAAGGTATCACGCTCACGGACATAATCCGAATTACGAATACGGG
CAATTTTAGTTGGTACATTAAAGAGCGTATATGCAATCTGACAAGCAATCATATTGCTTT
CATCATTATTTGTTACCGCAACCAATAAATCCGCATCACTTGCTCCCGCCTCTCGTAAAA
TACGAGGTGAAGCCCCATTACCACGAATAACTTGTAAATCGTGCTTATCTTGCAATTGTG
CTAAACGTTGCTGATCATCATCAATAATGGTGATGTCATTATCATTATTCGCTAAATTTT
CTGCCAGTGTTGAGCCAACTTGCCCTGCACCTAAAATGATGATTTTCATTGCCTACTCAC
CGTTTTACGCCTGTTTCACTAACTTCGCATAGAAAAATCCATCTCCCCCATCTTGTTTAG
GAAAGAATTGCTTCATTAAACATTGCTCGCCACCCACATTGATTTCGACTAATTTAGCCT
CTGGGGTTTGAGCTAAAAAGTGCTGAATTTGCTGACTGTTTTCTTCTGGTAACACAGAAC
AAGTGGCATACAGCAACACACCGTTGGGCTTGAGCCTTGCCCAAAGTGCTTTGAGAATTT
TCCCCTGTAATTCTGCCAACTCAGCAATATCTTCTTCTTTGCGTAGCCATTTAATATCTG
GGTGACGACGGATTACCCCCGTTGCAGAACAAGGGGCATCAAGTAAAATTTTATCGAACA
TCTCACCGTTTGTAAGCCACTGTTCAGGCTGGCTGGCATCACCGCAAATCACCGTTGCCG
TTTGGTTTAAACGAGCTAAATTCTCTTTAACCCGAACTAAACGGGCTTCTTCAATATCTA
ATGCAATTACTTTTGCTTGCGGTGCTTTTTCTAAAATATGGGTTGTCTTGCCCCCCGGTG
CCGCACAGGCATCTAAAATCAACTCGCCATTTTGTGCATCAAGTAATTCGGCAGACCATT
GTGCGTGTGCATCTTGCACCGTTACCCAACCTTGCTCAAAGTGAGGAAGCTGGCTGACCG
ACACTGCTTTATCTAATAAAACGGCACAATCAGGCACGCAAGCGGTTGCTTCTTTGTGAT
TTTTTGCAAGATCGCCCAACAATGCCACATAGTCCGTTCGGTTAGTCCGTTGAGTATTCA
CCCTGATCCACATCGGCGGTTTTTGGTTATTTGCATCAACAATCTCTCGCCAATTCGGAT
AGGCTTGTTTCAGCTTATTCACCAACCATTCAGGGTGTAGCGTTTGCCAATGTTTATCCA
CTTTCGCCAAAATTGCTTCTTGCTCACGCAGAAAACGGCGAAGTACTCCGTTAGTCAAGG
CTCGAAAGCTATCTAACTTTAACACTTTTGTCGAATTAACCACTTCATCTACCGCGGCGT
AGGGCGGTACTCGCATATAAAGTAGCTGATATAAGCCAACCAAAAGCAAACAATGCACCA
AGCGAGTTTTGTTTTTCAGCGGTCTTTCTACCAACAATTTGATAATCGCTTCTAAACGGG
GCAACACACGGCAAATACCAAAGGTCGTTTCCTGTACCCACGCTAAATCTTTACTATCAA
GTTGCGATTGTGCTTCGGGGATCAAGGTTGAAAGGGATTTGCCCTGATCCAACACCTGTA
AAATAATCTGTGCCGTAACGGCACGAGTGGAATGTTTTTTCATTAGAGAACGCTTCCTAC
CTTAAACCAATCCCCCCGTCCGTTTAAAAAATCTTGTACGGACATCGGTTTTTTACCTGC
TGGCTGAAGTTGGGTAATGTTTAACACACCTTGTTGCGTGGCAATTTGGATACCGTTTTT
ATCCACCGCCAACACCGTGCCGACCGCTTTCTCTTGATGTGGTAGCACTTCCGCTTGATA
CACTTTTATCCGCTCCTCCACCTCATTCACCATCAGAGTTAAGTATGCCATCGGGGCAGG
ATTGAAGGCTCGGATATTACGTTCAAGCTGACAAGCGGTCATATTCCAATCTAATTTTGC
TTCTTCTTTCGTAAGTTTTTCGGCATAGTTCGCTTGCTCGTCTTGCTGTTTTTCAGGCTT
AAACTGACCGCTTGTTAAACCGTTTAATACTTCAAGCAACGCTGGCGGTGCAAGTTCGGC
AAGTTTGGCATAAAGGCTGGCAGACGTTTCCGTCGCTAAAATCGGTGTTGTCACCTTATG
CAACATATCGCCCGTATCTAAGCCAATATCCATCTGCATAATGGTCACGCCCGTTTCCGT
ATCACCAGCCCAAATAGAACGCTGAATAGGCGCAGCCCCACGCCAACGAGGTAACAACGA
GCCGTGAACATTTAAGCAACCATATTTCGGTGCTTTTAACACCGCTTCTGGCAGAATTAA
GCCATAAGCCACCACAACCATCACATCAGCGTTTAACGCCTGTAACTCTGCCTGAGCCTC
TTCTTTGCGTAACGATTTCGGTTGATACACAGGAATATGGTGCGCTTCCGCCAACTGTTT
GACTGGACTAGCTTGTAGCTTTTTCCCACGCCCAGCAGGCTTATCTGGCTGTGTATAAAC
AGCAATAACGTTATGTTCCGAATTTAACAAGGCTTGTAAATGGGTTGCGGCAAAATCAGG
TGTGCCTGCAAAAATAATGTTGAGTTTTTTCATTGTTGATAATCAAAAGTCATTTTGTTG
AATGGCATTATTGTAGCGTAAAAATGGTTTGAACGCTGGAACAAAATAAGAGTAATTGAA
CGGTATAAATCATATTCCACTTTTTACGCTTGTCCTATTTCGCCAATCGCAGTAAGATTG
TAACTACTTATCTACATTAAAACGGAGGTACAAAATGCCAGTTATAACCAGCCGTGAATT
TAATCAACGTCCTAGCCAAGCTCAAAAAGCCGCTATGCTAGAACCTGTGATCATTACCAA
TCGTGGTACACCTGCATTTGTGTTAATGACATATCGGGAATATGAAAAAGTACAGCAGGC
GAAGCCGTTTGTGAGTATTGCAGATGCACTTTGCCCAAGTAATCCTAATGTAGCGGATAT
TGAATTTGAGTTGCAACCTCGCAGCAAAGTTCAACGTCGTCCTGTAGATTTTACTGAGTA
GGGGAAAAAATGTATTTATTAGATACTAATTTAATCAGTGAAATTAGAAAATTACCTAAA
GGTAAATGTAATCAAGGGGTGGCACAGTGGGTAATGACAACATCAAAAGAGTTGATGTTT
ACTAATGCAGTTGTGATGATGGAATTAGAACGTGGTGTGATGGCAATCGAGCATAAGGAT
ACACTGCAAGGTGAAATGTTACGCCACTGGTTTGAATTTGAGATCAAACCTGCTTTTGAT
GGCAAAATCCTGAAAATAGACGAAAAAACCGCCCAAATCTGTGCCAAATTACATATCCCT
GATCACGCTCCCGAAAATGATGCGTGGATTGCCGCCAGTGCAATTCAACATAACTTAACG
CTAGTCACTCGAAATTCCGCTGATTTTGCTCGCACAGGTGTGAAGTTGTTTAATCCCTTT
GAAGGGTAAGCGGTGGGATTGAGCAAATTATTTACAAAATTTAGGCATAGCAGTGATTTT
TTGCTATGCCTTTTTTGTTTCAAATTACTATCACCTAAATTAGAATAATCCCATTTGTCC
ATCATCACTCTCTTGGTTTGATGATGGGCTTTTATCCAAATTTAAAATCTGCGTTATCAT
TGGCATTGGATTGGTTGGATCAATCACAATAACCTTTGCATCTTTCATTACTTGTCGGTT
TAAATCATATTTAGGGTTTCTTTGGTATTTCTCGTGATAAATAACCGCACGAGGAATACT
ATACTCTAAAGATTTTTCCATTGCGTGACGTGAGCCACTATCAATTTTCAATGCGGTAGG
ATCCACACTATTTGGAGTATAACTGGCACTTAAAATAACAATATCACTAAATAACGCCTG
TAAACGATCTCGCCTAATATAACGGGAGCTTAATTCCATTTTAGTGCTAGGAGCATCGTA
ATATTCAGTAATAAGTAATCCACCCGTTTCAAAAATTTGTTGTGCAAATTCACGATGTTT
TACAGGCATTATGTTATTTAATGGGCTAGGTAAAATTGCTACCGTAGCCCCACCGAATTT
GAGCGTTTGATCGTGAGCGATAAAATCGCAGCCCTGAGCAAGGCCACTTACGATGACTGC
ATCTTGTTGCACTAAAAGGCTAACGATTTTACGTTCATCCATTTCGGTATCTTCATCTGG
CGTTAAAACACCAATCACAGCTACATTAGTATTTTCCAAACTGAGTAAACCTAGATCACC
TTTATAAAAAAGGACATTCGGCTGTTCACTTTCTTTTACTGCTCCACGATGAGTAGGAAA
TTTTTCATCTCCGATCGCTACAACGCCATCACAACTATCTCCCAAAAGTAAAATCTGTTT
TTCAATATTGCTTTTTCGTTGTAAGAAAATTTCTTCTGAAACAGTTTCCTTTTTTACACT
TTTGGCTAGTAATTCAACAATTAACTCAAGAGGAGAAGTTTTCGTTTTACTTAAATTCTT
ATTGATCCAAGCATCTCCAATACCATTGAACGTTTTTGCGGTAAGAATATTTAGAGCATT
ATCACTATATTTCATTGTTTTATCCTTAAAAAGGGATGTCATCATCTGACGTATTTACGG
GGTTGCCAAAAGCATCTAATCGGGAACTGCGTGATCTGTCATTATAACGAGCAGTTTTAC
TACTATTGATTGGATTACCGAAAGCATCGAAATCATATTGAACGCCCTGCTTGCTATCAC
TATGATGAGCTGTTTTTGCAACTGTAAATAATACAACTTTATTTGCACCTTCATCTAATA
ATGCCTGAATACAGTCTTCATCAATATTGATAGTTTTAGTATAAATATCATCAATAAGTA
AAATATTTTTTCCTTTTATACCAAATGAAATCAGACAGGTTTTCTTAGTAATACTAGGAT
AGGGTGAATCTCCATCACCGCCATATTCAGGTTTATGATGGAAGTGAGTAGTTTTTGTAT
TTTCTATTCTTAGAATATGCTTTATATCTACTCCAATATCCAATGCAATGCGTCGCATTG
TAGCAGAAAATAGAAGCTGATTAGGTTTATAGTAAGCTTCTCTTTTAGCTCGGGGAACGA
TACAAATTGTATCTAATTTTTCCTTTTTAATAATTTCATTTATCGATTCATAGCTATTAG
CCCTGAGTTTCTTACAGGCATTATCTAAAACAGAATCACTTTTTTCTCCAAAATCATTTT
TTAGATCATTAATAAAATCAGGATTATTAGGTTTTCCCCACCCAAAATAATCTAAGACAT
AGTAGGCTTTAATTACTTGATGTAAGTATTCATTTATTTCAAGTTGATGAGAATGTAAAG
TCATTTTTAACTCCTATAGGGTTGATTTTAATAAGTCGTATATCTGAAACACCTGATAAC
TTAGCAGAGTCAAGTTGATTTTGATCGTCATCTATAATTATTAAATTATCAGGATCTAAA
TTTAATTGAGAAATAACTAATGAATATTTATCTAAACTATTATTAGTGTAAAAAATTCGT
TCGAATAGATTTTCCAAATCGAAAAAGTCTAATATAGGAATAACACGTCGTGGATTTGCA
TTTGTAACTAAAATTATTGTAATTTCAGGATTAGATTTAATGTTTTCTAATGCTCTAATC
AAAACATCATTTTTCTGAATATAGGATATAAAAGCAGGATAGATTTTATTCTTATAGGTG
GCAATTTTAGGTACATCAAGAATAGTATTAAGAATTTCCGAAATAATCTCATAAAGACCT
GCTGCAGTGATACGCTGATCAGGCATAGAAGAAACTACTAGTTGATATTGTTTGTCACTC
ATCTTCATTTGTGCTATATCTTCTATTGAACGGCGATATGCGAGATTATTAGCTTCATTT
GTGAAGACTAGCGTGTTATCAAAATCAACGAGCAAATATTTAAAACTAAGTGAATTATCT
AACATAACAAAAATCTAGTAAAACCACATAAAATAAACATATCCATTCTACAAACCGTTC
ACTTATGCTACAATCCACAAAACATTCACATTACCACCCTAAAAAGTACTGATAAGGCAA
GGCTATGAATATCAATGATAAAATCCGTTTATTTCGAGAAGATCATCAACTTTCACAAGA
AGAAATGGCGACTAAATTAAGTATGTCCACCAAGGGATATGCTAAAATTGAGCGTGGTGA
AACCCGAGTGAATTTTGAAAGATTAGAACAAATTTTGGGTGTATTAAATGCGGATATTTA
TGAATTATTAACTTATGGGGAAAATAAAGGGATTACTATTAGTACAGGAAATAATAATAC
TAATGCAAGTTCAAATATATTTTTAGGTAGTGATGATGTTGAAAAATTAAATTTAATGCT
TGCTCATAAAGATGAAATTATTAAATTAAAAGATGATGTGATTGAAAGTTTAAGAAATGA
AATTAGCCTGTTAAAAGAAAAATTATCTGCTCAATAGTAAATAGTTCAAAATATAAAGCG
GTAGGATTGTGACAACATTTTGCAATGTTTTATCATAATCCTACCGCTTCATTTTATTGT
TTAACACCAAACCAATATCGGTTTATTCCATATCAAATTCAGCCAACAGTTGCTGAAGTT
GATATTCTGCAACGCCAATGGGTAATGGATTATTTTGTAAAGCATATTCCACAACAACTT
TATTGCGATTTTTACACAACAATAGTCCAATCGTCGGCGTATCTATCTCTGTTTTTAGTT
GGTTATCGACGACAGTCAAATAGAAATTAAGTTGTCCGATATGCTCGGGTTTGAAATCGC
AGGTTTTCAGCTCAATAACAACATAACAGCGTAATTTTAAGTGATAAAACAGTAAATCAA
TATAGAAATCATCACCCCCAACATTTAACTTGACTTGGCTTCCGACAAAACTAAACCCAG
CACCAAGCTCTAATAAGAATTGTGTAATATGTTTGGTTAAAGCCTGTTCTAATTCACGTT
CGTGGCGTTGTTCCGTTAAATTTAAAAAGTCGAAAATATAGGGATCTTTAAAGGCTTGCC
TTGCGAGATCAGACTGTGTATCTGGCAGGGTTTTGTCAAAATTCGTGATGGCTATACCCT
GACGGTAAAATAGCTGACCTTCAATTTGATGTACCAGCATATTTCTAGACCAGCCATTTT
CAATTGCTTTGCGAGCATACCAAAGGCGTTCTTGTTCATCACTCAGCTTATCTAGTAAAG
CAATTTGATGATACCAAGGTAATTGTGCAAGCACCTCTTGCACAATTTCAAATTCAGTCC
ATTCTTGAGCAAATTTTCGCATATATTTCAGGTTTCGACTGGAAAAACCTTTCATGTCTG
GAAATTCTGCAGTGAGATCTCGTGAAAGTTGATCGATGACTTTTGCTCCCCACCCTTCGC
TTTGCTGCCGCTGTAAAATTTCTTGTCCGATTTTCCAATAAAGCAAAACCATTTCGCTGT
TTACCGCGAGCATAGCTCGTTGCTGGGAGTGGTGAATGTGATATTTAAGTGATTTTAACC
AATTTTGATAGCTTTCTAGATGTAACATAAATCTGCCCTTGAGATAAGTGAAAAGGCATT
ATAGAAAGCTGGTATAAGAAGAAAAGTTGATATTTTTCATTTTTCGACGCAGATCGAAAA
AATAAGATTTTCTTAATGACAAAAGCGGTGGGATTTCGCAAATATTTTGCAAATTGCAAA
AATACTTCCAAAATTCTAGCGCTTATTTTGTGTCTCCAATATTAATGCTTCAATTTGAGT
TAATAATTCAGGCACAGATGTAATAGCCGTTTCATAGACTACTACAAAATCTAGCCTCAT
AATAATTTTGCCTCTGCTAATACTTGCTCACGAAATTTTTCAGGTAAACTGCGTGGGGTA
AGCACATCAACTTTTATACCTAGCAAATCTTCCAACTCCATTTGTAAACCACATAGATCA
AACATTGTCGTTTTAGGTGTGGTATCTACCAAAATATCTAAATCACTATTTTCTGTGTCT
TTCCCTTTGGCGACTGAACCAAATATACGCACATTCTCCACTGCAAATTGTCGGCTGATT
GCCATAATTTCAGTGTGTTTAGCTTGAATAAGTTGAGATAGGGTCATTATCGGCTCCTTT
AGTCACTCTCATTAATGAAAAGTATAACGGAAAAGTGTTTGATTTGAAATTTTGAATAAG
GCTATTTCCTTTAATTCGATATAGCGTTACGTTTAGCTGACAGAAAAATAAGATTTTCTT
AATGACAAAAGCGGTGGGATTTCGCAAATATTTTGCAAATTGCAAAAATACTTCAAAATC
CTACCGCTTGTATTGATTGCCTAACGCAGAACTAAAATTGGTTTGTCGCTATTTCGAGCG
ACTTTTACCGTATTTGAACTCAGTCCTTTTGCATTAGGTTTACTGCTTGCCAACATCACG
ATCAGATCAACGGATTTTTCTTCGGCAATGCGGTTGATCTCTTCGTAGATGGTGCCGTGA
GCCACAATATGTTGAACCTTTGAGCCCTCTGGGAAGTTGGCTTGAGTAAAGGCATGTAAG
GCTTTATTCGCTTCTTCTATCACAGACTTGTCGAAGTTCTTTGGTAGAAAAGCAGAAATA
AAGCTGTCGTCAATGGGTTCGATAATGGTCACAACCCGATACACCGCATCGGAATTGTTC
CCTGTGAGTTTTAATGCCGTATCAACCACATATTTAGCACTATTGAGATCGTTTAAGTCG
ATCGCAAGGAGAAGTTTGTTATACATAATTTGTCCTTATTTTTTCATGCGACGGCGCTGA
TTCCAGCCGACAAAAATCGCTAATAGGAAAGCCGGAATAAACATTAATTCTTTTGGAAGC
GAGTTTTGTGGTAACGCTACATCAAGAATGGTTTGATCCCAGTTTAAACCTGCTTTAGCG
GCCGGTGAATCAATTTCAACATTATCAATTAAGATCTTCGGTGACATTTCGCCGTTGATT
TCAATTTTCTCTCCGGTATCCAACAAGGTTAATCCCATTGCTTTGATACGCTCTTCGCCC
GTTGCACCTTCAGGCACTGTAAGCTGTGAGTAGAATTCAATCGGTTTGCCATAAGGGTTT
ACTCCTGCGACTTTCAATGTGAGATTTTGTCCTGCTGGCACTTTACCTAACTCCTGAACC
ATTTGAGCAGGCTCAATATGGCGTGAAGTCGGTGAAATGTGTTCCATAAAGAAGCCTGGG
CGGAACAAAATAAAGGCAGCGAAGATCAATACGAATGTTTCCCATAACTTATTTTTGGTA
AGAAAGTAGTTCATCGTTGCTGCTGTAAAGAGCAGAATCCCAGTGGTTGCACTGATAAAG
ACGAGAATCCCTTTCGCCCAACCAACATCAATTAAGAGTAAATCGGTATTGAAGATAAAT
AGGAACGGTAAAATCGCTGTTCTTAAGCTGTAGTAGAATGCTTGTACCCCAGTTTTAATC
GGGCTACCGCCTGAAATAGCAGCCGCTGCAAAAGAGGCTAAACCAACCGGTGGCGTTACG
TCCGCCATAATCCCGAAGTAGAATACGAACAAGTGAACGGCGATCAATGGTACGATTAAT
CCATTCTGTTTACCGACTTCGACAATCACCAATGCCATCAATGAAGATACCACGATATAG
TTTGCCGTAGTCGGTAATCCCATCCCTAAAATTAAGCTAAAGATAGCGACTAAAATCAGC
ATTAATAAGATATTGCCCATCGAGAGCATCTCAATAATACCAGAAAGTTGCACTCCGAAA
CCGGTGAGCGATACCGCACCTACAATGATACCTGCGGTTGCTGTTGCAATACCGATACCA
ATCATATTTCTTGCACCCGACTCCAAACCGTCCACTAACTCTTGAACGCCTTGTTTAACT
AGCGCAACTTTGTTACCCGCATCATTACGGAAGAAACTTAATAATGGGCGTTGTGTGACT
AAAATCACTGCAAGCGCAACAGTTCCCCAGAAAGCGGATAACCCTGGTGAGAATTGCTCA
ATCATCAAACACCACATTAATACCACAACAGGTAATAAGAAATGTAAGCCAGCGTTCACA
GTTGGTTTACGGCGAGGCAATGACACGACCAGTGAATTTGGATCATCAGCTTCTAAATCA
GGGAATTGTGAAACGCGGTGAATCAATTTGATATAGACCGCCGCTAATAAAATACACACA
ATTAAGAAGGCAAAATCAGGGGCAACATTTTTAATCCAGCCTAAGCCGTAATGAACCGCA
ATAGCTAAGCCAAGTGTTACTAAAATATAGCTTACAACTTTAAGCAAGGTGATTAAAATC
GGACTGACAGGTTCAACACGATCCAATCCTTTTAAGCCCATTTTTTGCGCTTCAAGGTGA
ACGATATACACCAAAGCAATATAAGAAATTAATGCAGGTAAGAACGCATGCACAATCAAT
TGGCTATACGGCATATTGACGTATTCAATCATCAAGAACGCCGCTGCCCCCATGACTGGC
GGCATAATTTGTCCGTTCACTGATGAAGCCACTTCAATCGCCCCTGCTTTTTCAGAGGTC
AAACCGACACGTTTCATCATCGGAATGGTGAAGGTACCTGTGGTAACCACGTTGGCAATA
GATGAACCTGAAACCAAGCCTGTTAACGCAGAAGAAACTACCGCTGCTTTACCTGGACCA
CCGCTAAAGTGACCTAAATAAGCAAATGCTGTTTTAATGAAGTAGTTGCCTGCACCCGCT
TTATCCAATAAAGCTCCGAATAACACGAATAAGAATACGTATTTGGTTGAAACACCGAGG
GCGACACCAAATACCCCTTCCGTTGTAATCCATTGTTGGTTAATGATTTGAGATAATGAA
CCAGAACGGTGGCTGATGATAGAACTGCTCGGTAAAAATTGTCCAAAATAGTTGTAAAGC
AAAAATACAGTCGCAATAATCACTAACGGCAAACCCAAACTACGACGGCAAGCCTCTAAC
AATAATAAAATGCCTAAACAGCCAGCAATAATATCTTGCGTATTCGGCGCACCAAAACGG
GTAACTAGCCCTTCATAGAAAAAAATGTAGTACGCAGCAAGAAACGCTCCGAGGGTTGCA
AATAACCAATCTTGGAAAGGAATACGATATTTCGGCGATGTTGCAAAGGCAGGGAAAGAC
AAGAAGGCAAGGAACATGGCAAAGGCAAGATGGATAGAACGTGCTTTGGTATCATCTACC
ACCACATTCAAATTCCAGCCCCAATCTCTCACCACTTCTTGTAGCCAAAATGGAAATGGT
GAAGTGTAATAGATTTGGAATAGCGACCATAAAATCGCTGTAATAACAATTAATTTTTTA
CTAAAACCTGTCGGGTTACGACCGCCTGAATCATTTGAGGCGACGAGATCTTGCAGATCA
TCGTAATCCATAGTTTTGGATTGAGCAGACATAAACTCCTCCGAGAAAACCTAAGACAAG
CGGTTAGATTTAACGAAAAATTTGCAAAAAAATCAGCCAAATCTGACCGCTTGATGAAAA
CGACAAAAGGCAGGAAGTGATTTACTCCTGCCTTAATATTAGAAACGGATGAATTACATC
CAACCACGCTCTTTATAATAACGGATTGCACCTTCGTGTAATGGCGCAGAGAGCGCATTT
TTAATCATCTCTTCTTCTTTTAGGTTTTCAAACGCAGGGTGTAAACGTTTGAAACGATCG
AAGTTATCAAATACCGCTTTCACCACAGTATAGACACGATCCGCATCCACATCCGCAGAA
GTCACAAGCGTTGCATACACACCGAAGGTTTCTACCGGATTATCGGTACCTTTATATAAA
CCGCCCGGAATCGTTGCTTTTGCATAATAAGAGTGATCTGCCACTAATTTATCAATCGCT
TCGCCGGTTACTGGCACTAAATGTGCATCACAAGATGCTGCCGCTTCTTTTAGCGCACCG
TTTGGGTGACCAACGTTATAAGTAATTGCATCTAAGTTGTTATCACACATTACAGATGCC
ATTTCTGCTGGTTTTAATTCAGAAGCTACTTTGAACTCTTTATCTGTCCAACCTTTTGCC
GCTAAAATAACGTTCATCGTTGCACGTGTACCTGAACCTGGGTCACCCACATTCACACGT
TTACCTTTTAAATCATCAAAGTTAGCAATTTTGGCATCAGTACGAGCCATGACTGTAAAT
GGTTCTGGGTGAATTGAGAAAACTGCACGTAATTTATCGTTTTTCTTGCCTTTAAATGAG
CTTGAGCCGTTGTAAGCATGATATTGCCAATCAGATTGTGCAATACCCATTTCCATCTGT
TTATCAGCAATTGCATTCAAGTTTGCAACAGATGCTCCTGTAGATGGCGCATTACATTTC
ACATTGGTTTTTGCTGTGTCACGGTTTACTAATTGGCAGATTGATTGACCCACTACATAG
TAAACCCCAGTTTGACCGCCAGTACCAATGGTCACGAATTTGTCCTCTGCGTGAGCTGCC
ATAGAACCCATTGCTAAACTTGCAACTAACGATAATTTAAAAAAGTTTTTCATGTCTATT
TCCTCTAAAAATTCAGGATTGGGAAAAGTAAGATGTTGCGTTTGACCTATAACTCAAATA
GGAAAACGATATAAGATATACTCGACTTTTTTCTGTTATGCAAACGTTTTCTCTTAAAAA
TATGAACAATTTCACATTTTTTTAACAAATCAAAGAGAATTTATCAAATCTCATCATTTA
AAGTATGATGGAACTCTATGAAGTAATCAGTTGAGAATATGGAATTTTTTATCCCCAAAG
CAGAAGTGATCTTTGAAGAAGAGATCAAAAAAAGTCGCTTTATTACCTACATTCGCCATA
CAGAAGGAATGGAACAAGCCAAAGCCTTTTGGGCTGAAATACGAGCTTTACATCCGCATG
CTCGACATCATTGTTGGGCAACGGTTGCAGGGCAGCAGAATGATTCACAGCAATATGGCT
TTTCTGATGATGGAGAACCTTCAGGGACAGCGGGTAAACCAATGCTTAATTACTTGCTAG
GTTCAGGCTTGGGGGAAATCAGTGCAGTGGTAGTGCGTTATTACGGTGGAATTTTGCTCG
GCACGGGCGGACTCGTTAAAGCCTATGGCAATGGTGTACAACAGGGGCTATTGCAAGTCG
AAAAAATTCGCAAAGTTTTACGTAAATCTTACCGCTTGCAGTGTGAATATGAACAATTTA
ATACGATTCAACATTTGATTGCGGAACGGGATATTGAGCTACTTGAGCAACAATTTAGTG
ATAAGGTGGAATTAATCTTAGCGATTAACCCCACACAAGTAGAACTGTTTCAAAATCAAT
TAACGCAACGTTTTGCGGGTAAGTTGGTATTGGGCAAGATAGATTAAGTTGAGCATTACT
GCCCAACCTACAATATTATTTATGTTTTTTACCGCAATTACACTTCGGCGGAACAGGATC
TTCCCCCCCTTCGTTCAATGGATTGCAACGTAAAATACGTTTTAGCGCAAGCCAGCCACC
TTTTATGGCACCGTGAATTTTAACCGCTTCTAACGCATAGGTAGAGCAAGTGGGATAAAA
ACGACAGCGTGGTCCAATTAATGGGCTGATGACATAGCGGTAAAAATGCACAAGGGCGAG
CATTACATAAGCCAAAAGACTTAGTTTTGATGCTGTTCCTGTTGTACTTTCTGAGCGAGG
CGAATGTGGCGTTGCCATAGTTTATCCAAGGTTTCAAATAATTCTTGGTTGCTTAGTTTA
CCAATTCCGCCTTTTGCCACAAAGACAAAATCATAAGCAGGAAGTTGATGTTGCTTCAAG
CGGAAGCTTTCTCGCACAATGCGTTTAATACGATTACGGTCGTGAGCTTTTTTCAAATGC
TTTTTAGCAACGGTAAGACCAATTCGAGCGTGTTCAATATCGTTTTGGCGAGATAAAAGG
GTTAATTGAGGCGTGCTAGCACGGAGAGGCAGTTCAAAAACCGCTTTAAATTGAACGGGA
GCTAACAGACGTAGCTCCCGAGGAAAAGTTAGCTTATTCACACTGAGTGTTTTGGCTGAC
TTATCTGCCATTATGCAGATAAGCTTTTACGACCTTTAGCACGACGACGCGCTAATACTT
GACGACCGTTTTTAGTTGCCATACGAGCACGGAAACCGTGAGTACGAGCACGTTTTAATA
CAGATGGTTGAAATGTACGTTTCATTTGCTATCTACCTAAAAATTAAAAATTGACTATAA
GCCAAAATGAGGATCATAAAAAAGAGTCGCAATTTTAGCGATAAATATCAAAAAGATCAA
GGTTAATCTATAAATTTACCCAAACATAAATTCAAATCCTTGATGGCTACTTTTCGTGAA
GTTGATCAAACAAATTTTACAAATTTTCTGCAGTATCTGCCCGCTTCGCCTTGATCTTAC
ACGCTGATTTTGTTAAAAGGAAAAAAGATTTAAGAAAGATTGACGAATTTTACATAACAA
GAGGTTAACATAATGATCCAGCATATCCGAAAATTTTTACAACTAGAGTCTGCAAGCGGT
ATTTTATTGCTTGCTTTTGCAATGTTAGCAATGCTGTTTGCAAATACGCCCTTGAAAGAC
CTCTACTTTGATTTTTTAAGTATGCCTGTCAGTATCCAGATTGGCTTATTCAGTATTCAT
AAACCGTTGTTAATGTGGGTAAACGACGGCTTTATGGCAGTGTTTTTTGTCCTTATAGGG
CTAGAAGTGAAGCGTGAAATGATGGTTGGAGCAATTTCTAGCTACCAACGTGCAATTTTC
CCCGCTATTGGTGCATTAGGGGGAATGATTGTGCCAGCTCTTGTTTTCACATTGATTAAT
AGTGATTCGCCAGAATTTCAGCAAGGTTGGGCGATTCCGATGGCAACAGACATTGCATTT
GCACTTGGAGTTTTAGGATTACTCGGCAAACGAGTGCCATTTGCTTTGAAAATTTTCCTA
CTCGCATTAGCGATTATTGATGACTTGGGGGCAATTGTCGTAATTGCTATCTTTTTCTCT
CACGAATTAAGTACCACAGCCCTGATTTCAGCAGTCATAGCAATTACTGCTTTAATCATA
ATGAATCGTATGCGAGTTACGGCAATTTGTGCTTATATGGTCGTTGGATTAATTTTATGG
GCTTCAGTATTAAAATCAGGGGTTCACGCAACATTAGCGGGGGTAATTATTGGCTTCTGC
GTTCCACTAAAAGGTAAAAATGGAGAAGAACCATTGGCCCATTTTGAACATCTCCTTGCA
CCGTGGTGTTCGTTTGTGATTTTACCGCTATTTGCTTTTTCAAACGCTGGTGTATCTTTA
GCAGGAATGAGCTTAAGCACATTATTCTCACCGCTTACAATGGGGGTTGCGTTAGGTTTA
TTAGTAGGTAAAACCTTAGGTGTATTTAGCTTTAGTTTCCTTGCCGTGAAATTGGGTATC
GCACAGTTATCTGAGGGAATTAATTTTAAACAGATCTTCGCTGTTTCTATCCTTTGTGGT
ATCGGCTTTACAATGTCAATGTTCTTGGCTGGGCTTGCTTTTGGTGGCAACGAAGCTGAC
GGCCAATTTATCTCTCTTGCTCGTTTAGGTATCTTAATTGGTTCGGGGATTTCAGCTGTA
TTGGGGTATTATTTATTAAAATTGTGTACTATGCCTAATATCCATATTAATAATCTGTCT
AAATAGATTAGTAAAGAGCTTGAATAACATTAGTTTTGTAAAGTATATTCAAGCTCTTCT
TTTTATAATCTAGTTACTATGCAACTCCTGCACCGAATAAACCCCGAACTCGTTGATATG
TTCAACGGCATAGGAAATCGCATCAGCTCCTGCAATCGTGGTATAGACAGGCACACGTTG
TTGCAGTGCGGTACGGCGGATTGAGTGGCTGTCGGCAATCACTTCAGGCTCACCGTTTAC
AGTGTTGATCACCATCGCAATTTCGCCGTTTTTAATTGCATCTACGATATGCGGTCTGCC
TTCACGCACTTTATTCACGATTTGGGCCGCAATGCCGTTCTCACGCAAGAATTTTGCCGT
GCCTAAGGTTGCACATAAGCCGTAGCCTTGCTCTTGTAAACGTTTTGCCACATCGAGTAA
GCGAGGTTTGTCGTTGTTATCCACCGATAAGAACACTTTTCCTGTTCTTGGAATACGTTC
CCCTGCGCCTAGCTGTGCTTTAAAGAAGGCTTCGGCAAAGGTTTCTCCTACACCCATTAC
TTCCCCTGTCGAACGCATTTCAGGGCCTAAAATCGTATCTACCCCTGGGAATTTGATGAA
TGGGAACACTGCTTCTTTGACGAAGTATTTTTGTGGGATCACTTCTTCAAGGGCATTGAG
TTCCGCAAGGCTTTCCCCTGCCATTACTCGTGCGGCGATTTTGGCTAACGGCTGACCTGT
CGCTTTACTCACAAACGGCACGGTACGGCTGGCACGAGGGTTTACTTCAAGAACATATAC
CACATCATTTTGTACCGCAAACTGTACGTTCATTAAGCCTTTAACCCCAAGAGCAAACGC
CATTTCTTTAGTCTGTCTGCGAATTTCATCGAGGATCTCACCGCTTAATGAGTAAGCAGG
TAGAGAACACGCCGAGTCGCCACTGTGGATCCCTGCTTGTTCAACGTGTTGCATAATACC
GCCGATTACCATGTTTTCACCGTCACAGATACAGTCCACATCAACTTCAATCGCATTGTT
CAAGAAGTGGTCGAGTAAGATCGGGCTGTCGTTAGACACAGACACCGCTTCACGCATATA
TTTGTTCAATTCTTCATCGTTATAAACGATTTGCATTGCACGTCCGCCAAGTACATAAGA
TGGACGAACCACCAACGGATAACCCACTTCATTTGCCAACGCCACCGCTTCTTGTGCATT
ACGAGCTGTGCGGTTAGCCGGTTGTTTTAGGTTCAAATCGTGTAGGATTTTTTGGAAGCG
TTCACGGTCTTCCGCCGCATCAATGCTGTCTGCTGATGTACCGATAATGTTCACGCCGTT
TTCGTGTAAAGCATTCGCCAGTTTTAACGGCGTTTGACCGCCATAGTGAACAATCACGCC
CCACGGCTTTTCTACACGCACCACTTCCAACACATCTTCCAACGTTAATGGCTCGAAATA
CAAGCGGTCAGATGTATCAAAATCCGTCGAAACGGTTTCAGGGTTGCAGTTCACCATAAT
GGTTTCATAACCGGCTTCACGCAAGGCAAGGGAAGCGTGAACACAGCAGTAATCGAACTC
AATCCCTTGTCCGATACGGTTTGGACCACCGCCTAAAATCATCACTTTTTTACGATCCGA
CGGGTTCGCTTCGCACTCTTCTTCGTAAGTAGAATAGAGATAAGCCGTATCAGAAGCAAA
CTCCGCCGCACAGGTATCGACACGTTTGTAAACCGGCAGAATACCAAGGGTATGGCGATA
ATCACGCACCGCTTTTTCGCTGACTTTGGTGAGCTGAGCGATACGTTTATCCGAGAAGCC
TTTGCGTTTTAAACGACGCAATTCTTCACGATCTAAATCGCTTAACTGTTTTTTCTCAAG
GGCAAGCTCTTCTTGCACTAAATCTTGAATTTGAATTAAGAACCACGGATCGATTTTTGA
ATAGTGATGTACTTCGTCCAAGCTAAAACCTGCACCAAAGGCATCGGCAACATAAAGAAT
ACGGTTCGGGCCTGGGTTTGCCAGTTCACGACGGATTTTTTCAGGCTCTTCCGATAACAA
GTTGAAACCACAAATCCCCGTTTCTAAGCCACGCAACGCTTTTTGTAAGCTCTCTTGGAA
AGTTCTTCCCATCGCCATCACTTCGCCCACTGACTTCATTTGTGTGGTTAAACGGTCGTC
CGCATTCGCAAATTTTTCAAAGGCAAAGCGTGGAATTTTGGTCACGACATAGTCAAGGGT
TGGTTCAAAAGAAGCTGGAATTAAACCGCCCGTAATATCGTTGCGTAGTTCATTTAAGGT
ATAACCCACCGCTAATTTCGCCGCGACTTTTGCAATCGGGAAACCTGTCGCTTTAGAAGC
GAGAGCAGAAGAACGGCTCACACGTGGGTTCATTTCAATTACGATCATCTCGCCGTTTTC
AGGGTTGATCGCAAATTGCACGTTTGAACCGCCTGTATCCACGCCGATTTCACGCAACAC
GGCTAAAGAAGCGTTACGCATAATTTGATATTCTTTATCGGTCAAAGTTTGTGCAGGTGC
AACGGTAATGCTGTCGCCCGTATGCACGCCCATCGGGTCAAAGTTCTCAATCGAACAGAC
GATAATGCAGTTGTCCGCTTTATCACGCACCACTTCCATTTCATACTCTTTCCAACCCAA
AACAGATTGCTCAATCAAGAGTTCGTGGGTTGGTGACGCTTCAAATCCCCGTTCGCAAAT
CGCTAAAAATTCATCACGGTTATAAGCGATACCGCCACCTGAACCGCCCATTGTAAATGA
TGGACGAATTAATGTTGGGAAACCGACCGCTTCCTGTGCTTTCAAGGCTTCTTCAAGGGT
GTGAGCAATAAAAGATTTCGGGCAAGACAAACCGATTTTTTCCATCGCTTGTTTGAAACG
ACCACGGTCTTCCGCCTTATCAATCGCATCTTCACTCGCCCCGATCAGCTCAACATTGAA
CTGTTTTAACACCCCATTGCGAGATAAATCTAAAGCACAGTTTAATGCCGTTTGACCGCC
CATTGTCGGCAAAATCGCATCAGGGCGCTCTTTTTCGATGATTTTCGCCACCGTTCGCCA
CTCAATCGGCTCAATATAGGTCACGTCCGCCATATTCGGATCGGTCATAATGGTTGCTGG
GTTTGAGTTCACCAACACCACTTTATACCCTTCTTCACGCAACGCCTTACACGCCTGCGC
CCCTGAGTAGTCAAATTCACACGCCTGCCCAATCACAATCGGACCTGCACCAATAATTAA
AATCGTGTTTATATCTGTACGTTTTGGCATAGTTTTTTCTCTGTTGTTGAATTTGGTTGT
CTTTTAATATCCGCCACTATTTAGTCCCCTCCCCCGCTTGCAGGGGAGGGGACTTGAATA
CTAAGCGGTCATTTTTCACAAGATTTTGCAAATTTCCCTTCAAATCTCACCGCTTATCAC
CCTTTCACCTTTCTCAATTCATCAATAAAGCGGTCAAACAGGTATGCCACATCGTGCGGG
CCTGGGCTGGCTTCTGGGTGTCCTTGGAACGAGAATGCGGATTGATCGGTGAGTTCAATG
CCTTGTACTGTGCCGTCAAAGAGTGAGCGGTGGGTGACACGAACGTTAGCTGGCAAACTG
GCTTCATCAACTTCAAAACCGTGGTTTTGGCTGGTGATCAGCACGTTTTGTGTGTCTAAA
TCTTGCACAGGGTGGTTTGCACCGTGGTGTCCGAATGCCATTTTCTTCGTTTTGCCACCA
GCGGCTAATCCGAGTAACTGATGTCCTAAGCAGATGCCGAAAATCGGTTTTTTGGTTGCC
AATAATTTTTGAATAGCGGTAATCGCATAGGTGCAAGGCTCTGGGTCACCCGGACCGTTA
GATAGGAAAATACCGTCCGGATTTAAGGCTAATACCGCTTCTGCAGAAGTTGTTGCTGGC
ACAACGGTGATACGACAGCCACGTTCAGCAAGCATTCTTAAAATGTTACGTTTTACGCCA
AAATCGTAAGCGACAACGTGAAATTCAGGGGTGGTTTGTTGCACATAACCTTTGCCAAGT
TGCCATTCGCCTTCCGTCCATTGATACAGCTCTTTACAGGTCACTTCTTTGGCTAAATCT
TGCCCAGCCATTGAGCCAAAACTGTTGGCAAGTTCAAGGGCTTTAGCCACATCATCACCG
ACATAAATACAGCCTGCTTGTGCGCCTTTATCACGCAAAATACGAGTTAAACGGCGTGTG
TCAATGTCGGCGATTGCAACGATTTTATGTTTAACCAGATAATCAGAAAGCGAAGAGTTA
GCACGGAAATTACTATGAATAAGGGGAAGATCACGAATAATTAAACCTGCAGCATACACT
TTATCTGCTTCTTCGTCTTCGCTATTTGTTCCTGTATTACCGATATGTGGATAAGTCAAT
GTAACAATTTGATTAGTGTATGAAGGATCGGTGAGAATTTCTTGGTAGCCCGTCATTGCG
GTATTAAAGACCACTTCACCAATGGTATGTCCTTGATAACCAATAGATTTTCCGTGAAAC
ACAGAACCATCGGCAAGAACTAAAATGGCAGGTTCAAACATTATATGTACTCCTAATTAT
TGAAATTTTTGGCTGTCATTTTGCAAGCTGCCTAATCTCTTACTCAGGAATAGGCGGCTA
AGTTTACTAGAGCAAACGTTTGCGTTCAAGTGATAATTATAAAAAATAAATTCAAACATT
ATCATAATGAATAATTATATTAAAATAATGCATTTTTATTCAACTAAAGACAAGTGAAAA
AAGTTACTTTTTGATTATGCAATAAGCGGTTAGAATAGAGAGAAATTTTACTAAAGAGAA
AAAAGAATGAATAAATTTGAATTTGCAGAACAATTAATCGCCATTGTGAAACGAGATGTT
GCCCCAGCACTAGGTTGTACCGAGCCGATTTTGTTGGCGTTAGCGTCTGCGATTGCGAAA
TCACATTTGGGCAGTGAGCCTGTTCAAATTCAGGCTAAAGTGTCCCCAAATTTAATGAAA
AACGGTATGGGGGTTACCGTACCTGGAACAGGTATGGTGGGATTGCCGATTGTGGCGGCT
GTGGGGCGATTGCAGGTGATGCAACGGCAGGTTTGGAAGTGTTGAAACATATTCAAGCTG
ACGATGTCGCCAAAGCGAAAGCGATGTTAGATGCAAACCAAGTGAGTGTAGATATTGCAA
ATGTGGATTTTCCGCTTTACTCGGAAGCCTTGTTGTTAGGCGAAACGGGTTGGGTCAAAG
TCTGTATTCAAGATACCCATACCAATGTGGTGTTGATTGAGAAAAATGGGGAAGTGTTGT
TCCAGCAACAAACGCAAGCGGTTGAAATAGCAGACGATTATCACTTTTTCAATCAACTTT
CCGCCGAACAGATTTATCAATTTGCGATGGAAGTTCCTCTTGAACAGATTGCCTTTATTG
CCGAAGCGGCTAAATTAAATTCTGCGTTATCTAAAGAAGGTTTGGAAAAAGAGTATGGTT
TGCATATCGGACGAACTTTGAAAAAACAGATTGAACTTGGCTTGATGTCTGATGATTTAT
TATCACGTATTGTGATTGAAACCACGACAGCGTCAGATGCTCGAATGGGCGGTGCGTTGT
TGCCTGCGATGAGCAATTCTGGATCGCGCAATCAAGGTATTGCGGCAACAATGCCGTCAG
TGATTGTGGCACGCTTTGTGAATGCTGATGATGAGCAACTGATCCGTGCGTTATTTCTTT
CTCATACTATTGCGATCTATATTCACAGTAAATTACCAAAACTATCCGCTCTTTGTGCCG
TGACTACGGCGGCAATGGGCAGTGCGGCAGGTATGGCATATTTGCTGAAAGGTAATTTTA
ACGCCATTAGTATGGCGATTTGCAGTATGATCGGCGACATCAGCGGTGTATTGTGTGATG
GGGCGGCAAATAGCTGTGCGATGAAAGTTTCAACAGGGGTATCATCTGCCTACAAAGCGG
TGTTAATGGCGTTAGATAATAGCCGAGTGACCGGCAATGAAGGTATCGTGGAACATAGCG
TTGATAAATCAATCAATAACCTATGTGCGATTGCGACAAAAAGTATGGTCTATATGGATA
GACAAATTATTGAGATTATGAGTACAAAAGAGCAGGATTGTTAAACGATAAAAATAAAGG
AGAAGACATTATGGCAACACATTCCCATTCCCCTTTGCCAATTTGGTCGGTGATCTTACC
GCTTGCAGCTTGGGCTATCTATTTTGTTGGCGTGAAAGAGAACATTTGGCTACAACTTGG
GGGCGGTGCGTTATTGATTGGTAGCGTGCTTTCTGCGGTTCACCACGCAGAAGTCGTGGC
ACATAAAGTTGGAGAGCCGTTTGGTACTATTATTCTAGCACTCGCCATTACGATTATCGA
AGTGGCATTAATTGTGTCGCTGATGATCGCAGGCGGTGACAATGCTACCTATCTAGCGAG
AGATACGGTATTTGCAGCAATTATGTTGATTTTAAACGGGATTTTAGGCGGTTGCTTATT
AATTGGCGGCATTAAACATCACGTTCAATTTTTCCATAAAAAATCAGTGAGTACCGCTTT
AGTGACCTTAGTGTCTATTTTGGTATTAACAATGATTTTGCCTAATTTCACAACCAGCTC
GGCAGGGGGGACTTATACCAGCTCTCAGTTGGTATTTGTTGCGATTGCGTCACTCGTTTT
ATATTTCTCTTTTATTATGATGCAAACCGTGCGTCATCGTGATTATTTCTTAGCCGATGA
TGATAATCCAAACCATCACGCAGAGCCACCTTCGACTAAAGTAGCATTAGTCAGTTTATT
GCTATTGGTGATCTGTTTAGGTGTCGTTGTAATGTTGGCGAAAGGGCTTTCCCCTGCGAT
TGAAACAATGGTGGTTGCTGCAGGTGCGCCGTTATCTTTAGTCGGGGTGATTATTGCTGC
TGTTGTTTTGATGCCTGAAGGTTTGGCAGCATTGACCGCAGCCAGCCGTAACCGATTACA
AACCAGTGTGAATTTAGCATTAGGTTCAGCGTTAGCCAGTATCGGTTTAACTATTCCGTC
TGTTGTGATCGTCTGCTTACTATTTGATATTAATATGGTGTTAGGCTTAGATTGGAAATC
AATGGTGCTACTGGCATTGTCCGCTTTCGTTGTGATGGTTTCTCTTAATCACGGCAAATC
GAATATGCTTTATGGCGTAGTGCTTTTGGTTAATATGGCGGCTTATGTGTTTACGGTGAT
TGTGCCGTAGTGAGAAATAGTGTGTGTGTTAATACACATTTTTTTAAATTTTTTTTTAGT
TTTCCCCTTGAAGCCCACATTTTTATCCCTATTTATTGTTCCGTCTGAGCGGGAACGTAG
CACAACTTCCCGTTTCTTTTTTGAAAAATGTTTGAATTGCTCTTGAAATGTAGCGAAAAA
GCACAATCTTGTAGCTAACTTAAACAAACAACCAAATTTATATTAGAGGAATCAAATTAT
GGGAAAAATTATCGGTATTGACTTAGGTACAACCAACTCTTGTGTTGCAGTAATGGATGG
CGACAAACCACGTGTAATTGAGAATGCAGAAGGTGCGCGTACTACTCCGTCAATCATTGC
GTATACAGACAAAGAAACCTTAGTTGGTCAGCCAGCAAAACGCCAAGCGATCACTAACCC
GAAAAATACTTTATTTGCCATTAAACGTTTAATCGGTCGTCGTTTTACTGATTCTGAAGT
ACAACGTGACATTGAAATTATGCCGTTTGAGATTACCAAAGCGGACAATGGCGATGCGTG
GGTATCAGTAAAAGGCGAAAAAATGGCTCCACCGCAAATCTCTGCGGAAGTATTGAAAAA
AATGAAGAAAACTGCAGAAGATTTCTTAGGTGAATCAGTGACTGAAGCGGTTATTACTGT
GCCTGCTTACTTTAACGATGCTCAACGTCAAGCAACTAAAGATGCAGGTCGTATCGCAGG
TTTAGAAGTTAAACGTATCATCAACGAACCAACAGCAGCGGCATTAGCTTACGGTTTAGA
CTCTAAAAAAGAAAACCAAATTGTTGCAGTGTATGACTTGGGTGGTGGTACATTCGACTT
GTCTATCATCGAAATTGATAACTTAGATGGCGAACAAACCTTTGAAGTGCGTGCAACCAA
CGGTGATACTCACTTAGGTGGTGAAGACTTCGACAACCGTTTAATTAACTACCTTGTTGA
AGAATTTCAAAAAGAGCAAGGCGTCGATTTACGCAATGACTCAATGGCAATGCAACGTGT
GAAAGAAGCTGCGGAAAAAGCCAAAATTGAGCTTTCATCAGCACAATCAACCGAAGTAAA
TCTTCCGTATATCACCGCAGATGCAACAGGTCCAAAACACTTAGTATTAACTGTGACCCG
TGCGAAATTAGAAGCATTAGTAGAAGATTTAGTAAACCGCTCATTAGAGCCAGTAAAAGT
GGCGTTAGCTGATGCAGGTTTAAGCGTATCTGAGATCAACGATGTGATCTTAGTTGGCGG
TCAAACCCGTATGCCATTAGTACAGAAAAAAGTGGCTGACTTCTTCGGCAAAGAACCACG
CAAAGACGTAAACCCAGATGAAGCGGTAGCTATTGGTGCGGCAGTACAAGGTGGCGTATT
AGCGGGTGATGTAACAGACGTATTATTGTTAGACGTCACCCCGTTATCATTAGGTATCGA
AACAATGGGTGGCGTGATGACAACCTTAATTGAGAAAAACACCACGATCCCAACGAAAAA
ATCGCAAGTGTTCTCAACGGCGGAAGATAACCAAAGTGCGGTAACCATTCACGTATTACA
AGGTGAACGTAAACGTGCCTCTGATAACAAATCATTAGGTCAGTTCAACCTTGAAGGCAT
TAACCCTGCACCACGCGGTATGCCACAAATCGAAGTCACATTCGATATTGATGCAAACGG
TATTATTAATGTGTCTGCGAAAGATAAGAACACAGGTAAAGAGCAACAAATTAAGATCCA
AGCCTCTTCAGGCTTAAGCGATGCTGAAATCGAACAAATGGTGCGTGATGCGGAAGCGAA
TGCAGAAGCAGACCGTAAGTTTGAAGAGTTAGTTCAAACTCGCAACCAAGCGGATGCGAT
TGCTCACTCAACCCGTAAACAGATCGCTGAAGCAGGTAGCAACCTTGCGGATGCAGACAA
AGCGAAGATCGAAGAAGCGGTAGCAGCATTAGAAAAAGCAGCGAAAGGTGAAGATAAAGC
GGATATCGAAGCGAAAATCGAAGCCCTCGTAAAAGCGTCCGAGCCGTTAATCCAAGCAGG
TCAAGCTCAGGCTCAACAAGGTCAGCAACAAGCCCAACAAAGTCAAAAAGATGACGGCGT
GGTAGATGCTGAGTTTGAAGAAGTGAAAGACAACAAGTAATTTACGGGTAGGGTCACACT
GCGTGTGTCCACGGACGCAGGCACTGCGTCCCTACAAAGGGCGTGGCAACACGCCCTTTT
GGTGTATATCTACGAAAGAAAACTCGAAATACAGGCTCAAAAGTTAAATGGTGATGATAC
CGTTGAAAACTGCGTTGATTATGTCCTAATTATCATCAAAAAACATTTTAGATAAAATCT
AACTATTGGAAATTGAATATGAGTAGATACCTAATCACTTTTGATATGGATACAAATTGT
CTAAAAGATAATTACCATGGAAATACCCATAATAACGCTTACTACGATATTCGAAATACG
CTTGAAAAACACGGTTTTGAACATCTACAAGGAAGTGTTTATTTGGGGAAAGAAGGTATT
AGTGAAGCACATGGCACTATTGCTATTCAGGATTTAACTGCTAAATTTGATTGGTTTTAT
CCTTGTGTTTCCAACATTAAATTTTATCGTATCGAAAGCGATCTCAATGCTGATTTTATT
GCTGAAAATGTACATAAAGCAAAAGAAGCATTTAAACAACAAATGAAAACGTTAGAACTC
ACTTTGATAAATTCAGGGTTGGAACGAGCCAAAATTGATGAAATTCTAAATAAGCAGATT
TTTTCATTAGAAAACAGAATATAACGAAATTAGGTTACAAGCGGTCAAATTTTCTTAAAA
ATTTACAAAAAATACTATGAGTAAAAAAGATTACTACGAAGTCCTTGGCTTACAAAAAGG
GGCGAGTGAACAAGAGATTAAACGTGCTTATAAACGTTTAGCGGCAAAACATCACCCTGA
TAAAAACCAAGGCAGCAAAGAAGCTGAAGAAAAATTTAAAGAGATCAAAGATGCCTATGA
AGTGTTAGGCGACAACGAAAAACGTGCAATGTACGATCAGTACGGTCACCAAGCCTTTGA
ACACGGTGGCGGAGCTGGTGGCTTCGGCGGATTTGGTGGTGGCGGTTTCGGTGGCTTTGA
AGATATTTTCAGCGAAATGTTTGGCGGTGGTTTTGGTGGTGGCGCTCGTCGCCAACGTGT
CGTGCGTGGTGATGACTTACGCTACGATCTAGAAATCACCCTTGAAGAAGCCGTGCGTGG
TGTGAAAAAAGATATTCGCATTCGAACTCTTGTTCAATGCGATACTTGCCACGGTTCTGG
TGCTGAAGCGGGGAGCAAGGTCGAAACCTGTCCACACTGTCACGGCTCGGGACGAGTTCG
TCGCCAACAAGGTTTCTTTATGACAGAAACTGTCTGCCCAAGTTGTCACGGCACTGGTAA
GAAAATTGATAAACCGTGTAAATCTTGCCACGGTGACGGACGTGTTGAGAAAACTAAAAA
CCTTTCGGTCACCATTCCAGCTGGCGTGGATACTGGCAACCAACTTCGCTTATCAGGTGA
AGGGGCTGCAGGGGAAAACGGCGCTCCAGCAGGGGATTTATATGTGGTAATTCACGTTAA
AGACCACGATATTTTCGTGCGTGACGGCTCAAATCTTTACTGCGAAGTACCGATCAGCTT
CACAATGGCGGCATTAGGTGGCGAAATTGAAGTGCCGACATTAGACGGTCGCGTGAAACT
CAAAATCCCAGCCGAAACCCAAACGGGTAAACTGTTCCGCGTGCGTGGTAAAGGCGTAAC
CAGTGCAAGAGGCGGCTATGCAGGGGATTTAATCTGTAAAGTGATTATTGAAACGCCAGT
ATCGCTTAATGAAGAACAAAAAGAGTTGTTACGTAAATTAGAAGAAAGTCTGGAAGGCAA
AGGACAACATCGACCAAAACACGAAGGTTTTTTCAAAGGGGTGAAAAACTTCTTTGATAA
TTTAAGTAAATAGTTTAGTTGTATTTATTGCATTATATTCCAAATATTGTGGCTATATCT
TTAAATAGATAGTTTTAATGGGCTGATTTCAGTATCATACTGGGGTCAGCTCTTTTATTT
CTCTAGATTAGAAATTTTATTAAAATTGCATTTTCTTGCAATGGAGAATCAAATGAAATA
CAAAAACCTGCGAGAATTTCTCGATCTGCTTGAACAAAAAGGCGAACTGAAGCGTATTAC
TCAAGAGATCGATCCTTATTTGGAAATGACCGAGATTGCGGATCGTACTTTGAGTAAAGG
CGGTCCGGCTCTCTTATTTGAAAACCCGAAAGGCTACAAAATACCTGTGCTGTGCAATCT
GTTCGGCACGCCAGAACGGGTGGCAATGGGTATGGGACAAGAAGATACCAAAGCCTTGCG
AGAGCTAGGCAAGTTGTTGGCGTTCTTAAAAGAACCCGAACCACCAAAAGGCTTTAAAGA
TCTAATCGGACAGTTGCCACAGTGGAAGCAAGTGCTGAATATGCCAAGTAAGGTGTTGAA
TAAAGCAGATTGTCAGCAAGTGGTGATCTCGGATGATGATGTCGATCTGTATCAACTGCC
GATTATGCACTGTTGGCAAGGTGATGTCGCACCGCTTGTCACTTGGGGTTTAACTATTAC
ACAAGGTCCTTATAAAAAGCGGTTAAATTTGGGGATTTATCGCCAGCAGTTAATCGGCAA
AAATAAGCTGATTATGCGTTGGCTGTCACATCGTGGCGGTGCCTTGGATTTCCAAGAGTG
GAAAGAAGCTAACCCAGATAAGCCGTTCCCTGTTTCTGTCGCATTAGGGGCAGATCCTGC
TACGATTTTAGCCGCCGTTACGCCGATCCCCGATACTTTATCGGAATATGCCTTTGCAGG
GTTGTTACGTGGACATAAAACCGAAGTGGTGAAATCCATCAGCAATGATTTGGAAGTGCC
TGCCAGTGCTGAGATTGTGCTTGAAGGCTATATCGATCTTAACGAAACGGCGTTGGAAGG
GCCTTACGGCGATCATACGGGTTACTACAATGAACAAGAGTATTTCCCTGTGTTTACCGT
GACGCATATCACAATGCGAAAAGATGCCATCTATCATTCCACCTACACAGGCAGACCGCC
AGATGAACCTGCAGTCTTAGGCGAAGCCTTGAATGAAGTGTTTATCCCGATTTTGCAGAA
GCAGTTCCCTGAAATCGTTGATTTCTACTTACCGCCCGAAGGCTGTTCTTATCGCCTAGC
GGTAGTGACCATCAAAAAACAATACGCAGGACACGCCAAGCGAGTAATGATGGGAGTTTG
GTCGTTTTTACGGCAGTTTATGTACACCAAATTTGTGATTGTGTGTGATGATGATGTCAA
TGCGAGAGATTGGAAAGATGTAATTTGGGCAATTACCACCCGTTGCGATCCTGCAAGAGA
TACAACTTTAATCGAAAATACGCCGATTGATTACCTTGATTTTGCGTCCCCTATCGCAGG
ATTAGGCTCAAAAATGGGGATTGATGCCACAAATAAATGGGCTGGCGAGACCCAACGAGA
ATGGGGAACGCCGATTACCAAAAATCCCGATGTCGTCAAACGTGTTGATGAAATCTGGGA
AAGTTTGGGGATTGAGGATTAATTCCTAAAATGATAAGCGGTTGAATACTTGGCATTTTT
AGCAAATTTCTGCCAAAATCACACCGCTAGATTTTTTACTAAAAAGAGAAAGATTATGTC
AAAACCAATAGTATTTAGTGGCGTACAGCCATCAGGCGAATTAAGTTTAGGTAACTACCT
TGGGGCATTACGTAACTGGGTTAAAATGCAAGATGAATATGAATGTCTATTTTGTATCGT
CGATTCACACGCCATCACAGTGCGACAAGATCCAGAGGCGTTACGCAAAGCAACCTTAGA
TACACTCGCTATTTACCTTGCTTGTGGTATCGATCCAGCCAAAAGCACTATTTTTATTCA
ATCCCACGTTCCTGAACATAGCCAACTCGCTTGGATCTTAAACTGTTATACCTACTTCGG
CGAAATGGGGCGAATGACACAATTCAAAGACAAATCAGCTCGCCACGAAGATAACGTAAA
CGTGGGCTTATTTACTTATCCAGTGCTAATGGCGGCAGACATTCTACTGTACCAAGCAAA
TCAAGTGCCTGTAGGCGACGATCAGAAACAACATCTAGAAATCACCCGTGATATTGCTAA
CCGTTTTAATGCGTTATACGGCAAAAAAGACGCAGAGGGAAATGTCCTTGAGCCAATCTT
CGCTGTGCCTGAAGTCTTTATTGCCAAAACAGGAGCGAGAATTATGTCGCTACTTGAACC
AACGAAAAAGATGTCAAAATCAGATGATAACCGTAATAACGTTATCGGTTTATTAGAAGA
TCCAAAATCAGTGGCGAAAAAAATCAAACGGGCAATGACCGACGGTGATGAGCCACCTGT
TGTACGTTACGACGTTCAAAATAAACCTGGCGTATCAAACCTACTTGATATTTTGGCAAG
CGTCACAGGCAAGACAATTCCAGAATTAGAAACAGAATTTGAAGGCAAAATGTACGGTCA
CTTAAAAACTGCCGTTGCCGACGAAGTTTCCGCAATGTTAAGCCAACTTCAAGAACGTTA
TCACCATTTCCGTAACAACGAAGCATTGCTTGAAAGTATTTACCGTGAAGGTGCAGAAAA
AGCGAGAGCAAAAGCGAAAGCAACCTTAGCGGAAGTGTATAAGAAAGTGGGGTTTGTTGT
GTAGGATGGTTTTTAATCATTACTTTAGACAAAGGATAACCTATGAAAACAGATCAAGAC
ATTTTAGACAGAGCATTAAGCAAACAGGCTGAGTTTGATAAAAAAGCTCAAATTACCCTT
GTTGGTCACTCACTATTTGATATGTGGTCAGATATGGAACAAGGCACACCGAATATTGCA
GGTAAAACGGTGGCAAATTTGGGGTTGTCTGGTACTAGCACCCGTCAATATCTTGATGTG
ATTGTTAAAGGTAATTTAATCAAACAGTTAGGCGAAGATGTGTTTATCTTTTTAGGGGTG
AATGACATTGTAAAAGAACCTGACTATTCGCCGAAGCAAGTGTTAGATTGGATTAACGAG
ATTGTGTCAGCCTTTAAAACATTAGCCCCAACATCTCGCTACTATTTATTAGAAGCAACC
CCTGTGAATAACATTACGACCACGGACAATCCTGCGATTTTGGCGTTAAATCAATATCTT
GAAGCACATTGCCCTGCCGATATTCGTTATGTGAAAACATGGAATGCCTTTGCTAATAAA
GAAGGCAAATTGGACTTAAATCTGTGTCACGACGGATTGCACTTTACTCAGCAAGGCTAT
GATGTGTTAGAGCAGATTTTGCTCAAACAGCTAGGGGCTTAAATGCAGGATTTCGAGCAG
TATCGAACCTTATTAGCCACATCTGCTTGGCAAACGGCGGAAACGGGTTTGCCAAGCCAA
GTTGCAGAATGGCTGTTACATACACACTCTTTAACCGAAAAGTTACAACAAATTTGCCAA
AGGCTATCCGTTGATGTGGTGCAACAGGGCTGGCAAGCGGTCGGTTTTGAGCAACATTTT
GCAAAAATGTGGGTGCGAGAAGTGGTGTTAAGTGGTGATGATAAGGTGTGGATTTTTGCT
CAAACGCTATTAGTGGAAGAAACAATTGAGAATGTGGCACAAGCCGTTTTAACCCTAGGA
GATAATCCTATTGGTTTGTGGCTATTTCCGCAAAATCCACAGCGTTTAACTTTGGAATGG
AGCCAAGACAAGCAGACGGGCTTATATGCTCGCCGTTCAACATTGCTACTCAAAGGTTAT
CCGTTAGAAATTCGAGAGCTGTTTCTGCCACAATTTTCATTTGAAACCACATCAAGAAAG
GCGTAGCATTCGCTCGAAGTTCTTTAATTACAAAATATAATGAAACCAACAATTCTTCTT
TACGACTCAGGAATGGGTGGTTTGACTATTTACGATGCTATTCGTGAAAATCTGCCAGAT
GCCCATTATCTCTACTGTTTTGACAACGCGTATTTCCCTTATTCTGAAAAATCAGAAGCG
GTGCTGATCGAACGAGCGGTAGGTATTGTGCAAAAAATTGCAGAAAACTATCCGCTTGAT
ATGGTGGTTGTTGCTTGTAACACTGCCAGTACGGTGGTGCTACCTGCCTTGCGAGAACGG
TTTGCAATGCCGATTGTCGGGACTGTGCCTGCGATTAAACCTGCTGCCCAAATTTCCCAA
ACCAAAACCATTGGCTTACTTGCAACCAAAGGCACGGTAACTCGTCCTTATGTCGATGAG
TTGATTGAACGCTATGCAAAAGATTGTGTGGTAGAACGCATTGGTTCCACAGACTTGGTG
GAAATTGTCGAAGAAAAACAGCAAACGGGGTCGGTGGATATGCAACGCCTGCAAAAAGTT
GTTGCAGAATGGCAATCACACCCGACATTAGACACGGTGATTTTAGGTTGTACACATTTC
CCATTAGTCAAAGAAGAGTTGCAACAACTATTACCACGGGTGAGTTTTTTTGTTGATCCA
GGTAATGGGATTGCGAACCGTGTAGTGAGCTTATTACAAGATGTGAAGAGGAATGTGAAT
AACGAAAACAAAGAAAATCAGGCATTTTGTACGCAAAACAGTGAAGACTTCCTAAAAAGA
GAAAAGGTAATGCAGAATTGGGGATTTAAACGCTTAAATATACTGAATTTTGCTGAAAAA
TAATTTTGTTTAAAATCAATGGGTTATGTTTTGCTGTTTTTAATTTTTGGTGAAAAACAA
AACATTTAGAAAAAAACTTTAAAAAAGTACTTGCGTTGGGTTTGAATTTCTCTATAATGT
GTGCCACACAACGACGCACTGTTGTGAAGTGTTTAAATTTGACAGTGCGTCGTTCTTTTT
TGCTCTTTAACAACTTATCAGACAATCTGTGTGGGCACTTGTTGATTGACTTTGTTTAAA
TATATTTTTTTAATTTTGAAGTCTTAATAGGTGCTTAAACTAGAAATTCATTTTTACTTA
AAAGTAATATGTAAACTTTAGCTAAGCAGTTTATTGAGCGATTGAACTTTTTAAATTGAA
GAGTTTGATCATGGCTCAGATTGAACGCTGGCGGCAGGCTTAACACATGCAAGTCGAACG
GTAGCAGGAAGGAAGCTTGCTTTCTTTGCTGACGAGTGGCGGACGGGTGAGTAATGCTTG
GGGATCTGGCTTATGGAGGGGGATAACGACGGGAAACTGTCGCTAATACCGCGTAATGTC
TAAGGACTAGAGGGTGGGACTTTCGGGCCACCTGCCATAAGATGAGCCCAAGTGGGATTA
GGTAGTTGGTGGGGTAAAGGCCTACCAAGCCGACGATCTCTAGCTGGTCTGAGAGGATGA
CCAGCCACACTGGAACTGAGACACGGTCCAGACTCCTACGGGAGGCAGCAGTGGGGAATA
TTGCACAATGGGGGGAACCCTGATGCAGCCATGCCGCGTGAATGAAGAAGGCCTTCGGGT
TGTAAAGTTCTTTCGGTGATGAGGAAGGGTGATGTTTTAATAGAGCATTACATTGACGTT
AGTCACAGAAGAAGCACCGGCTAACTCCGTGCCAGCAGCCGCGGTAATACGGAGGGTGCG
AGCGTTAATCGGAATGACTGGGCGTAAAGGGCACGCAGGCGGTGACTTAAGTGAGATGTG
AAAGCCCCGAGCTTAACTTGGGAATTGCATTTCATACTGGGTTGCTAGAGTATTTTAGGG
AGGGGTAGAATTCCACGTGTAGCGGTGAAATGCGTAGAGATGTGGAGGAATACCGAAGGC
GAAGGCAGCCCCTTGGGAAAATACTGACGCTCATGTGCGAAAGCGTGGGGAGCAAACAGG
ATTAGATACCCTGGTAGTCCACGCTGTAAACGCTGTCGATTTGGGGATTGGGCTTTATGT
TTGGTGCCCGTAGCTAACGTGATAAATCGACCGCCTGGGGAGTACGGCCGCAAGGTTAAA
ACTCAAATGAATTGACGGGGGCCCGCACAAGCGGTGGAGCATGTGGTTTAATTCGATGCA
ACGCGAAGAACCTTACCTACTCTTGACATCCTAAGAAGCTTTCAGAGATGAGAGTGTGCC
TTCGGGAACTTAGAGACAGGTGCTGCATGGCTGTCGTCAGCTCGTGTTGTGAAATGTTGG
GTTAAGTCCCGCAACGAGCGCAACCCTTATCCTTTGTTGCCAGCGATTCGGTCGGGAACT
CAAAGGAGACTGCCAGTGATAAACTGGAGGAAGGTGGGGATGACGTCAAGTCATCATGGC
CCTTACGAGTAGGGCTACACACGTGCTACAATGGTGCATACAGAGGGCGACGAAGCCGCG
AGGTGGAGTGAATCTCACAAAGTGCATCTAAGTCCGGATTGGAGTCTGCAACTCGACTCC
ATGAAGTCGGAATCGCTAGTAATCGCGAATCAGAATGTCGCGGTGAATACGTTCCCGGGC
CTTGTACACACCGCCCGTCACACCATGGGAGTGGGTTGTACCAGAAGTAGATAGCTTAAC
TGAAAGGGGGCGTTTACCACGGTATGATTCATGACTGGGGTGAAGTCGTAACAAGGTAAC
CGTAGGGGAACCTGCGGTTGGATCACCTCCTTACCTGAATGAAGAGATTTGCAAGTGTTC
ACACAGATTGTTTGGTAATTGTAGACAAGAAAGAGAACGAAGACATCCTTTTGGGTCTGT
AGCTCAGGTGGTTAGAGCGCACCCCTGATAAGGGTGAGGTCGGTGGTTCAAGTCCACTCA
GACCCACCACTCTAAACGGTGAAGAGAAATCTATACTGAATAGTGAGTGAAACGAAGAAA
GCGATGTGATGACATTTTGGGGATATAGCTCAGCTGGGAGAGCGCCTGCCTTGCACGCAG
GAGGTCAGCGGTTCGATCCCGCTTATCTCCACCAATCATCATATTTAAGTGAACAAGCAA
AATAGAAACTGAATGCGAAATAAAAGCAAGAAGTGACCGCTTGTTAATTTAAGTATGATG
ATTTAGCCGAAAGGTGATTATCGAATGTTCTTTAAAAATTTGGAAACAAGCTGAAAACTG
AGAGATTTTCTGTAGGGGCAAATCACATTTGCCCTGAAACAAGAAAGTCTGAGTAGTAAG
AAAAATCTTGACTGAACAAAAGCAGTCAAGTGTTTAGTAGTTAATATCAACTTCAAGTGA
AAATGTTTGAGGTTGTATGGTTAAGTGACTAAGCGTACACGGTGGATGCCTAGGCAATCA
GAGGCGAAGAAGGACGTGCTAATCTGCGAAAAGCTTGGATGAGTTGATAAGAAGCGTTTA
ATCCAAGATATCCGAATGGGGAAACCCAGTAGATGAAGAATCTACTATCAATAGATGAAT
ACATAGTCTGTTGAGGCAAACCGGGAGAACTGAAACATCTAAGTACCCCGAGGAAAAGAA
ATCAACCGAGATTTTGTCAGTAGCGGCGAGCGAAAGCGAAAGAGCCAGCAAGTGATAGCA
GCAAAGACAGAAGAATTGGCTGGGAAGCCAAGCGACACAGGGTGATAGCCCCGTATTTTA
AGTTTATGTTGTGGTACTAAACTTGCAACAAGTAGGGCGGGACACGAGAAATCCTGTTTG
AAGATGGGGGGACCATCCTCCAAGGCTAAATACTCCTGATTGACCGATAGTGAACCAGTA
CTGTGAAGGAAAGGCGAAAAGAACCCCAGTGAGGGGAGTGAAATAGAACCTGAAACCGTG
TACGTACAAGCAGTGGGAGCCCTTTTGGGTGACTGCGTACCTTTTGTATAATGGGTCAGC
GACTTATATTTTGTAGCGAGGTTAACTGAATAAGGGAGCCGAAGGGAAACCGAGTCTTAA
CTGGGCGGTGAGTTGCAAGGTATAGACCCGAAACCCGGTGATCTAGCCATGGGCAGGTTG
AAGGTTGGGTAACACTAACTGGAGGACCGAACCGACTAATGTTGAAAAATTAGCGGATGA
CTTGTGGCTGGGGGTGAAAGGCCAATCAAACCGGGAGATAGCTGGTTCTCCCCGAAATCT
ATTTAGGTAGAGCCTTATGTGAATACCTTCGGGGGTAGAGCACTGTTTCGGCTAGGGGTT
CATCCCGGATTACCAACCCGATGCAAACTGCGAATACCGAAGAGTAATGCATAGGAGACA
CACAGTGGGTGCTAACGTCCATCGTGGAGAGGGAAACAACCCAGACCGCCAGCTAAGGTC
CCAAAGTCTATATTAAGTGGGAAACGAAGTGGGAAGGCTTAGACAGCTAGGATGTTGGCT
TAGAAGCAGCCACCATTTAAAGAAAGCGTAATAGCTCACTAGTCGAGTCGGCCTGCGCGG
AAGATGTAACGGGGCTAAAATATAGCACCGAAGCTGCGGCATCAGGCGTATCACAAATAC
GCCTTCGATTAACAACATCGAATGAAGTGAAACGGAATAAGATGTTGGTCAAGCACCCAA
CACGTTGAGTTGGCATAAAGTGCGGATAGAAATCAGAGGAATATTTGTGATACGCCTGTT
GGGTAGGGGAGCGTTGTGTAAGTCGATGAAGGTGTATTGAGAAGTATGCTGGAGATATCA
CAAGTGCGAATGCTGACATAAGTAACGATAAAACGAGTGAAAAACTCGTTCGCCGGAAGA
CCAAGGGTTCCTGTCCAACGTTAATCGGGGCAGGGTGAGTCGGCCCCTAAGGCGAGGCTG
AAAAGCGTAGTCGATGGGAAACGGGTTAATATTCCCGTACTTGGTAAAGCTGCGATGTGG
GGACGGAGAAGGTTAGGTTAGCAGACTGTTGGATGTCTGTTTAAGTTGGTAGGTGGGAAG
TTTAGGCAAATCCGGACTTCCATAACACTGAGAGATGATGACGAGTTTCTACGGAAATGA
AGTAACTGATACCACGCTTCCAGGAAAAGCCACTAAGCGAAAGGCTTTACTAAACCGTAC
TGAAAACCGACACAGGTGGTCAGGTAGAGAATACTCAGGCGCTTGAGAGAACTCGGGTGA
AGGAACTAGGCAAAATAGCACCGTAACTTCGGGAGAAGGTGCGCTGGCGTAGGTTGTAAG
AGTATACCTCCGAAGGCTGAACCAGTCGAAGATACCAGCTGGCTGCAACTGTTTATTAAA
AACACAGCACTCTGCAAACACGAAAGTGGACGTATAGGGTGTGATGCCTGCCCGGTGCTG
GAAGGTTAATTGATGGTGTTATCGAAAGAGAAGCTCCTGATCGAAGCCCCAGTAAACGGC
GGCCGTAACTATAACGGTCCTAAGGTAGCGAAATTCCTTGTCGGGTAAGTTCCGACCTGC
ACGAATGGCATAATGATGGCCAGGCTGTCTCCACCCGAGACTCAGTGAAATTGAAATCGC
CGTGAAGATGCGGTGTACCCGCGGCTAGACGGAAAGACCCCGTGAACCTTTACTATAGCT
TGACACTGAACATTGAATTTTGATGTGTAGGATAGGTGGGAGACTTAGAAGCAGGCACGC
CAGTGCTTGTGGAGTCGTCCTTGAAATACCACCCTTTAACGTTTGATGTTCTAACGAAGA
TTACGAAACGTGGTCTCGGACAGTGTCTGGTGGGTAGTTTGACTGGGGCGGTCTCCTCCC
AAAGCGTAACGGAGGAGCACGAAGGTTTGCTAATCACGGTCGGACATCGTGAGGTTAGTG
CAATGGTATAAGCAAGCTTAACTGCGAGACAGACAAGTCGAGCAGGTGCGAAAGCAGGTC
ATAGTGATCCGGTGGTTCTGAATGGAAGGGCCATCGCTCAACGGATAAAAGGTACTCCGG
GGATAACAGGCTGATACCGCCCAAGAGTTCATATCGACGGCGGTGTTTGGCACCTCGATG
TCGGCTCATCACATCCTGGGGCTGAAGTAGGTCCCAAGGGTATGGCTGTTCGCCATTTAA
AGTGGTACGCGAGCTGGGTTTAGAACGTCGTGAGACAGTTCGGTCCCTATCTGCCGTGGG
CGTTGGAGAATTGAGAGGGGCTGCTCCTAGTACGAGAGGACCGGAGTGGACGCATCACTG
GTGTACCAGTTGTCTCGCCAGAGGCACTGCTGGGTAGCTAAATGCGGAAGAGATAAGTGC
TGAAAGCATCTAAGCACGAAACTCGCCTTAAGATGAGTTCTCCCTAGCTATAAGCTAGTA
AGGGTTGTTGAAGACTACGACGTAGATAGGTCTGGTGTGTAAGCGGTGTGAGCCGTTGAG
CTAACAGATACTAATTGCCCGAGAGGCTTAACTATACAACCTCAAGCGTTTTTGAAGTAG
ACGTGAGAGAGTTAGAGAGCTGAATAAAAGCAACAAACTAACTAAACAAAATAAAACAAA
GAGACTCAGAACAGCTTGTTTCGAAATTAGGATAGTGTAGGGGCAAATTACATTTGCCCT
TAAAGAACGGAAAGATGTAGGGGCAAATTACATTTGCCCTTAAAGAACAGAAAAAAGAAG
ATAGAGAGAATCATCAAAAGATTTTCCCGACGACAATAGTGCAGTTGTCCCACCTGACTC
CATACCGAACTCAGAAGTGAAAAGCTGTAACGTCGATGGTAGTGTGGGGATTCCCCATGT
GAGAGTAGAGCATCGTCGGGGTTTTATTAAAGAGAAAAACCGCAGGTTAGAGATAGCCTG
CGGTTTTTTGTTTTTAGGGAAAATTTTAAAGGGGCGTCCTTGATAACGGTTAGAGCAAAT
AAATAGAGTGAATATACAACACTCTCATTTTTGTATAATTTTAATTAAAAAGTTTAAAAA
ATGTTACAAAATAAATTTTTTTGTTCTATACTTGAACAAATTTAAGATGTAGGACAAATA
GTAGTCAGTTGATTAAAAGGAAAAGTTAAGATGCTGTGATTTCTGCTATATTGGACAGTT
TAGAATTTTGTATTACTAGGGAGAAACCTTATGTTTGGCTTTGATCCGACAACAACGACG
TTTCTGATTTATATTATCGGAATGGTCTTAATTGGTTTTGTTGCTTATCGATTTACGAAT
AATTCATCGGACTATATTTTAGGCGGTCGTCGATTAGGTAGTTTTGTAACAGGGTTATCA
GCAGGGGCATCAGATATGTCTGGCTGGTTATTAATGGGTTTACCTGGTGCGGTTTATGCG
GCAGGTTTGGTTGAGGGCTGGATTGCAATTGGCTTGACCATAGGTGCTTACCTTAACTGG
TTATTTGTAGCTGGTCGTTTGCGTATGCATACGGAATACAATACGAATGCTTTAACTTTG
CCTGACTATTTCCATCACCGTTTTGGCGATAACACAAAAATCCTCAAAATTGTGTCTGCT
ACTATTATTCTATTTTTCTTTGCCATTTACTGTGCTTCGGGCGTAGTCGCAGGGGCAAGA
TTATTTGAAAATTTATTTGGCGTGCCGTATGCCACAGCGTTATGGTATGGTGCATTAGCC
ACTATCATCTATACCTTTATTGGTGGTTTCTTAGCGGTAAGCTGGACGGATACTATTCAA
GCTAGTCTGATGTTATTTGCTCTTTTCTTAACCCCTATTTTTGTGTTAATTCATTTAGGT
GGCTTTGCGGATACGCATAATGTGATTATTGCTGCAGGGCAATATGTCGGTAAGGATTTT
ACTGATATATTCACAGGCACAACCTTTGTCGGTCTATTAAGTTTAGCTGCTTGGGGATTG
GGTTATTTTGGTCAGCCACATATTTTAGCTCGTTTTATGGCTGCAGATAGTGTGAAATCA
ATGCCAAATGCTCGTCGTATTAGTATGACTTGGATGATTATCTGTTTATTTGGTGCGGTA
GGGATCGGCTTCTTTGGGCAAGCCTACTTCTTCGCAAATCCTGAACAGGCGGCTGTGGTT
AATCAAAATAATGAACAAGTCTTTATTGAATTATCTAAATTACTCTTTAATCCTTGGATT
GTTGGGATTTTATTATCAGCAATTTTAGCAGCGGTAATGAGTACATTAAGTTGTCAGTTG
TTGATCTGTTCAAGTGCGATTACAGAAGATTTCTATAAAGGTATGATTAGACCAAATGCA
AGTCAAAAAGAGCTAGTTTGGTTAGGTCGTATGATGGTTCTCGTGATTTCAGTGATTGCC
ATTGCCATTGCTCAAGATCCAACAAGCCAAGTATTAAAATTAGTTGAAAATGCGTGGGCA
GGTTTTGGCTGTGCTTTTGGACCTGTGGTTATTCTTTCGCTTTTCTGGAAGCGAATGAAT
GCGGCTGGTGCAATGGCTGGAATGTTAGTCGGGGCTTTAGTGGTGGTATTTTGGGATAAA
TTATTACCTGAGAGTGCTGTCTACGAAATGATCCCCGGCTTTATCCTTGCCTTTATCGCA
ATCATCGTGGTTTCTTTGATTACCCCTGCCCCTAAAGCAGAAATCGTGGAAACGTTTGAT
AAAGCTGAAAAAGCCTATGCAGATGCAATGAAATAATTTATCTAGAAACGGTTTGCCATT
TGGCAAGCCGTTTTTTGCTTTTAACAAGCGGTGAGATTGCAGTGATATTTTGCAATCATC
TCAATAACAACAATGAAACGGGAGAAAAACAATGTCAGCCACATCTCATTATCATATTTT
GCCTCAAGGTACCGCTATTCGCCCAACGTTAAGTGAACACTATCGTTGTGATGAAGAGCA
ACTCGTCAAACAACTTATTCCGCAAGCTAGAGTAGATGAACACGCCGAAGGCATTAAAAC
GCTTACTAAAAAACTCGTTGAAAAAGTCAGAAATGCTCGTCAGAAAGCCAGTGGTGTTGA
TGCGTTGATGCACGAATTTTCCCTGTCTAGTGAAGAGGGTGTGGCATTGATGTGTCTTGC
TGAGGCGTTATTGCGTATTCCGGACAAAGCGACAGCCGATAAATTAATCCGTGACAAAAT
TGCCAAAGGGGATTGGCGTTCCCACGTTGGCAATAGCCCTTCTCTATTTGTCAATGCTGC
AGCGTGGGGGTTAGTTGTTACGGGTAAACTGGTAGCTACCCACAGTGAAAGTAGTCTGGC
TTCTTCGCTTTCTCGCCTTATTCAAAAAGGCGGAGAACCGCTTATTCGTAAAGGGGTTGA
TGTGGCAATGCGTTTGTTAGGCAAACAATTTGTGACAGGGGAAACCATTCAGCAGGCGAT
TAAAAATGGCGAGAAGCGGTTCGCAATGGGGTATCGTTATAGCTACGATATGTTAGGTGA
GGCGGCATTCACAGAACAAGATGCTAAACGCTATTATGATGATTATGTTGCTTCTATTCA
CGCTGTGGGGGCGGTTTCTCGCGGTCTAGGGGTGTATAAATCTTCCGGGGTATCGGTTAA
GCTCTCGGCTATTCACCCTCGCTATAGTTTAGCTCAACACAAGCGGGTAATTGATGAACT
TTATCCACGTTTGAAAGATCTGTTTTTATTAGCTAAACAGTACGACATCGGTTTGAACAT
TGATGCGGAAGAAGCGGATCGTCTAGAGCTTTCTTTGGATTTGATGGACCGCTTGATTGC
CGATCCTGATTTAGCTGACTTTGCTGGTATCGGTTTTGTGGTTCAGGCGTATCAAAAACG
TTGTCCTTATGTGATTGATTATTTGATTGAGAAAGCCCGTGCGAACCACCGTAAATTGAT
GATCCGCTTAGTGAAAGGGGCTTATTGGGACAGCGAAGTAAAACGCGCTCAAGCTGATGG
TGCAGAAGGTTATCCCGTATTTTCTCGTAAAGTCCATACAGACTTAAACTATGTTGTTTG
TGCGAAAAAATTATTGTCGGCACAAGATGTGATTTATCCGCAATTTGCTACCCATAACGC
TCAAACCCTTTCAACCATTTACCATTTAGCACAGGGTAAACATTTTGAGTTCCAGTGCTT
ACACGGAATGGGGGAAACTTTGTATGATGAAGTTGTTGGCTCACATAATCTCAATGTTCA
ATGCCGAATTTATGCCCCGGTAGGTTCTTATCAAACGCTCTTAGCATATTTGGTTCGTCG
TTTATTAGAAAACGGGGCGAACAGCTCTTTTGTTAATCAGATTGTCGATGAAAATCTCAG
TATTGATGATTTAGCTTGCGATCCTGTAGCAAAAGCCCAAATAACCGAAGGCACAATGCA
CCCGAAAATTCCATTGCCAGTTAAACTTTTTGCGGAACAACGTCAAAATTCTAAAGGCTA
TGATTTAACCGATGCGATCCACTTAAAAACATTAGAAGCGGAATTAAATCAACTTGCAAG
CCGACAATATCGTGCCGAGCCACAAATTGCAGGCGAAAAAACTGAAAATCTTCATTCTCG
CCAAGTTCACAACCCTGCAAATATCGCAGAAGTGGTCGGTGAGGTGATTGAGGCAACAGA
AAATGATGTGGCAAAAGCCTTTGCAGTTGCGGAACAGTTTAAAGCTGAGTGGCAAAACAC
GTCCCCTATAGTTCGAGCCGAAGCACTTGAAAAAATGGCAGATTTGATGGAAGCAAATAT
GCCTCAGCTCTTTGATTTAGCCGTACGAGAAGCTGGCAAAACCTTAAATAATGCGATTGC
CGAAGTGCGAGAAGCGGTCGATTTCTGCCGTTATTATGCAAAAGAAGTTCGTCAAAACCC
TGAAGGTTATCGCAATCCGAGAGGAATTGTTGTTGCTATTAGTCCGTGGAACTTCCCGCT
TGCAATTTTTGTGGGCGAAGTCTCCTCGGCCTTAGTGGCTGGTAATGTGGTATTAGCTAA
ACCTGCAGAGCAAACCTCCTTAATGGCATATTATGCCGTGAGTTTATTTCATCAAGCAGG
TATCCCTGAGCAAGCCTTACAATGTTTAACCGGTAGCGGAAAAGTGATCGGCTCTGCTTT
AGTGAGCGATCCACGAGTAAATGGCGTGATTTTCACAGGTTCAACGGATACCGCTAAAAA
CATCAATCGCAATTTGCAAAAATCAGCCCATATCGTACCGCTTATCGCTGAAACAGGCGG
ACAAAATGCGATGATTGTCGATAGTTCTGCGTTAGCTGAACAAGTGGTTGCTGATATTTT
AAACTCAGCCTTTGATTCGGCAGGACAACGTTGTTCTGCATTGCGAGTGCTTTATTTGCA
ACGTGATGTCGCAGAGCATATCCTGACAATGCTCAAAGGGGCAATGGCAGAGTTAAAAGT
CGGCAGACCGCAAAATCTTAATACAGACGTTGGTCCTGTGATTGATAAAGTCGCCCAAGA
GCGTCTGCTTAATCATATCGACGAAATGAAAAAAGTGGCGAAATCGTGCTATCAAGTTCC
GATTGATCCTAAACTGTCTCAAACTGGCATTTTTGTACCGCCGACGCTACTCGAAATTGA
GCATATCAATCAATTAAAACACGAGGTATTTGGCCCTGTGCTACACGTTATCCGATTTGA
TGCAGATAATCTACCGCAAGTGATGGCAGACATTAACTCGACAGGCTTTGGCTTAACCAG
TGGCTTACATAGCCGTATTGATGAAACCGTGGATTTATGGCTTGAAAGTATTTACGCAGG
CAATCTCTATGTTAATCGAAATACCGTAGGGGCAGTCGTCGGGGTTCAGCCATTTGGCGG
AATGGGATTATCTGGCACAGGGCCAAAAGCCGGTGGGCCACTTTACCTACAACGCTTAGT
TAATCGCTGTGAATGGACATTATCGGGTTTAGAAGGAGGCAAACCAGCCGACACTTCAGG
CTTACTCACAGGCATACAAGCGGTGCTTTCAGGCACAGAATTACAAAATGCCCAAGATCT
TATTGCAAGTCTTTCTCGCCAGTCGCCGTTAGGGAAAGTCTTTAAAATGCAAGGGATTAC
AGGGGAAGTAAACTTTATGCAATTTGAAGCTCGCCCAGTTATTGCAATCGGTAATGGCTC
ACTAGAGCAACAAATTCAAGCCTTGATTGCCGTAGTGGTGTCGGGTAGCCGTGCTGTGGT
ACATTCTAATTCGCCACTGGCTAAACAGGCTCAGCATTTTGCAGGCTTAGTGATTATTAG
CAATGATTTCAATAGCTTAGCAAATTTAAGTAGCTTGATTGTGCTTGAACCGCTTTCATT
AGAAGAAAAAGCTCACTATGCAGAACGCACAGGGGCAATTCTCACCTATGTGGAAAATCT
TGACCTTGCCCTTTCATTATTCCCATTACTACACGAAAAAGCTATCAGCATTAATACCGC
TGCCGCTGGTGGAAATGCGAGTTTGATGAGTGAGATGGATTAATTTTAAGATAATTGGAT
AAGGGCTGAGGGAACTCAGCTCCTACAAAATGAATATTATGCAATAGTTCATCATATCAA
GTTTTTGTAAAAAATAACCAAATCCAACCACTTGCAACCACTATATCTTGTGTTTCTAAT
TTTTAAAAACACAAGATATAGTTTTTGAGCGAAACTGAATTTTTACAAAAAATTTTTCCT
TTTAAAATCAATCACTAGGACGACACAATCAGGGATAGCCATTTGTCAAGATCTTGTAGA
ACGAAAAAATATCTCTAAAATACTCCCCATTGAATAATCAACCACGAAGCTCAAATCATT
ATGGCACGCAACATTTTTGAAAAACGCATTCAAATCAAACCTTATGAATACCCCGAATTA
CTTGAGTTTAAAGATGCAATTCGTCACTCGTACTGGTTGCATACCGAATTTAATTTTACG
GGGGATATTCAAGATTACCGTACTAATATTAATGACCACGAACGCCACGTTTTAACCCGT
GCAATGTTGGCAATTTCACAGGTGGAAGTGAACGTTAAACGTTTCTGGGGTGAGCTATAT
CATTATTTCCCAAAACCAGAGATGGACGATGTGGGGGGAACTTTTGCGGAAAGTGAGGTT
CGCCATAAAGATGCTTACTCTTTCTTGTTAGAAAAATTAGGCTTAAACGATATGTTTACG
CAAATCACGGAAATTGAGCCGTTGATGAAACGTATTCGTTATATGGAAGATTTTATGCGT
GAGAAGGATACAGGCAAAGGGCAGTTTGTGCTATCTCTTGTGTTGTTCTCGTTGTTCGTT
GAGCATATTTCGTTGTTTGGTCAGTTCATTATTATGATGTCTTTCAATAAGCATAAAAAT
CTGTTTAAAGGGATTTCTAATGCAGTGGAAGCGACTTCAAAAGAAGAAGAAATTCACGGG
CGTTTTGGTATTGCGTTATATGAAATTTTGAGTGATGAGCATAGTGAATTATTTACCCCT
GAGTTTTTTGAAGAACTCAAAACTTTATCTCAACAAGCCTTTGAAGCTGAGAGAGGCATT
TTAGACTGGATTTTTGAAGAGGGTGATTTAAGTTTTATTTCTCGTAAAACCGTCGAAAAC
TATATTATGAATCGCTATAACAATTCATTATCTATTTTGGGGTTAGAACCACCATACGAT
GTAGATCCTGAGTTGTTAAAAGAAACAGAGTGGTTTGATATTGAAATTATTTCAACTAAA
GAAACAGATTTCTTTAACAAACGTAGTACCGATTATAGTAAAAAAATGAAACAGATTACT
GCCGATGACTTATTCTAATGATTATTATCAGCCAAAGTTATTCCAACTTGGCTACACTAA
CGTAAACCGTCCTGATTTTGAGTGGTTGAATGACGATAGCCGTCTTTTCTTGCAACGTGG
CTATTTGTTGGAAGGAACAACTGCTTTAGATCGTATTCGTTTTATTGCAGAACACGCAGA
GCGTAAGCTAGGTATTGAAGGCTATGCAGACAAGTTCTACTACTATATGGGACGTGGCTA
TTTCTCGCTCTCTTCGCCGATTTGGTCAAACTTCGGTTTAGATCGTGGCTTGCCGATTTC
GTGTTTTGGTAGCTATATTGGCGATTCGATCCACGAAATTATGGTGACAACCGCTGAAGT
GGGTATGATGAGTAAAATCGGTGGCGGTACGTCAGCCTATTTTGGTGATATTCGTCCGCG
TGGTAGTTTGATTAAAAATAACGGAAAATCAGACGGTTCATTTAACTTTAGTAAGTTGTT
TGATACGGTGATCGATGTTATTTCACAAGGTACTTCTCGTAAAGGACAATTCGCAGGCTA
CATTGATATTGAACACGGCGACATTGATGAGTGGTTGGATATTCATACCGAAGGTAATCC
AATTCAGTTAATGTACTATGGCGTATGTGTTGGACACGACTGGCTTGAGTCAATGAAAGC
AGGTGATCCATACAAGCGACAACTTTGGGCGAAAATTTTGCAACGTAAAACAGAAACGGG
CATTCCATATCTGTTCTTCAAAGACAATGCAAATGCAGGTCGTCCTGATGTGTATAAAGA
TAAAAATATGACGGTTCACGCCTCGAATTTGTGTACCGAAATTATGTTACCGTCAAATAA
TGAAGAGAGTTTCGTTTGTTGCTTATCTTCAATGAACTTGCTTTATTTTGATGAGTGGAA
AGATACTGATGCTCCTGAAGTATTAACCTACTTCTTAGATGTAGTAATGTCGGAATTTAT
TGAGAAAAGTGCTGAAATTCCATTCCTTGACCGTGCAAATCGTTTTGCTAAACGTCACCG
TGCATTAGGAATTGGTGTGTTAGGCTGGCATAGTTATTTACAAGCCAATAATATTCCTTT
TGATAGTTTTGAGGCAATGCAGAAAAACAACATCATCTTTAAAACGTTGAAAGAAAAGAC
AATGAAGGCTTCAGAAGAACTTGCTCAACGCTTTGGTGAACCTGAATTGTTAAAAGGCTA
TGGTCGTCGTAATACCACCTTAATGAGTATTGCTCCGACAAAATCAAGTAGCTTTATTTT
AGGTAGTGTGTCGCCGTCGGTTGAACCGTTTAAATCAAACTACTATGTTAAAGACTTAGC
GAAGATTAAAACGGTTTATAAAAACCCATTCTTAGAGCAACTTCTCAGAGAAAAAGGGTT
AGATACCGAAGAAATTTGGGAAAGTATCTTATTGAACGATGGCTCTGTTCAGCATTTAAC
ACAGCTCTCTGAACACGAAAAAGAGGTCTTTAAAACTTTCTCTGAAATCAGTCAGTTAAG
CGTTATTCAGCAAGCGGCACAGCGTCAAAAATACATTGACCAAGGGCAAAGTATTAACAT
TATGGTTCACCCTGCTACCCCTGCTCGTGATTTAAACCAACTTTACTTAACAGCAGAAGA
ATTGGGCTTGAAATCAATTTACTACCAATACTCAATGAGTGCGGCACAAGTGTTTAACCG
TAACTTGTTAAGTTGTAGTAGTTGTGAGGCGTAATCTCTTGCTAGAAAAGCGATCTTCGG
GTCGCTTTTTTATTCCTTTTGATAACTTTTGATAGAAAAATCGCCACAAAATCGCTATAC
TTCACCGCTTTTCAGCAAGAGGAATTTGCAAACAAGCGGTCGTTTAGCTGCCGATCTTTG
CAAAGAAATCATTTATCTTTTTCATTAAGAGGATTTGAAGATTGGTTAAATTTGCTCAAT
CATTTTTGAATAAACTTGCTGTCGCAGGCGTTGCATTTCTTGCACTTACTGCACAGGCAG
CCGAAAAATTGTATGTGTATAACTGGACAGAATATGTTCCATCTTCTTTACTCGAACAAT
TTACCAAAGAAACGGGAATTGAGGTGATCTACTCCACCTTTGAAAGTAACGAAGAAATGT
ACTCAAAGTTAAAATTAACGAATGGGTCAGGTTACGACATTGTTTTCCCGTCAAGCTATT
ATGTTGGGAAAATGGCAAAAGACGGAATGTTAGCCGAAATTGATAAAAGCAAATTGAGCA
ATTTCCACAACGTAAGCAAAGCCTTAATGGGTAAAGAGTTTGACCCTGAAAACAAATACT
CACTTCCTTATGTCTATGGCTTAACGGGTATTGGTGTGAATGCATCAGACATTGATCCGA
GCACGATTACAAGCTGGGGCGACTTATGGAAACCAGAATTCAAAGGCAAGGTATTGCTGA
TGAATGACTCTCGTGAAGTGTTTCATATGGCATTATTGTTAGACGGTAAATCACCGAACA
CCACTAATGCTGATGAAATTAAAACTGCTTACGAGCGTTTAACAAAACTTGTGCCAAATG
TACTTGTATTTAACTCGGATTCTCCTGAAATGCCTTATTTACAAGGCGAAGTTGCGATTG
GAATGCAATGGACAGGTTCGGCATATAGAGCGAAGAGTGAAAATCCAGACTTAAAATTTA
TCTTCCCAAAAGAAGGGGCGGTAATTTGGATGGATAATTACGTCATTCCTAAAAATGCAA
AAAATAAGGAAGCAGCACATAAATTTATTGATTTCTTGTTGCGTCCTGAAAGTGCAAAAA
CGGTAATTGAAACGATGGGTTTCTCAATGCCTAACGAAAATGTGAAGGCATTATTACCTG
CAGAAACAGTGCAAGATCCACTGATTTTCCCACCGCTTGCAGAAATTGAAAAAGGTGTTT
TACAAAGTGATGTCGGCGATGCCGTTGAAACTTATGAAAAATACTGGAATTTACTTAGAA
CAAAGCGTTAATTAGAGGTTAAAAAATGTCTGCTCATAATACAGCAACAGCAAATTCTGG
TCCACTTGGTTTATGTGGTTTCGCATTAACAACGTGGCTATTGAGTTTAATCAACAACGG
TACTTTCGGTGGCGAAAATGTAGGCTTAGTGCTTGCAATGGGCTTTGCTTTCGGCGGTAC
TGCACAAATGATTGCAGGTATGTTTGAATATTCAAAAGGTAACACTTTTGGTTTCACTGC
ATTTATCAGCTATGGTGCATTCTGGTGGTCATTTGCATTATTAAAAGTGTTCTTCGGTGC
AACCGTATCACCTGAATTTATCGGTTGGTACTTAGTCGTTTGGGGTACATTTACTTTAAT
GATGTTCTTCGGCACCTTAACAAAACCGCGTGCGTTACAAGCGATTTTCCTTGCGCTTAC
CATCACATTCTACCTATTAGCAGCAGGTGATTTCACTCACAATGCAACCATTACCCACAT
TGGTGGTAACTTCGGCTTATTAACTGCATTATTAGCATTCTATTTAGCCGCTGCTGAAAT
TCTTAATGAAAGTTTTGGACGCACTGTGTTGCCAATCGGCGCACCGAAATAATTTTGCGG
TAAATTAGAGAATCTGTGGTTTAGGGTGTGTTTTTAGGAGTACGGAACACAGCCTTTTTG
ATCTCAGTTTTCCTTTCAGAATGGTTATCTATCGGGAAATTTATTTTATTTGTGTATTAA
AAAATAAAATACTGTGATCTTATTTTCTATTATTCTAATTGCCCTATTACTTAATGGATA
AACAAAAATGATTGGAAGACTTTGTGGTAGGATTATTGAAAAATCTCCTCCATCAATGGT
ACTTGATGTTCAAGGAGTGGGTTATGAAGTATTGATGCCAATGACTAGTTTCTATAATCT
ACCTGATCTTAATGAAGATACCATGATTTTCACTCATCTGGTAATCCGAGAAGATGCGCA
CCTTTTATTTGGATTTGTTCAGAAGCAAGAGCGTATGCTATTTCGTGAACTAATTAGAAC
AAACGGTGTAGGACCTAAGTTAGCATTAGCTATTTTGTCAGCAATGTCAGTTTCTGAATT
TATGTCTGCTATAGAACAGGAAGAATTAGCAAAACTTATCAAAATACCAGGGATTGGACG
TAAAACGGCAGAGCGTTTGTTGGTTGAATTGAAAGGAAAATTTTCAACTTTATTTCATCA
TGAAATTTCTATTTTACAACCATCAGGAAATCTTTTATCAATGGAGTCTATGAGCCCAGT
AAATGAAGCGATTGATGCTTTGATTTCATTAGGATATAAGGCAGCAGATGCTGAAAAAAT
GGTTAAAAAAGTAAACAAGAAATCTGAATCAACAAGTGAGCAACTTATTCGAGAGGCTTT
AAAAAATGCTTTGTAGCTATATTGATTGCCCTGAGATATTAGGTATAGTAGACAAAACAG
TTCAGAAAAAATTTGTCTACTATACCTAAAAGTCGACATTTATGATTCAGATGGAACGTT
TTCTTAAGTAGCAATGTTCACTTGACCTTCAACACCAACACCTCTTTGCATTTTTTGCAA
ATATAAGACCGCTTGTGTTGCATAATAGCGTTGTGACGGCGGATTGATAAAAAGTGCGTT
TGGCAACCGCAACGGTAGGGGAATTGTTGTCCTACAACATTGGCGACATCAAAGCAATGG
TACGTTTCGGCAGGTACGCCGAGAACCTCTTTCATCATCATTTTCCACTCTTTGCCGTGT
GGCTGTACTTGTCCGAATTGTTGATAAACCAGTAGATGAGCAAGTTCATGTGGGACAACT
TGTTGCACGAAGTTTGAGCTGTTTTCACTCAATAAAATAGGGTTTAAGCGAATTTCATTT
TGTTGCAAGTAAGCCACGCCAGCTTTTCGCCCCCGTACGGTGTAACTTACCGTTGGGGGC
GTAAAGTGTTTGTTAAAATAGCGGTTCGCTTTGTCCAAATCTCGTTTTAACTGGCGTTGG
ACTTGCATTTTGAGTTCACGAAGATGTTGCACTAGCGAGGACAATCCATTACGTTCCAGC
TCTTGTCGTAACAAATATAAAGTTCGTTGCGACTAGCTCCAAGATAAGCCTCTTTAAGCT
GTGGGTTAAATTTTTTTAACCACGCAAATAGTTCTTTGCGTGAGAGTTCTTGTCCTGGTA
GGTTGAGGCTACGGAAAAGTTGTTTCTGTTTCTCAAAATAGTCTTCTGCATTATTGAACG
CACAGGCTCCGTGTTTTTCCCATTGTCCTTGTAACAAACTTGCCCCTGGAGACTCTGGTA
GATATTGTTTAATCAGATTTTCAGGTAGTTGAGCCAAATCGCCTTGGCAGAAACGTGGGT
GTTCATCAGCTGATCTTGCCGTTGCCGATTGTGGCCATAAACCGTGAATAACCCAACCAA
ATTTCGAGGCTTGGTTGCATTGCAATGCAAGATGAGCTGGAACGTTTCCGTTATTTTTGC
TTCTCTGTTCTTCGCAAAAACTTGGCGACCACGAAAGTGCTAACATATAGTAATCCACAG
AGGCTTGGCGGTTTTGCCCAAACTTATCTTTTGCCATATTGGTATCGTAATTGCCTAACT
GGCTTGGGATTTCAACATTGTTGGTGCTTTGTGAAACCGTTGGTGCTGGCGTTGGTTGCT
TACGTTCTTGTTCTTTCTTTTCATTGTTAAACCAAGTAATGACGGAAAAAATACCGATCA
CCACAAGGGAAATAAGCTGAGTAAGCGTTCGTTTTTGAGTAGATTGCTGTTTTTTCATTG
GTCAATCTAAGCGTTAGAAATAAAGGGTTACTATACCATTTGCGTCAGTGGTTGCAAAAT
TCCCTGAGAAAATCTCCGCTTGTTATTTCTTTTAGTTATATTAAATGCCATTCTTATCCT
TAACATTAGGCTAAAAATCCGTATGCTAACCACATTCAAACTAGCACGAGGAACATAACA
ATGACAATTTATGCAGACAACTCACAAACGATAGGAAATACCCCGATTGTTCGTTTAAAG
AATTTTGGTCACAACGGGAATTTATTGGTTAAAGTAGAAGCCCGAAATCCAAGTTTTAGT
GTTAAATGCCGAATTGGTGCAAATATGGTATGGCAGGCAGAGAAAGATGGTATCTTGACG
AAAGATAAGGAAATTGTCGATGCCACCAGTGGTAACACTGGCATTGCGCTAGCCTATGTA
GCGGCGGCTCGTGGTTATAAATTGACATTAACAATGCCTGAAACAATGAGTATTGAGCGT
CGTCGATTGCTGCGTGGCTTAGGGGCAAATTTGGTGCTAACCGAAGGGGCAAAAGGAATG
AAGGGGGCAATTGCCAAAGCTGAAGAAATTATTGCGAGTGATCCGAACCGTTATATTATG
CTTAAACAGTTTGAAAATCCAGCAAACCCAGCCATTCACCAGCAGACGACAGGTCCTGAA
ATTTGGGAAGCAACAGAAGGCAATATTGATGCCTTTGTCGCAGGTGTTGGTACGGGCGGT
ACGATCACGGGAGTAAGCCGTTATATCAAGCAAGATAAAGGTAAACAAATCATCAGCGTA
GCGGTTGAGCCAGCCGAGTCGCCAGTGATTACACAAACGTTAAACGGAGAAGAAATCAAA
CCAGGTCCACACAAAATTCAAGGCATTGGTGCAGGCTTTATTCCGAAAAACTTGGATTTA
AGTTTGATTGATCGTGTTGAGCAAGTGGATAGCGAAACCGCCATTGTAACCGCTCGTCGT
TTGTTAGCCGAAGAAGGTATTTTGGTCGGGATTTCATCTGGTGCAGCTGTCGCTGCCGCA
GATCGTTTAGCAAAATTACCTGAATTTGCGGATAAGACAATTGTGGCCATTTTACCTTCC
GCCTCAGAACGTTATTTAAGTACCTTGTTGTTTGAGGGGATTGAAAGTTAATGTACAAAA
TATCGTGTAGCAATGTATATTCTCATATTGCTATACGATCTAAAAATAGTCACTTTAATT
TACCTTGAATGATCTTATTTGCATACCAAGCACTCCAAGAGTGGCAAAATAGCTGATTGC
AGCAAGTACAATTAACCACGCAAGCCAATGGACTTTCGCCCAAAAATTCAATGTGTTCCA
ACCTGTTAAATCCGGAGAAAAATAGGACACTAACGCCCCCATTACACAGGCAGCAATCAG
CAGTTTAAGAGTAAAAATTGCCGTGTTTGTTGTGACTTTATAAATGCCCTTTTGAGATAA
GCCACGATAAAGTAAGCCAGCATTTACCGCAGCGGAAAGTGCCGAAGCCATTGCTAGTCC
AATAAAACCGAAAGGAATAGCCAGTACACCAAAACAGATATTACTTACCGCTGCAATCAT
ACCGATTTTGACTGGTGTTTTGGTGTTTTGGTTAGCATAAAAGCCGTTTGCCAAAATACT
AATTAACATATAGCTAATTAAGCCAAAGCACATCACAAACAGAGCTTGCGAAGAAGCGAT
AACATCATTGAGTTGAAATTTCCCGTGCATAAACATCGTCATCATCAACGGTTGAGCAAG
GATCATCATTCCAACCATCGCAGGAATACCAAGCAGTAATACCATACGAACACCCCAGTC
CATTGTTTGCTCAAAGTTAAATTTACGTTGTTCTTCCGTCAAATCTTTCTGTTTGGCAAT
ACGAGATAAGCTAGGCAAGATCACCGTAGAGATAGCAATACCGAATAATCCAAGTGGGAA
CTCAATTAAACGGTCAGCATAGTAGAGCCAACTGATTGAGCCTGTGATTAAAAATGAGGC
AATAATCTGATTAATGAGCAAGTTCAGTTGGGTAACAGATACACCGAATAAGGCAGGAAT
CATTAAGTTGCGAACTTTCTTTACCCCTTCATCATGCCAAGCCCATTTAGGTTTAACCAA
TAAACCTTCCTTTTTCATAAAAGGGATTTGGAATAGGAATTGTGATAAGCCACCTAAAAA
TACCCCCCAGGCAAGTGCCGTATCGGGCGAGGCAAAGAAATCTTTTCCCCAAATTGCAAC
GCAAATAATTGCCACATTTAACAGAACAGGGGAAAACGCCATTACACCAAATTTACCTAA
CGAATTTAAAATCGCCCCCGATAATGCAACAAAAGTGATAAACCACAAATAAGGAAATGT
AATTTTGAGTAACAACGAGGCTTGGGTAAATTTTTCTGCATCAGGTCCATCATTGAGCCA
ATCTAAAAACCACCCCGTACCAAATAATGCGGCAATCACAGGAGATGCAATCATTGCGAC
TAAGGTAACGATAGTTACTAGTCCTCCCAGTGTTCCCGATACTTTGGCGATAAACTCACG
GGTTTTGTCTGGATCATTATCGGCATTATATTCCGCCAAAACAGGCACAAAGGCTTTAGA
AAATGCCCCTTCGGCAAATAAACGGCGAAGAAAGTTAGGAATGCGGTTGGCAAATAAAAA
TACATCGGCGGCAACGCCTGCACCCAGTAAGTTGGCAACTACCACATCACGCACTAAACC
AAGAATACGAGAAAGTAGGGTCATACCGCTAACAATCATTCCTGATCTTAATAATTTCTT
GCTCACAATTTGTTCTCTTTATCTTCTTAAAAAATTGATCGGAATTTTAGCAGTTTGTTA
TAGGAAAATCAGAAAAAAACTGCTAGAATCCGCCTCTATCTTTTACTCAAGAACATTTCT
TGTGTGAAACGATGTTATTTTCAAGCCCGTGTCTCGTTGAAAATGAATTTAAACTATCGA
TAGCACTGCATAAAAAATTGTTTTTTATGTTTTTATTTTTACACAGATATTTTTAGGAGT
TTGACCTTGGCTAATATCAAGTCAGCACAAAAACGTGCGGTTCAATCAGAAAAACGCCGC
CAACATAACGCAAGCCAACGCTCAATGATGCGTACCTTCATCAAAAAAGTATACGCAGCA
GTAGCAACTGGTGATAAAGCAGCTTCAGAAGCGGCTTTCGTTGAAATGCAAAAAGTTGTG
GATCGTATGGCATCTAAAGGCTTAATCCACGCTAACAAAGCAGCTAACCACAAATCTAAG
TTAGCTGCTCAAATCAAAAAATTAGCGTAATTGCTTTTTTAAACAAATTTGCAAATTTTT
TGGAAAACCGACCGCTTGGTCGGTTTTTTTGATTTGCATAAAAATGCTTTCCTACAGCTT
ATCTATTTGAGAATAGTAAGCATCGTATCAAATCTCATAAAATTTAATGTGTAAAAGCTA
ATTCTAATAAGCATAGAAATAGAATAAGAGAATTTATTTGATACTCAACGTAATAAATAT
TATTTGTGATAGAATCTATTTCAAATTATCTCTATTTTTCTTACATATGAGCGTTAAAGG
ATCTAAACCCCTTATTCAAATCCTCCCTCCCCAACTCGCCAACCAAATTGCCGCTGGCGA
AGTGGTGGAACGTCCTGCGTCGGTGGTTAAAGAGCTGGTGGAAAACAGCTTGGACGCAGG
GGCAACGCAAATTCAGATCGATATTGAGAAAGGTGGATCGCAGTTGATCCGTATTCGAGA
TAACGGCTGTGGGATCGGCAAGCAAGATCTCGCTTTGGCTTTGGCTCGTCACGCCACCAG
CAAAATTGCTACCCTTGAAGATCTGGAGAGTATTTTAAGTCTGGGCTTTCGTGGTGAAGC
CTTAGCCAGTATCAGCTCGGTGTCCCGTTTAACGCTCACTTCTCGCCCCGAATATCAGGC
AGAAGCGTGGCAAGCCTATGCACAAGGGCGTGAAATGGAGGTTGAAATCAAGCCTGCTTC
TCACCCTGTCGGCACGACTATTGAAGTGGCTAACTTGTTTTTCAATACCCCTGCTCGCCG
TAAATTCTTGCGTACCGATAAAACGGAGTTTGCCCATATTGATGAAGTGGTTCGCCGTAT
TGCATTAGCAAAACCGAATGTGACTTTTACGCTAACCCATAATGAGAAAAAAGTGCGTTA
CTATAAAGCGGTGGCGACACAACAGCTTGAACAGCAACAAAAACGGGTTGCAACGATTTG
CGGTGATGAGTTTATTCAGCAGTCGGTACACATTGATTGGCAACACGACGATCTACATAT
TTACGGCTGGGTCGGCTCACCAAGTTTAGCGAGAGTGCAAAACGATCTCTGTTACAGCTA
CGTCAATGGGCGAATGATGCGAGATAAAACGATCAACCATGCTATTCGTCAAGCCTATGG
GGAACGGTTGCCGAAGGATCATTACCCTGCCTTTGTACTATTTTTAGATCTTGATCCGAG
CCACGTTGATGTCAATGTTCACCCTGCAAAACACGAAGTGCGTTTTCATCAAAGTCGCTT
AGTCCACGATTTCATCTACCAAGGTGTTTTGAATGCCCTTGAAGATCAACATCATTTACC
GCTGACAACGAATGTCAGTGAAGCATTGCCGAATTATATTGCCGACACCAACCGTGTAGC
TTCGGGGCAGAATATTTTTGCACACAGCTATCGTGAACCACGCTCAACTTCATCAACTCA
CGCAGAACGCCAGAGTTACAGCAACACTCGCTCATCAGGGGTAAGTAAAAACGAACAGAA
GTGGTATGGCGAATTGCTTTCTACATCACCTATGCAAGACTATAAGCGGTCAGAACCTGT
TCAAGATTTGCCAAAAACCGCCAAGATCACACCGCTTGTTGAACCGATAGCCGAGCCAGT
CACGCCCTATGCTCAAGCCTTAGCGGTAGTGAAACAGAAAGCCTTGTTGATTAAACAGGG
CGAAACCTTTTATCTGCTTTCCCTTGAAAAATTGGCTCAATTAAAACTACAAGCTGAGTT
AGCCAAAAGGGAAAATCAAGCTCTGTTGATACCGCTAAGTTTAACCCTTGATGAACAGCA
AACAGCGTCTTGGCAACAACTGCAAATCGCTTTGGCAGACTTGGGGTTTGATATTCAAAC
AAAACAGTGGCAAGGGCAAACTCGCCTTACCATTCAAAAAGTCCCAACTTGTTTACGTGA
ACAAAATCTGCAACAACTGCTGTTTAGTCTATTCAATCAACAAGCGGTCGATTGTGCCGA
GTTTTTTGCAAAAAATGCGACCTATCCAACCGCTAGCAGTTTGAGCGAAGCGGTGGCGTT
ATTGGCGGAGGTTGAAGTGCTGCCGAGGGGGAAAGCGATGTTAGAGGCGTTGAGAGTTGA
AGTGGATTTTGAAGAAATGCTAATAAATCTTTAGAGAAAAAATCTCTATCTATTCCATCT
ATACCCATAAGGTATATTGAATGATTTTCGAGCTTGGGTGTATAAGTCACCATGAAAAAT
TTTCATAATGTTTGTGAAAATTATGAACTTGCATAATGTTGTTATTTTGTAGATTATACA
ACTAGCCATTTAGACGGCTAAACGTCTAAATAAAAGAAATATCAAATCTATCAAAGGAGA
ACACATTATGACAACATTCCACATCTTAGGCTTTCCACGCGTTGGGGCGAAACGTGAATT
AAAATTTGCACAGGAACGTTACTGGCGTGGTGAAATTGCAGAACAAGATTTATTAGATTT
AGCCAAAGCCTTGCGTGAGAAAAACTGGCGGCACCAAGCGGCTGCAAATGCTGATTTTGT
GGCGGTGGGCGATTTCACCTTTTACGATCATATTTTAGATCTACAAGTAGCAACGGGAGC
AATTCCTGCACGTTTTGGGTTTGACAGCCAAAATTTAACCCTTTCGCAATACTTCCAACT
GGCGCGTGGTAACAAAGATCAATTTGCCATTGAGATGACCAAATGGTTTGATACCAACTA
CCACTATCTCGTGCCTGAGTTCCACAAAAATACCGAATTTAAAGCCAACCCTGCTCACTA
CGTTAATCAAATCCGTGAAGCGAAAGCCTTAGGCTTAAATGTCAAACCTGTGATTGTCGG
GCCATTAACCTTCCTTTGGTTAGGCAAAGAGAAAGGCGAAGCATTTAATCGTTTTGAGTT
ATTAAACAAACTTGTGCCTGTTTACCGTGAAATTTTAACCGCACTTGCGGCGGAAGGCGT
GGAATGGATCCAAATTGACGAGCCGGCTTTAGCCTTAGATTTACCGGCACAATGGCTGAC
GGCTTATCAAGCGGTCTATGCGGAATTAAGCCAAGTGGATGCGAAATTGTTATTAGCCAC
CTATTTTGGCTCAGTGGCAGAACACGCAGAATTGCTCAAAGGTTTAGCGGTTGATGGCTT
GCACTTAGATTTAATCCGTTCGCCTGAACAGCTTGCTGCCTTTGAAGATTACAGCAAAGT
GCTTTCTGCTGGGGTGATTGACGGGCGTAACATTTGGCGTGCGAACTTAAATCAAGTGTT
AGATCTGCTTGAGCCGTTAAAGGCGAAATTAGGCGAGCGTTTATGGATTGCCCCAAGCTG
TTCTTTGTTGCATACACCTTTTGATTTAGCGGTGGAAACGCAACTACAAGCGAATAAACC
TGAACTATATCAATGGCTTGCCTTTACGCTACAAAAAGTCGAAGAATTGTCGGTAATTAA
GACCGCACTTGAACAAGGTCGAGCAGCGGTACAAGCACAATTAGCGGCAAGCCAAACGGC
AGCGGATACGCGTGCGACATCAAAAGAGATCCACCGTGCAGAAGTAGCGGCTCGTTTAGC
CAACTTACCTGAAGGGGCGGATCGCCGTCAATCGCCATTTGCAGAACGTATTGCGAAGCA
AAATGCGTGGCTAAACTTACCGCTTTTACCAACGACAAATATCGGTTCATTCCCACAAAC
CAGCGAAATCCGCCACGCTCGTGCGAGCTTTAAGAAAGGCGATTTAAGCCTTGCGGATTA
CGAAACGGCGATGAAAAAAGAGATTGAATATGTGGTTCGTCGCCAAGAAGAGTTAGACTT
AGATGTGCTGGTTCACGGCGAAGCGGAACGTAATGATATGGTGGAATACTTCGGTGAATT
GCTTGACGGCTTTGCCTTTACCAAATTCGGCTGGGTGCAAAGTTACGGCTCACGCTGTGT
CAAACCGCCAGTGATTTATGGTGATGTAGCTCGCCCTGAACCGATGACGGTGCGTTGGTC
GCAATATGCTCAAAGCCTCACCAACAAAGTGATGAAAGGAATGCTGACAGGACCTGTGAC
GATTTTACAATGGTCGTTCGTGCGTAACGATATTCCACGCTCAACAGTCTGCAAACAGAT
CGGCGTGGCGTTATCGGACGAAGTGTTGGATTTAGAATCTGCAGGGATCAAAGTGATCCA
AATTGATGAACCAGCAATCCGTGAAGGCTTACCACTCAAGCGGTCAGATTGGGATGCTTA
TTTGCAATGGGCGGGTGAAGCCTTCCGTTTAAGCTATATGGGCGTGCAAGATGACACCCA
AATCCACACCCATATGTGTTATTCCGAGTTCAACGACATTTTACCCGCGATTGCCGGCTT
AGATGCAGACGTGATTACCATCGAAACCTCACGCTCCGATATGGAATTACTCACCGCCTT
TGCCGATTTCAAATACCCGAACGACATCGGCCTGGGCGTGTACGACATTCACAGCCCACG
CGTACCAAAAGCAGAAGAGATCGAACACTTGTTGCGTAAAGCCTTGAAAGTGGTACCAAA
AGAACGCTTATGGGTAAACCCAGACTGCGGCTTAAAAACCCGAGACTGGAAAGAAACCAT
TGAGCAGTTGCAAGTGATGGTGGAAGTGACCAAGAAATTGAGGGCGGAGTTGGTGTAGTT
AATATTTATCTTAAACTATGGAAATAGTATAGATATCTTTGTCAACAATCTGAAATTAGC
CCTATTACTTGGGCTAATTTCGGATGTATTCCTTGTAATGTACATTGCATCTGAATATAT
CTTCCAAAATAACAATAAATTTGTCCTATTCTTTACCATAAAATTTTCTGTATTTTATTT
ACTGTGTATAAAAACAGTGATACTATATACTCATACAGTGTTTCGTATGGGTATTTTCTT
ATGTTAACTCAATTAACCATCAATAATTTTGCGATTGTTCGTCACCTAACCCTTGAATTA
AATGAAGGAATGTCCGTCATTACAGGGGAAACAGGGGCTGGTAAGTCTATCGGGATTGAC
GCGCTTGGCTTATGCTTAGGCTATCGTTCTGAAAGCTCAATGATCCGTAATGGTGCAGAT
AAAGCGGATATTTCGGCGACATTTTCTATGCAACCTACTAGCCCTGCCTATTTATGGTTA
AAGGAACACGAGCTACTTGATGAAGATAATCCACAAGAGTGCATTTTACGCCGTATGATT
AACCAAGAAGGGCGTTCCAAAGCTTTTGTCAATAATCACCCAATCCCTGTTTCACAACTG
CGAGAGCTTGGGCAATACCTTATTCATTTGAACGGTCAGCACGCCCCACAACTCTTGCTG
AAAAGTGAGTATCAGCTTGAAGTGGTGGATAATTATGCCAATTTACACCCATTATTAGCG
GAAATGGCAACGCAATATCATAGTTGGCGAAAATTGCATAAACAGGTGAAAAATTTCCAT
CAACAATGTCAAGAGAATGAAGCTCGCAAACAGCTTTTGCAATATCAAGTGGAAGAACTT
GATGAATTTGCGATTAAAGAAGGGGAATTTGAGCAACTAGAAGAAGATCACGCTCGCCTT
GCTAATTCCGAGCAATTAACGGAACTGTCACAATCTGTATTGAATTTGTTAAGTGATGAT
AATGCCAATGTAGATACAATGCTCTATCGTGCTATTCGGGATTTAGAAGAGCTAGTCGAA
GTCGATAGCCAATATCAATCGGCATTAGAAATGCTCAATGAAGCCTTAATTCAGGTACAG
GAAGCCAGTTCCGAAATCAATCATCTTGCCAATAAAATTGAGCAAGATCCTGAGCTATTA
AATGAATTAGATCAACGCATTAGCCAAACAATGCAACTGGCTCGCAAACATCACATTACC
CCTGATAAGTTATGGCAAAAACATCTGAGCTTAAAACAAGAGCTACAAACCCTATTAGAT
TTTGCGGAAAATGAAGAACAGTTAATTGCAGACGAGCAACAAGCCTATCAACAATGTGTT
GAATTAGCAGAAAAAATTTATCACAAGAGGGTAGATGCTGGGCAAAAACTGTCAGCCGAA
GTGACCAAACAGATCAAACAATTAGCAATGGAAAACGGCGAATTTTTCATTGATATTCAA
TATAATCTCGACAAATTATCAGCCAATGGCGCAGATTTCGTTGAATTTAATCTTCGCAGT
AACTTAGGGCAAAATGCCCAACCATTAGCCAAAATTGCCTCTGGAGGTGAGCTATCACGG
ATTTCCCTTGCGGTGCAAGTTTTAACGGCGAATAAACTTTCAACGCCAACGATTATTTTC
GATGAAGTCGATGTTGGGATCAGCGGACCAACGGCAACGGTGGTCGGCAGATTATTACGC
CAGTTGGGTAAAAAATGCCAAGTGCTATGCGTGACCCATTTACCGCAAGTGGCAAGTCAC
GGTAATCATCATTTTAACGTGCAAAAACAAGTTGAAAATAATCAAACAGAAACCAAAATG
AGCTTGCTGACACCAAAAGAACGAGTAAAAGCCTTAGCCCGATTGTTAGGAGGGGAAAAA
ATTACCGATGCTGTGTTAGCGAATGCTCAGGAAATGTTAGATTTGGCAGAACAGGGTTAA
TTCAGTGGAATACAAAAATGCCTTTGTTAAAGAAAACAAAGGCATTTTTTTAACAATAGA
AACTATTATTTGTCTTTGGTAGCAGTTGCCCCAATAACTCCTTCCCAATTATTTTGAGGG
GTATTTCGTGTTGAATCCTCCTGTTTAGCTTTTCCTAATAAAATCTCGCCACTTTTGCCA
TATAAACCACCTTCAAATTGCCCTGCGTGTCTTTTTGGGTTATTCATCAAATATAAACGA
GTGAGAGGAATAGAACCATTTTCACTAACATTTGTTTGATTAGTAGTTAAATTATTCCCA
TTCACATCATAAATATTAATTAAAATTGATTTATTCGTATGTCTATAGGTTGCTGTAACA
TTAGCCTCTTTAGCTTGTTCAGGAGCATCGTTGAGAGCATAGTACATTTTTCCTTGATAA
TGTAAATCGTGAGTTGGACGAGTTTTGGCTTCTTCTCTCGCGGTCACTTCTTGTAAAGCC
ATATATTTGCGTTCAACATTTTGCTCACCAGGCCTATATGGATCTGGTTTTGTTTTACTT
AATGTCGCATAACCATAATATCCAACCAAATTTCCATCGGCATCTCGTAACGTATTCATT
TTACTATTATTTGAATTGCTACCATTGACTGGGGCTAGCTTGATTTCTTTGCCTTCAAGG
GTAATACTCACCCAATTGTTCGCATCGTAATAACCACCATTTTTCGAGAAGCCCTGCCAA
ATATCTTGATCATTCAATTTTTGAGAGGGAGGCTCTATTTTTTCCTTAGATTGCTTACCA
ACAATTGGCTCTTTTATTTGCTTATCCTCTTTTGCTTCGGGAGCTTTGCTAGCATTATTT
TTATCCAAAGATTGGGGGTTATTTTCACTTACTTGTTGATTAGTAATAGGATTTCCTGTT
TTATCTACAGCTTGCTGATGACCACCACTTGAACCACCGCCACCACAAGCTACTAAGATG
CAACTAGCAAGTAATGTAATACTAAGTTTTTTTGTTTTGTTCATATTTGTCTCCTCATAA
ATTTTGGGGCTGTCCTAGATAACTAACTTAAGCTGCCCTTAACTAATTGTTTTAAAATGG
AAATTTAAGATTTTAAGTTACTGTGATTGATACGAAAATGATTAAACTCACTCACAATCG
GTAAAAGTGTCGCAGATTGAGTATTCGGTACAACGACAGTATATACCTTACCATCACGCT
TTAAAAGCCCGAATACAGCGGTTTTACCCACAGCTCCACGACCTCGTTTACCTTTGCGAG
TGCCGCCAAAATAGCTTTCATCGGCTTCAATTTCACCTTCAAACATCTCCATATGTGGAC
TGTTTTGATAGATAAGCAATCGCAGACGATAGAAGTAATAGGCTGCTGTCGTTTTATTTA
CATTTACCAACTCAGCTGTTGTTCGAGCAGTGACACCTGCCACAAACAGCTCAATGAGTT
TATTTTGTTTATGCTGACTTAGACGACTTTTTCTCATTTGGTTATTTTAACCTAAAATAG
AGCTTTTAGTCGTTATCTAGGACAGCCCCTAATTTTTTACAAACTTTATTTCAACTTAAA
TACTAAGAGTTCTCAATGAAAATATTGTTAGTAAAATATGGTAAAATAAAAAGCATTATA
TTTGAATAACTAGCGGTCGGTTCAGATAAAAAATTTGCAAATTTTTATGATCAAGTGACC
GCTTATTTTCGCATAAGAGATCGCACTTCAATGCAACTTGCCACCCATTCCACCACAGAA
ACAGAGCTTCTCGCCAAAGCTCAATGGCTTGCAGGCTTTACCCTAGGGGAAATTGCCGAA
CTGTTGAATATGGTTGTACCGCCTGATTTACGTCGAGATAAAGGTTGGGTGGGTATGCTT
ATTGAAACGGCGTTAGGGGCAAAGGCTGGCAGTAAGCCTGAACAAGATTTTGCCCATTTA
GGCATTGAGTTGAAAACCATTCCTGTCAATGAAAAAGGATTGCCGTTAGAAACTACCTTT
GTCAGCCTTGTGCCTTTAACGGATAATCACGGTATTGTATGGCAAACCTCCCACGTTAAA
CATAAATTACAACGGGTTTTGTGGATCCCAGTCGAAGGTAAGCGGTCAATTCCCCTTGAA
AAAAGGCATATCGGACAGCCGATTTTATGGTCGCCGTCCCAACAACAAGAACAGCAGTTA
CAACAAGACTGGGAAGAGTTAATGGAACTGATTGTGCTTGGACGTTTAAATGAGATCAAT
GCTCGTTTAGGAGAAGTGCTTCATTTGCGTCCAAAAGGGCGAAATAATAAGGCGTTAGCA
GGGGCCGTAAATCAATACGGTGAAAAAATTCAATCATTGCCACTAGGGTTTTACTTGCGT
AAACAATTTACCGCAGAGATTTTACAAAATTTTTTGCATGCGCCCCTTTAATTTTGCCAC
AGCTCTCTATATGATGTGCAACTTTTAGTTCGGCAATTTTTGCCGATGTTATGTCTAATT
TTATCAAGGATCTTTCTATGTTTGAGTGGATTGCCAGCCCAGAAGCGTGGGTTGCTCTCT
TTACCTTAGCAGCGTTAGAAATCGTGCTAGGTATTGATAACATTATTTTAATCAGTATTT
TAGTTTCTCGTTTACCTGAAAAACAACGCCAGTCAGCGCGTATTATCGGCTTGGGCTTAG
CGATGGCAACTCGTATTCTTCTCTTGCTTTCATTAGCGTGGATGATGCGATTAGTCGATC
CGCTCTTTACGATTATGGATAAGCCGATTTCAGGACGTGACCTGATTTTATTCTTCGGGG
GCTTATTCCTAGTCGTTAAAAGTGCAATGGAACTGATTGAAGCGGTTAAGGGCGAAGCAC
ACGATACTGAAGGCAATACAAGTAAGAAAGCGAATTACTTTATGATCCTTATCCAGATCG
CTGTTTTAGATATCGTATTCTCGCTAGACTCTGTTATCACTGCAGTTGGTATGGCAGATG
ATATTCCTGTTATGGTGATTGCAATTATGATTGCTGTGGGCGTGATGATGTTTGCCGCAA
AACCAATCGGGGATTTCGTTGATCATAACCCAACCGTTAAGAATTTAGCACTTGCATTCT
TAATCTTAATCGGTATCGCATTAATGGGTGAAGGCTTTAATATCCATATTCCAAAATCAG
CGATTTACACCGCAATGGGCTTCTCGGTGATTGTGGAATTTATCAACATTAAAATGCGTA
AAAACCAAGAAAGATATCGGAAATAAATCATAAAAGCTCTCCAGATTAGGGGAGCTTTTG
TATTATTAATATATGCACTTCCTATAAGTAGGTATACATTAATTGCAAGAAAATAAAAGA
ATTAAACTATGTTAATTAAATTATTACGCTTTATCATAGCAATTACAATACTATTTTTAC
TACTTTACTTGGGTAAGGTGCTCAGCCCATTAATACCGATTCGTATTCCTGAAAGCATTC
TAGGAATGTTAATGTTATTTATTTTGTTTGGAACCAAAATAATCAAAGTGAGCAGTATCA
ATACCGAGATGTACAATGTTGAATACAATTAATGAGATACACACGTGATTTATATAAATG
TTGAATTTGATTACCCTGAAATGCCAATGCAGTTTCAACTCAATGTAAAAAAAGGGGAAC
GCATTGCGGTGATTGGTGAAAGTGGTGCAGGCAAAAGCACTTTGCTTGATCTGATAGCAG
GTTTTGAAAAAGCGGATCGTGGTGAGATTTTACTCAATGGGGAAAATCATTTTGCTACTG
AACCAGCCCAACGCCCTGTGTCGATGTTATTTCAAGATAATAACCTTTTTCCACATTTAA
CGGTTGCTCAAAATATTGGTTTAGGGCTAGTTTCTCGTTTGCATTTTGATGCTACACAGA
TGCAACAGATTACACAAATTGCAAAGCAGATGGGCATTGCTGAACTCTTAGAACGCCGTT
CGGATTTATTATCGGGCGGACAAAAACAGCGTGTGGCGTTGGCTAGAACCCTACTTAGGG
ATAAACCGATTTTGTTGTTAGATGAACCCTTTTCTGCCCTTGATCCGCAAAAGCGAATAG
AAATGCAACAACTTGTGGTGGAATTATGCCAACAAAAACAGCTCACGTTACTAATGGTCA
CACATCAGCTGGAAGATATAAGTAAGTGGTGTGATCGGGTGGTCGAAGTGAAACAAGGGC
GTTTGATTTACTAGTCAAAATCTAATTTTTTCAGTAAGATTAAAGATTATTTTATATCGG
ATTTAAAAGAGGTTATTGTGCCAAATCGTGATTATGCTGTTCGCTCTAAAGCCAAAAAAG
GTGGAAATACTGCACTGATCTTAGCAGTGATTATTTTATTATTGATGGGAAGTGGGTTTG
TTCTCTGGTTTTTAAAAGAAAGCAACCCAACCACGCCTATAATGCCGACACAAATGGCAC
CATCACAGCAACCTAAAAGTACCTTGCCAACCCCACCGCAAGAAGTATATAGCTACATTC
GAGATCTAGAAACCAGAGAAGTTCCTGTGGATAAAAATTCTAAATTGGCACAATTAACCA
AAGAGCAAGAGTTGGCAATTCAGAAACAAAAAGAAGAGCAGCAGTTAAGCCAAACAGCAA
CATCTGATCCAGTCGCAAATACCTCGACAGCAACAGAACAAAAACAAGAGCAACAACAAG
AAGTTAGTGAAGAAAAACCAAAGCAAGAGCAACTCCCAAAAACACAAGAACAGGCAAAAA
ATATTACAACAGCAAAGCCTGCTTCAGAGCAGCCTAAGAATGTCGGAAAATTTGGTTTAC
AATGTGGTGCATTTAAAAATAAAGCTCAAGCAGAAAATATGCAGGCCCGTTTAGCTATGG
CTGGTTACAATGCTCGTATTAATAGCAATGGTGAATGGAACCGCGTTGTTGTTGGTCCAG
CTGGAGATAGAGCTAAAGCAATGGCGGCGTTATCTAATGCTCGTAGTGTAGCAGAATGTG
TCATTATTGGTATGTAATTAAAAGGAAACAAAATGCAATTTAAAGATTATTTAGCGACTT
TCCCTAGCATTGAACATTTGTCAGGCTTATCTATATTGGATAGACAAGGAAATATCATTC
ACCATATTCCTGCTATTGAAGGTAAATTAGGTTCATTAAAACTGTATAATGCACTTGCAG
AAAGATTTAGTCAGCAGCTGAATGTTAAATCTGCTCAGCAAGGAATTATTTGGTTTGCTG
AGCATGTTGAAGATGCAACTCAACATCCAGGGAAACACCCGAATATTGACTTATTATTTA
ATATTGTTGAACAAAAATTAGAGTTGACATTAAAACCTATTACTAATGGATAAAAACTTA
TCATTTATGAGTTACTTAACTTTACAGCTCTTATTTTCATAAAGTTGTAGCAGGTATAGT
AGACAAGCATTATTGCACAGAAAACTTCACCGGCACCGTTAGCGATGTAGGGAAACCTGC
TGGAGGAGGCGAGTGCATTTTTGTGCTTTGAGCCGCTTTCATTGCTGCCGCATCCAAGTT
GCTATTCCCTGACGAATTAATCACTTGAACATTAATTACTTGCCCTGATGACGATAACTG
GAATGATAAGGTTACTGTCCCTGTTTTTCGCATCATTTTCTCTCTTTGAGGATAAGCATT
GTTAGCTCTTTGCTGCAACGTCCGTTGTAATTGGGCTTTATAAGCGTTAATTTCCCCACC
ACTTGCTGAGCCACTATTTACAGTGCCACTACCTTTTGGTGAGCCAGTCACAATACCCTC
TTGATTTTTTGCACCTTGTATCGCACTCGGAGTTGCTTTTGCTACAACACCTTGTTTAGC
TTCAGCACCTTTTTCAATAGCTTTTACTGGAGGTTTCTCTTTCGGTTTTGGCTTTTCTTT
TGGTTTTTCCTTTGGCTTTGGTGGCTCTGGAACAGGTTCAGGAATAGGCTCAGGCTCTAT
GACAGGCTCAGGTTTCTTAACTTCTTCCTCAACGGGTTCTTCCGCTGCCACAGCCACTTG
TTCTTGCTCTAAACGTGCCGCCAACATTTCCATTGAGATACTGGAAACTTCCTCTGTTGC
AGGTAATGGTTTTTGAGTATGGATAATCCCAAACACCGTCGCAAATAGCGTACCGTGTAA
GGTGAGAGAGCCGATTAATCCGATACGGGAGTGACGTTTTTTCATTACTTACTGTTCTCT
TTTTTCGTCACTATTGCTACATTTTTGATTTCATTTGCAGCCAGAAGATCGGTTAGCTCA
ACAAATTTTTCAAAGGCAACGGTCGCATCTACTTTCAAGGTCACCTTTTGGCTTTTATCC
CAAGTCGATATTTCTGCATTTAGTTCTTCTTTAGTGATCGGTTTATCATTGTAGAAAAAT
TCATTATTTTCAGTAATAGTGAGCAGTTTTGCTAATTCATCAGCCTTCATTGCTTGTGTA
GTAGAGGCTTTCGGCACATTTACTTGAATTTTATCTTGCGAGATAAAAGAGGCAGTAACT
AATACAATCGCTAATAGCACCAACATAATGTCGATGAATGGGATAATGTTTATTTCATCA
AATTTTTTCATTCTATCCTCGTCGCTTGTCAATTTTTAGCGGTAAGTGACCGCTTATGCT
TTAGCTTTGCGAGCTTCAAGGGCTTGCCATTTTAATTTGTTTTCTTCGACTTTACGTCCA
AAGCCGTTATAAAACATCATTGCAGGAATGGCGACTAAGATACCGACAGCAGTTGCTTTG
AGGGCTAAAGAGAGATGCACCATAATAGAAGCAGCGTCAATATCCCCACCGGAATGCCCA
AGTTCATAGAATGTTAATAAGATACCGATAACAGTACCAAGTAGCCCGATATAAGGGGCG
TTTGAGCCGATAGTTGAGATCGTTGTGAGGTTAGCAGTGAGATCGATTTCTAACTCTTGC
AATGTTTCGTAATCTTTGACTTCTACTTTCTTATAAAATAGAACTCGTTCAATGATTTTG
GCAAATAAAATCACACTCATTAGTCCTAATAAACCAAGAATAATATAGTCGATGTAGCTT
TGTAAAAATTGAAATAGTTGATCCATTGAAAAGTCCTATCATATAAAGAAAAAATGCGTA
TAGAATTACGCATTTATAATAGTTCCTATTATATAAAAGTGAGTTGAAATTTCAACTGCT
GTAATAGCTTATTGTTTATTTACAATTTTGTGTTTAATGCTATATTTCCTCGATTTCAAT
AGAGGAAATAATATGGAAGAAACATTTACAGAAATTACCCCACAACAAGCGTGGGAAATG
ATGCAAAATGAAGACGCTGTTTTAGTGGATATTCGTGATATGGTAAGGTTTAGTCATAGC
CGTCCTCAAGGTGCATTTCACTTAACAAACCATAGCTACGGCAAGTTTTTAGATGAATAT
GATTATGATGAACCTGTGATTGTGAGTTGTTATCACGGGGTGAGTAGTCGTAATACAGCT
CAATACCTTGTCGAGCAAGGTTTTGAGCGTGTATATAGTGTCAAAGGTGGTTTTGAGGGC
TGGGTTAGATCTGAATTACCGATTGAATTAGGCTACTAGGCTAACAAGCACTTGGATTAG
ATGGGAAGAATTAAACATATTTCATAAGAGAGAACAAATTATGTGGAAAGAAATCTTACT
TAATTACGGTATCTTTTTGCTGGAATTATTGACGGTCTTTGGCATTGTCGCCGTTGTGAT
AATGCTGATTTTAGAAAGTCGTAAACAGCCAGAATCAGGCTCAATTACGCTGACTAATTT
AACTGAGAAATACCAAGAACAAGAAAAAGCACTTGCAAGTGCCTTTTTAAGTGAAGCTGA
GTTAAAACATAAAGAAAAACAAGAGAAAAAAGCAGAAAAAGAGAAAGCGAAAGCAGAAAA
GAAACGCTTAAAAGAGGGCGGAGAAAACCCTGAGGCAGAGAAATCCCGTTTGTTTGTCTT
GAACTTTCAAGGGGATATTCAAGCGAGTGGTGTATCTGCTTTACGCAAAGAAATTGATGC
TGTACTTGCTTTGGCAAAACCAGAAAAAGATCAGGTGTTGTTAAAGCTAGAAAGTCCGGG
TGGCGTGGTTCACGGTTATGGTTTAGCGGCTTCCCAATTACAACGTTTGAAAGACAAATC
CATTCCTTTGACTGTGGCGGTAGATAAAGTGGCCGCAAGCGGTGGGTATATGATGGCGTG
TGTCGCTAACAAGATTGTATCTGCCCCTTTTGCTGTAATTGGCTCTGTTGGCGTGGTAGC
TCAAGTACCTAATATTCACCGTCTATTGAAAAAACACGATATTGATGTTGATGTGATGAC
AGCAGGGGAATATAAGCGAACAGTAACACTTGTTGGCGAGAATACCGAAAAAGGCAAACA
GAAATTCCAGCAAGAATTGGAGGAAACTCACCGCTTGTTTAAACAATTTGTTGCTCAACA
TCGTCCTCAGTTAGACATAGAAAAAATTGCGACAGGTGAGCATTGGTTTGGGCAACAAGC
AGTTGAATTTAACCTTGTTGATGAACTCTCTACTAGTGATGATCTCATTTTAGATGCGGT
AAAATCGCAAGACGTGATTGAAGTGAAATATCAACAAAAGAAAAAATTATCGCAACGTGT
GGGAGAGCAAATTGAGTCGAGCGTTGAGAATGTTGTGATGAAATGGGTGAATAAATCTCG
TTCACCACTTTTATAGATAACAATTGTTTGATTAATTTTAAATTTTCATTAAATTGTCGA
ATAAATAGACTTCCCAAATGGCGAAAAAATGCGTATTATACGCATCCCTGAGTTAGTAGG
CGATAATGATGCTGAACACTGAATAAAGGTTGTGAAGTACGGTTTTACACCGTACTTTTT
ATTTGGATATCGTTTAGGTTAAATTTGTACTAAAAATAATCAATGGATAAGTCGATGCGA
ATTGGTCAATATGAAATAAAAAACCGTATTTTCCTCGCGCCGATGGCAGGGATTACAGAT
CAACCTTTTAGAAGACTGTGTAGCCAATTAGGTGCAGGTTTAACTTTCTCAGAAATGATG
TCCACAAACCCTGATGTATAGCATACCGAAAAATCGAAATTGCGTTTATCGCATCATCAC
GAAATCGGTATTAATGCTGTACAGATTGCGGGATCTGATCCCACTGAAATGGCAGAAGCA
GCAAAAATCAATGTCGCTTACGGAGCTGAAATTATTGACATCAATATGGGATGCCCAGCG
AAAAAGGTGAACAAAAAAATGGCAGGCTCTGCCCTTTTACGCGAACCTGATTTAGTTGCC
CGTATTTTAGATGCGGTCGTTAATGCTGTTGATGTGCCTGTAACGCTAAAAATTAGAACA
GGTTGGGATCCTGAGAACCGAAATTGCCTAGAAATTGCCAATATAGCTGAACAAGCGGGT
ATCTCAGCTTTAACTATTCACGGACGCACTAGAAGCTGTCTATTTGAAGGTGAAGCAGAA
TACGACAGCATAAAGGCAGTTAAACAAGCGGTTTCGATTCCTATTATTGCCAATGGTGAT
ATTACCTCTGCGGAAAAAGCAAAACAGGTTCTTGACTATACACAAGCTGATGCTGTGATG
ATCGGTCGAGGCAGTTTAGGTCGCCCTTGGTTATTTTCGGAAATCGGCAAGTTTTTCGAG
AAAGGAGATCTCGTTTCGACATTACCACTTAATGATAAGTGCCAATTAATGTTACAGCAT
ATTGAAAACCTACATCAGTTTTATGGTGAAGAAAAAGGTTATCGAATTGTGCGTAAACAC
GTTGGCTGGTATGTCGAACAGCTTAAACCAAATGCAAATTTTAGACGTACTTTTAATGCC
CTTGATTCGACGAAAGAACAGTTAAAGGCGTTGGAAGATTTTGTAAAATCGATTCGTGAA
GAATCTCAATAAGTTGGATAAAAGGACAATGTTAGAACAACAACCGACACAAAACCCATT
AACAGTATCAATGTTAAATGCACAAGCTCAACAAGTAGATAGACCACTTCGTGAAAATGT
AAAACAAGCGGTTCGTAACTACTTAAGAAATTTAGATGGTCAAGATCCAACTGAATTATA
TGAGTTAGTTTTATCTGAAATTGAACACCCAATGTTAGATATGGTTATGCAACATACTCG
CGGTAACCAAACTCGTGCAGCGACAATGCTTGGTATTAACCGTGGTACATTGCGTAAAAA
ATTAAAAAAATACGGTATGGGTTAATTTTTTTGTAAACTAAATCATATCATTGAATCTGC
ACTTTAATCGTTAGGTTTAGTCTCTAACATCATAAAGTGCAGATTTTTTATTTATAGAGT
GTGAGATTAAGTCGATATCCTTCTTTGCGCTATTTTTGCTTGATTTCATTAATAAAGTGA
AATATATAGAATAATGTCATTACTACTAAGGCAGAAAAGGATTAACATTAATATACTGCG
AAATGGTAAGTTCGTAATTTTTTAGCAAAAAATTAAGGAAATCTCACCGCTTTTTTGCTA
TGGTACGCCTTAATTTTTTCTCATGAGAACGAAACAATGAACGACGCTCAACAATCTCAA
CAACCACAATCAGAAACCACCCATTTTGGCTTTAAAACCGTTGCTAAAGAAGAAAAACAG
CAGTTAGTCGCCAATGTATTCCATAGTGTTGCAGGAAAATATGATTTAATGAACGATCTG
CTCTCTTTTGGTATTCACCGTGTGTGGAAGCGTTTTACCATTGATTGCAGTGGGGTGCGA
AAAGGGAAGAAAGTGTTGGATTTAGCAGGGGGAACAGGGGATTTTACCGCTAAATTTTCT
CGTATTGTTGGCGAAACTGGCGAAGTTGTACTTGCCGATATTAACAGCTCAATGTTGGAA
GTCGGGCGTGAAAAATTGTGGAATTTGGGCGTTGTCGGCAATGTGAATTATGTGCAAGCG
AATGCAGAGTGCCTGCCGTTTGCGGATAACGCCTTTGATTGCATTGTGATTAGCTTCGGT
TTGCGTAATGTCACTGATAAAGATAAGGCGTTACGTTCTATGTTCCGTGTGTTGAAACCA
GGTGGACGTTTGCTGGTATTGGAATTTTCTAAGCCGATTATCGATCCGATTAGCCAAGTT
TATAACTTCTATTCCTTTAATATTCTGCCGAAAGTGGGCGAAGTGGTCGTTAATGATGCC
GACAGCTATCGCTACCTTGCCGAGTCTATTCGTATGCACCCGAAACAAGACGAGTTAAAG
GGAATGATGGAAAATGCAGGGTTTGAAAATGTCGGTTATTACAATTTAAGTGCTGGGATT
GTGGCATTACATCGTGGGTACAAATTTTAAAAATGAAAACGTTATTACAACAGTTGATGT
TACCGCAATTTGCGTTAGGGGCATTGGAAACAGCGTTTAATCATTTGATTGAACGTTCAC
CCCAAACATCGCCGATGTTACGCAAACTTGCAGGGAAAATTCTTAAAATTCAGTTAAATC
AACCGAATATTATACTTTTTGTGATTTTCAGTGAAAACCGTGCAGATTGGCTGGCGAATT
ATGAGGGTGAAGTTGATTGTGCGGTGAGCCTTGATGCGACAGCTCTCCCAAAACTGGCGG
ATAAAAGTAAACTGAGTGAGTTGATTAATAATAAAACACTGATTTTGACAGGCGATATTC
AAGTATTACAGCATTTTTCACAGTTACTTGACGAGTTGGAAAAAGATCCTGCGGAATTGC
TCTCACGTTTTATCGGTGATGTACCAGCTCAGGCTTCAACGGATTTCGCCAAGGGTATTT
TTACCAAGGTGAAAAATCAGTTTGTGCAAGACAGTCAGCACCTTGTTGATAACCTGACTA
TCGAACGCTCTGTACTTGTTCATCGTTTACAAGTGGTTGATTTTTGCGATCAGGTAAAAG
AGTTGGAACAGCAAGCGGAGAGATTAGAGCAGAAGTTTGCAAAACTAGCATTAAATTAGA
ATTTATTTTCCCTTCCCCCGTTTACGGGGGAAGGGAATAAGTTGGAAAAAAAGGAAATAA
ATGAACATCAAAAACCTGCGTCGTCTTTATCACATTATTCACACCTTTCTTCGCTATGGT
ATTGATGAGGTGATTCCAGATATTCCGCTAACACGGGGGATCCGTTGTGGGCGGAAGTCG
TTATTTTGGGTAAAAAATCAATATCCGAATGAGCCTTTCGGCGTGCGTTTACGCCTTGCA
TTGCAAGAACTTGGGCCTGTATGGATTAAACTGGGACAGATGCTTTCGACTCGTCGAGAT
CTGTTTGAACCTGAACTGGCAGATCAGCTTGCGTTGCTACAAGATTCTGTTGAAGCTTTT
GACGGAAAACTGGCTCGCCGTTTAATTGAAGAGGCTCTAGGCGATAAGTTGGAAAAGTGG
TTTGATGATTTCGATGAAACTGCTTTGGCTTCTGCGTCTATTGCTCAAGTGCATATTGCA
AAATTTAATCAAAACCAACCGCTTGCAGGTAAAGAGGTGGTATTAAAAGTCCTTCGCCCG
GAAATTGAGCGTGTGATTAAGGACGATTTAGCCTTGATGTACCGTTTGGCGAGTTGGATT
CCACGTTTAAATAAAGAGGGCAGACGCTTACGCCCGGTGGAAGTGGTGCGAGAGTATGAA
AAAACGCTGTTAGACGAACTCGATCTTCGCAAAGAAATGGCGAATGCTATCCGCTTGCGT
AACAATTTTGAAAACAGTGAAATGCTCTATGTGCCTGAAATGTATCAAGCGTTTTGCCAT
AAAAATGTGATTGTGATGGAACGGATCTATGGTATTCCTGTGACAAATATTGATGATCTA
AAAGCTAACGGCACTGATATGAAACTGCTTGCCGAACGTGGTGTGCAGGTGTTTTTTACT
CAGGTTTTCCGTGATAGCTTTTTCCACGCCGATATGCACCCGGGTAACATTTTTGTGAAC
CCAAATCACCCCGAAAATCCACAATATATTGGGATTGATTGCGGTATTGTCGGCACCTTA
AATCAGAACGATAAACGCTACCTTGCCGAAAGTTTTGTTGCCTTTTTCAATCGTGATTAT
CGCCGAGTTGCGTTAATGCACGTTGAGTCAGGCTGGACACCAGCAGATACCGATATTAAT
GCTTTTGAAGAAGCCTTTCGAGAAGTCTGCGAACCGATTTTTGCTAAACCCCTTTCGGAA
ATTTCGTTTGGACACGTTTTGTTGAATTTGTTTACCGTTGCTCGTAAATTCAATATGGAA
GTACAGCCACAGTTGGTGTTATTGCAAAAAACATTGCTTTATATTGAAGGATTAGGCAGA
CAGGTTTATCCCCAGTTAGATTTATGGCAAACCGCTAAGCCGTTTTTGCAAGATTGGTTG
AATGAACAAGTGGGCTTTAAGGCTATGTGGCGAGATCTAAAACAGCGAGCTCCGCAATTT
AGAGAGCATTTTGCCGAGTTTCCTGAAGCGATGTTCCAAGCCTTGCAACAACAAAAACAG
ATTAATTTCCGTTTAAATGAAATCAATCAAAGCCTGAAAGCACAACGTAATAACACGGGC
TTTTCCCGTTTGATGATTTTAGGCATAGCGATTGCGGGTACGTTTTGGAAGTTTGAAATG
TTGCCGTTGTGGGTGAGTGTGCCGTTGTTAGCTATTGAATTCCGTATATTAATATGGTGT
ATGAGTTTTAGTAATAACAGTTACTCATAATGTTTTCCTATAAATAAAGATATTAAGTTA
GATAGAGAGCTTTTTAAAGATTTTGTTATGTTTTATGTTTGTCCTTGCCAATCAAAACTA
GCATATGATGAATGCTGTAAACCATTTCATTTTGCTCAAAAACTGCCTATTACAGCCGAA
GAATTGATGCGTTCTCGTTATTCTGCTTACACCAAAGTTAATATTGACTATATAGTTAGA
ACGACACTCCCTGCTCAGCAATCATTGCTTGACCTAAAAGCAATAAGAGATTGGAGTCAA
AAGACTCAGTGGATAGGTCTTGATATTATTTCTAACCAAGAAAATGTGACTAAAATTCAT
AGTATTGTTGAATTTAGGGTTTACTTTAATACAGAAGATGGTGTGCAAATTCATCATGAA
TGTTCTCTTTTTGTAAATGTAGATGATCGTTGGTATTTTTTTGATCCAACAGTTCCTATG
CCTGCTATGAAAAAATTGTGTATTTGTCGATCTGGGAAAAGATTCAAGGATTGTTGTGGC
CGTTGGATATGATTCTTCGAGCAATCCTATTTTTGTAACTATTTTGTGGAGAATGCACTA
GATTTTTAAAATTGCTATTAATACTTGTTTATAAAAGATAATTGGCACACGTCCCCGTAA
CCACACGGGGATACGATTTTCCTGCCAAATCTTTTTCATCTCTTCTCGATGGTTTTTGCC
GTAATACTGCACTTTGCTTGGAGAGCGGTTGGTCAGGCGAAGTGGGGTTTGTTGTAACGT
TTCTGGCAATAACAAGCGGTGAGATTTGCCTGATATTTTGTAAATAATCTCTGTGCCGTT
GCGTTGAACAATGCCAATAGAGGTGGGCAGTTGAATTTCTTCACTTTGTGGTGGCAGTTC
CAACTCAAAATCATCTGTCTCTGCTTGAATAGGGGTAATGAAGATCTGCTGTTGATAACG
GCGAATAAGATGTTGTTCAAGTTTGACCTGCGGATTTTTATCGGCTTTTGCCAAAATGAG
ATGTTGGATAATCTGTTCTAGTTGAGCCACGCTTGGCATTGCAAGATGAGCCTGTGCCAG
CCACAAACGGACAAGCTGTTGTTGCTTTAACAAAGAAAAATGCTCAAAGCCTGTGATGTC
TAAACCGCCATTTTGTAGCCGACTAGCCAGTTCGGGGTGTAGCAATTCTTCAATCAGTTG
TTGTTGCTCGGCACAATGCTGGCTTGAGCGTGCCACCATTTGATTAAACTGTTGCCAACG
TTGATTGAGCAAAGGTAACGCCGTTTGACGTAGGAAATTGCGGTCAAAATCAGTGTTGAA
GTTGCTTTCATCTTCAATCCATTCCAGTTGATGTTGTTCAGCATAAGCGAGAATGTCGGT
TTTATTGAAGCTGAGAAGCGGTCGGAAAATCGCAATATTTTGCAAAAAACTGACCGCTTG
CATTGCCCCTAGTCCTTGAATACCACTTCCTCTTTTTAATGCAAGGAAAAAGGTTTCAAC
TTGATCGTCAAGATGATGTGCGGTTGCCAATATTTCATTCCGTTGAATATGCTGTTGAAT
GGCTTGATAGCGTGCTGTTCGAGCATTGGCTTCCAGCCCTTGCTTGCCTTGTACTTGAAC
CTTGCAGACAGTGAAAGGAATTGCCCACTGTTCACAAAGCTGTTCACAGAATGTTGCCCA
GCTATCTGCATTTGGGTTTAAGCCGTGATGGATATGAATTGCCCTGAGTTTAAGGTTAAG
GGCTTGTCGAGCCTGTGCGAACAGATGCAGTAAGACTACCGAGTCCACCCCACCGCTTAA
ACCGATGAAGAAAGCGGTCTGATTAGGGCAATGCTTTGCAAGTTGTTGCTGGAACTGTTG
GTACATTGCCGTGCCTATACTTGTAGCCAAAAGGTGACAGGCCCATCATTCTGTAAGCTG
ACCTGCATATCGGCGGCGAACCGTCCTGTTTGGGTATGGATTTTGAGTGCCGCTTGCTGA
TGAAAATAGTCGTAAAGTGCTTGAGCAAGTGCTGGGGTTGCCCCACGAGAGAAGCTAGGG
CGTAGGCCTTTTTGGGTATCGGCGGCAAGGGTAAATTGGGAAACGACTAATAAACTTCCC
CCTGCTTGCTGAACGTTTAGGTTCATTTTGCCTTGTTCATCGGCAAAGATGCGATAGTTC
AAGACTTTTTCCAGTAAGCGATCTGCCTTAGCCTGATCGTCACCTTGCTCAACACCTAAT
AATACTAATAGTCCCGTTGAAATTTCGCCGACAGTCTGGTTATCTACTTCCACTTTCGCC
CATTTTACTCGTTGAATTAATCCGATCATTCTCTGTCCTCCGTTAATGGATTTGCTAATT
CGCCAGCCTTGATCATTTCCATATCTTTTAATACAGAAGCAAACTGCCCTCCTAATAATA
CCACTCGCCAGCTTAGGTGGATCCAAACAATCATAATCGGAATCGTGGCTAACGCACCAT
AAATTGCCTGATATGATGGGAAAGTGGTGATATACCAGATGAAAATTTGTTTACCCAGCG
TAAAGAAAACTCCAGCAAATAAAGCCCCCACCGCAGCGTGTCTAAACTTCACTTGGGTGT
TAGGTACAATAAGATAAACCAAGGCAAACAGCAACCAAGTTAAGACAAAAGGAATAAATT
TAAGCAGGTGGTGGCTAAAAGAAAACAGCCCGTCTTGGCTAAACATTTCCAACGAGAAAA
TATAAGAGCTGATGGCAATGCTCGCTCCAGCAAAAATCGGGGCAAAAATCAGCACAGCTA
AATAGACAACGAAAGAGAGTATCACTGAACGTTTTTTCGTATTATGCCAAATTTCGTTAA
GGGCATTATCAATGCTCGAAATCAACATCACCGCCACCACGACTAAGCCGATGATACTGA
TGATCCCCATTTTCTTTGAGTTATCGACAAACATCTCAAGATATTGCTGAACCATATCCC
CTGCACTTGGGGCAAAGTTATCGTACACCAGCTCTTTTAACTGTGCGGTCGCTTGTTCAA
AAATCGGTAATAGCGTAAACACCGAAAACACCACCATAATCAATGGTACGAGAGAGAGCA
AGGTGGTATAAGTCAAATACCCTGAATAGACCGCAATTTTGTTTTGCTGAAAGCGGTGGA
TAAAGAGTTTAAAAAAGAAGATAAGATTTTTCATATTATTTCCCCTTAAGGTGGGGAAGT
TTAGCATAGCTTAATGGCTTGTGGCATATTCTGTTGGGGTTTTGTTTGCTTGTATTAAGT
TCTCTCTTAATCTGTGGTCAATTCGAAATGCCTCTTTAGTAAAAACAAAAGATCAAACCC
AAGCTCACATACGCCAATTATTTGGGGCGTAGCTAGATTAAGTTTGATCTTCTTAAATTA
CCCTATATTGATGTTAGAACGAGTATCTTATATTAGAATTAACAGATAAATCCGTATTAT
ATTTTCCAAACACAGAGCCTTCTAAACTCAAGCCTATACTTAACTTATTATTAGCTCTGA
TATTAAGCCCCAAGTCCATCAACATTCTGGCATCTTTTTTGCTATTGCTAGCACTTATAC
CATCTACCAAAATTTCATTGCGTTTTGCAATATCCCATTGATAGCCAATGCCAGCCCAAG
CGGTCGCTTTGCTCTGTCCAATTTCAAAAGTTTTACCTGCATTCACACCCAAACGACCAA
CCAGCCCATTTGAGGCTTTTATGGTTAATTTATGTCCGTTATCGGCTAAATTAGCTTGGC
TATTTTTGACATAAATCACTTCCGCTTGTGGTTCAACATAGCCTGAACCTAAGTTAAATC
TATAGCCAACTTCACCACCCAAATAGAATGAATGGGTGTGATATTGTTGAGATTTAAAAT
CTAACTTCATTTCTTTAAATGCGTAGTCAAATTTATGGTTATTTTTGACATATTTAGCGA
TGGTATCAAGATAAAAGCCGTTATCAAATAACGCTGTTGCATAAACGCCTGCACCGATAG
ATTTTACATCGCCGTTTGTTGAGCCGATTTTTCCTTCAATGTCTGTTGAAGTATGCGTCA
CTGTTACCCCAGTAAATAACTCTGCATTTGAAAGGTGGCTTTGTTTATCAAAACCTGTCT
GAATATGGGTAAATTTATGCTTATAGCTATCGCTACTGCCTTTACCGCCTAATACTCTAG
CCCATACGCCTGCATTGGCGTCAATGCCACGCAACTCTCCCATTCTCTTATTGAGATTGT
TCATTTCAACGTGGTTAAGATCAGTATGCAATGAAGTAACTTCATTAGCTTCTTTGATCG
CAGCTTGATTTGGGGATTTCGTGATATGGATATTTCCATTCTGGTCTTGTGTTAAATCAT
AGTTCACTAAGCCCGTATTGTTCACCAAAATCTGTTTGCTATTTGGATCAATTAAAGCAA
TATTAATACCTTCTCTTTGAATAAGATAACGAGTTACATCACCGACACGGGAGGTTACAA
AACTTAGCTCTTGATAATTAGCAATAGCTGCTTTTAACGATTTCACCGCTCGATGTTCTG
CGGTTTCTGGTTCTGTTGGTTTAACCTCGCTTACAGTCGCTGTTTCAGTTGAAGCTACGC
TTGGAGTAGGCTCAGGTGCTGGCTCTGCAACTTCAGGAGTTGGCACAGCGGTCGGTTGCT
CGCTTGTTTCTGCAACAGCTTCTTCTGTTGGAGGGACTTCACTTACAGTCTCTGTTTCCG
ATGTCTCTGTATTTGATGATTGAGCATCTACATCTGTTTCTTCTGGAGCTGGTTCTGTCG
TGACTGTACTCGCTTCGTTAATATTCTCAGCTACTGTCTCTGTATTGGTTGAACTATTAT
TTTCAGTTGCAGTAGTCGTTGTTGTACTGTTACTAATGTCACAATAACTAGCATCAGCTC
CTGGAGCTAAACTTAATTTACAATCCTCTCGGTTAGTGGTGTCTTTATAAGTACCATTAT
TTCGCGTTTCATCAATACTCACATAAGTAATGCTGTAAATATCGTACACATCGGTGACAT
ATTTATTTCCATTTGGAACATAGTAACTATAAAGAAAACGAAAAATTTCATTACCTTTAT
TATCAAGTACATAATCCCCTGTCACCTCAACCATTTTAAGGTTTCCTGCCTGATCTGCTA
CAGAGTCACTGATATAACCTTTTTTAATTTTGCCAGTTTTTTCATCTACCTCAATGCCCC
ATAAAGTCACAGTATGTGTCCATGATGTTAGTGCGGCAACAACGTTTCCAGTTTTGAAGT
TTTCAACCAATGATTTTGTAACTAAAGCTGCATTAGAGTCGTAACGCTCAGTCCAAAATG
GACCACCACTGATTTTTGTTGGCCCACGCTGTGCCTCATAAGAAGTTTTCGTATTATGAA
TTTCATATAACTTAACAGTGGGAGCAAAATCCTCAAAGAAATATTCCATTCCACGAAATG
GGTATAATCCTCCCTGTATGTTTGGATATTTCTTATTTAACCATTTTGAAATCTCCTTAT
TATCGTTTGGTGTATTGGGATTAAATAAAACAGGAGTTTTTAATTCTCTTTTCCACCAAC
CAAGCATATTTCCTGCAACAGCTCCCCAGCATTGGTTAGGATATTGAAAATCTTCTGCGT
ATATGAACGGTAAATCTGGCAAAATCAAAAATACCACCTCAATGCCTGAGTGGTGAAATC
GGTAGACACAACGGATTCAAAATCCGTCGCCCCTAAAGCGTGTCGGTTCGAGTCCGACCT
CAGGCACCATCGTCTTAGACTGCACAAAAGACAAATTTCTTTACTAATTAAAATGGAGAG
ATTTGTATGCCACAGTCTATCAAACCGTTTATTGTTACTGTAATGTCCACTAAAGGTGGA
GTAACAAAATCAACTAATGTCGCAAATATAGGTGCTTTTTGTGCTGATCATGGTATTAAA
ACCTTAATGATCGACACTGATGTTCAACCTACCCTATCGTCTTATTATCATATTGAAGAT
TCTGCACCTTTTGGATTGTATGAATTTTTCACTCGCCCTGATCTTCCATTAAATGAGATT
ATCTCTCGGACCGAATTTTCTAACTTGGATTTAATCCAATCTAATGACCCACTAGATAAG
CTCTCTACCGAGCTTACAAGTACACCAGGAGGTATCCTAAAATTTAATCAGCTTGTTAAA
AAAATTGATGGCTATGATTTAATCATCATTGACACTAGAGGTACACGAGGCATAACTGTT
GATATGACAGTCCTTGCTAGCGATCTTATCCTTTCTCCACTAAGACCAGAGTTGGTATCT
GCTCGTGAATTTATGCGTGGTACCTTAGGTATATATAAAAATCTACACATTTTTACAGAC
TACGGTATACATCTTCCACCACTCAAAGCAGTAATTAACTGCGTTGATCATACTAATGAT
TCAAGAGAGGTTATCGCTAATCTCAAAGATTTATTTGCAAATACAGAGAACTCAAATATT
GAATTACTTGATTTTGTAATCCCTTCTCGGGTCGCATATCGAGAAGCAGCTACTAGAGCT
CTACCTGTACACAAACATAGTTCTAAAGAAGCTGAAAATATCAGGATTTTGTGTTCATTA
CTTTTCCCACAATGGGTGGATAAATTCACTACAAAATGTAAGTAATAGGGGGAAAGTATG
ACTAAATCATCTACTACATATCAGCCAACACTAGTTTACTCAATGAATGCTGAACAGGGG
GTATTAGGCGGCTTACTCATCAATAATGAATTATGGGATGACGTTTCTCTCTTGTTGAAT
GAACATAATTTTTACATTGGGGCACATAAAATCATTTTTAGGGTTATGTCTCAACTTTTT
GAGGCTAATTTACCTGTAGATGTAATTACTTTGGAACGGAGACTGAAAGAACTAAATTTA
TTAGATCAATTAGATTTTTCTTATCTCATTGAGCTTAGTAAAAATACTCCTAGCTCTGCT
AATACCGCAGTTTATGCTTCTATTGTTAGACGTGACAGTCAAGCTCGTGAGCTATTTGTT
CTCGGTAATGAGCTCAAAACAGAGTCTATCAAGGTCAATTCACAAGAATCGCTAGAGACT
TTATTAGAAAAGACAGAAAAAAAACTGACGGATCTTACCCTAAATGTTCATGAAGAAACC
ACTGTTGACCTAGCAGGTGTCCTTAAACAAGTTTTACAAAAAATGGATGCTAGTTGTAAA
ACTAATTCTGTGGTTACAGGAACATCGTTTGGTATTGAACGATTGGATTCAAATACCGCT
GGAGCACAAAATAGTGACCTAATTATTCTTGCGGCTAGACCATCAATGGGGAAAACAGCC
TTATCTATTGTATTTGCTGATGGTGCTCTAGAGTCTCAGAAAGATAAATCTGTGCAGTAT
TACAGTCTAGAAATGCCAGCAGATCAAATTCTGCAGCGTTTTATTTCTATGAAATCTCGG
GTGGAATCGCAAAAGTTGCGCCAAGCAATGCTCATGAACGACGAAGATTGGGCTAGATTT
TCAACGACTTTTGAATATATCAATAATAATTGGGTAAATAGGTTGCTTATTGATGACAGT
AGCTATTTAACTCCACAAATACTGAAAACAAAGGTTCGCCGAAATGTACGGAAATATGGT
CAGCCTTCGATGATTATTATTGATTATCTTCAGCTAATGTCTGATCCGACCGCAAAAGAT
GGGAGAAATAGAAATCTTGAAATTGGGAATATTTCTAAGTCACTGAAAGAGTTAGCGAAA
GAAATCAATTGCCCTGTGGTAGCTCTTTCTCAACTCAATAGAAATTTGGAACAACGAGCA
GATAAACGCCCAATGCCTTCAGATTTAAGAGATTCAGGCTCCTTAGAACAAGATGCAGAT
CTCTTATTATTTGTATATCGAGATGATGTCTATTACCCAGATTCGGAGTTAAAAGGAATT
GCTGAAATCATCATTGGCAAACAACGTAACGGTCCGATCGGTACGGTAATGACGAAGTTT
TATGGTCAATACTCTCTCTTTGAGAATATACCTGATGAAGAATATAAATTTGGAGCAGAT
TATGAGTAGTGGAAAAAATCCATTTGCTAATGGAAAATCAAAAGAAGAAAGACGACTAAG
TATGTTGCAGCAATTAACTCAGCCTGCAATCCACAATACATCACCAGACTATAATACACC
TACAGCTCATACTGTTTCAGGTGAACATAAAAAACGTTTAATTGTAGTTACGTTGGATAA
ATTACGCCCCTATGAAGGCAATCCTCGTAAAACCAAAAATCCAGCCTATGAAGAAATTAA
GGCATCTATTAAATCAAGAGGACTCGATCACGCACCTAATGTTACACAGCGTCCAGGCGA
TAGTTTTTATACTATTGCTGACGGCGGTAATACTCGCTTACAAGCTTTGAAAGAGTTGTT
TACAGAAACCCAAGATCCTCGTTTTTGGTCTATTGAATGTGTCTTTAAGCCTTGGGAGGG
TGAAGCTAATGACATCAATTCTAAGCTCAATATGCTTATTGGGCATTTAGCGGAAAATGA
TATTCGTGGGGAGCTTTCATTTATTGAAAAAGCCTTGGGAATTAGAGAGGTTAAGGCATT
ATATGAAGAAAAATATAAAGAATATTTTTCTCATCGTAAATTATCAGAAAAGCTTGGTGA
AAATGGATATCCGATCTCAAACCAAATTATTGCCAGAATGGAGCAATGTTTAACTTATTT
ATACCCCCATATTCCTAATATACTGTTATCTGGATTTGGTAAAGCACAAATAGAGAAACT
ATTAACTATCCATAGAAACGCCCAAAACTCTTGGGACAAGTATAAAGAAGAATTTCCTGT
AAATAGTGATTTTTCTAAATTATGGATGAATACACTCTCTCCTTTTGATGAGTCACCTGA
AAATTTTGCCATCTCTGAATTTGAGGATGTACTGATTGGCAACATTTCTGAAGCCTTTGC
ATATCAAGTTACTTATGAAGCTCTTAAATTAGAAATCAATTTGGAAGAGCGAAAATTACA
ACGTTTGCTAGAAAAGCAGCCCGAAATCATTCAACGTGCAACGGATAGCGAGCATCGTAT
ACATGAAATTCAAGATAAGGAGAATCATAAAGAAACAGCTGAAACCCCAGTTACATCACA
AAAAGAAGCTAAAGATGCTACTCCCTATTCTATGTCGGTATCTACAATATCGAATGAGCC
AGAATCTGTGGATGAAGTCGATCACCAATTCAATATTCCAAACGGAGATTCTAGTAACTT
AGCATCTATATCAATGCCAAGTATTGATACCGATAATGAACTCTCTGAAGCTATCGCACA
ACACTTTGCTGGATATGGATTAACCCCAGGTGTCAATCCAGAAACTCAGAGAGCTGAAGA
AGCGATAGAAAATGGATTGGAATTCGCAAATCAAGGTAAGCAACCCGTCACTAATATTTG
GAAAATTTATCCAAATCGCTCACATAAGATGGATGCCTTTTCTCTCGCTCTAGATATTGC
AGAAGAATATGGTATTGCTCATCTTATTCAGCACGTGGTCTATGAACTCGTAGACTACAG
TTTTACTGTATTACCATTAGATATTACTGAGCCAAATAAAACAACGGTCTTTATACACTC
TCTACTGTCTATATTGATGACCGATAACATAGATAAAAGAGATGTAGAGCGACTATTAAC
ACTATCTGCTACAGCATTGGTTGGTACATTACGAGATGCACCAGAAATCTCTGACCTAGT
GCTCGTTCGTATTTTCCGCCTTATCCGTATTGTCCGTTATATAAAAGAACAAGTCCGTAT
GGGAGTATAAGATGCTTAATACAACACTCAATCAAGCCATTATTTGTGAGATTTTATCTC
ATATTAGAAGAGGTGAAATCCATTATTGCCACCAATTAGGTTTTGATGAATCTGAATTAT
CAGCAATTGATAATTTAACAACACAGGAGATTCAAGATTTAAGTGAAAGCCATATTTCTT
TTGCATCTATTCAAGTAAATCATGGCACATTTTGGAATCTCGTTGAAGCAGTTCGAGAGA
ATACTCGCCAACGTAATATTATTGATAGAGCGTTGGAATTGGGTGCATCATCCGAGATGC
TGAATCATCGTTTTGGTTGGAGTTCTGCTGAAGTTTCGGCAAGAAGAAAATTACTTGGTA
TCAAAGAAGCAATGGGCAGAAAACGTAATGCAACAGAAGAGGAAGAGCATCTTGTTTGGC
AACTGTGGAATTCTCATAAGGACTCTTTAACTCAAAATGTTGAACAATCCGAAGAAGGTT
TAGACTTACTGATGTTTATTGCTGAAGAATCCAAAGTAAGTTTGACTGAAGTCTCCCGTT
TAGTTTCTTTATGGGAAAAAGGGAATCTCTAGATAAGAAAACCGAGATAGGGGGCTATCT
CGGTTTGATACTTTTCATTATCCATACGCATGGAGCTGCACATGAACAAGCAAATTATAA
ATATTCAAACTGAAGTTGCAAGAAAAAAATTGATTGAAAAAGTAGAACAAAAAAATGAGC
TTGAAAAAAATCTCTTTCAAGGTTTGTTATATGTTGGTAATCGCCATGAAACGGTACCAC
TTAGATTATTAACAGATCAATACTTAACACCTAGAGCAAAAACAGCTTGGCAACTTATTA
AATTGAATGCATATCAGTTTCAAGGCTCAGTATTTCCTTCGTATGAAGAATTAAGCTTAT
GGTTATCAGATAGAGCTTTTCAAGGAAAGACTGTTTCAAGAAAGGTGGTGAGCCAAACAT
TGTTGATCCTTAGATTAACTCGTTGGCTTACATTGTGTGAGACTGTTCGAAATGCTCATG
GACAAGTATTAGGTAATGTGTACATCATGAATGATGAGCCACTAAGTCTCACAGATGCTA
TTCAACTCAACAGTGACTATCTGCGTATTGTTGAAAAAGCAGCTTTACATAAAGATCCAT
TAGTTAGAGATATTGCCTCAGCAATAATTACTCGAATTTTGGAACATAAAGACCAATTAT
GGCACTTTATATCTCATATTGGTGTAATAAAAGAACGTTATAAGCATCATAAGGATAGTG
TTGTCATCGAAAAAACAGCTACTGAATTACCTGAAAATATAGCTATTGCCGTCCAAGAAA
CTCAGGAAAAACTACTGAGTTCCGATATGGAACTCAGCAAATATAATAGGGAACTTGGTG
AAACATCAGTAAACCCACAGAGTTCCAATATGGAACTCTGTCACCAACATGAAGCTAACC
CATTGATTTTAGGCTTAGTTCCATATCGGAACTATGTGGAAGTCCATAGTACTAGTACTA
AAAGTACTAATATAAAGTACAGTACTAGTACTGGAGACGATTCTCATTTGAATGACTTAG
ATGGATTCCAACTTAGTGCATTGGAGAAAAATTCGATTTTGTCGGCATTACAGCCGTTTG
ACGACGATACTCGCAAGGCAATCTTGTTTGAAGCTAAAGAACGCATATCGAAAGGTGATA
TCAAAAAACCAGCGGCATATCTTTTCAAAATTGTTCAGCGAGCGATTGTGGGAGAATTCA
AACCATATTTGATTAACAAAGCTCAACAAGCGGAAAACAAACAACATTATGACAAATACC
CTTCTAGGGCTACGAAATATCTACCAAATACTGTTCACTCTCCATCAGAGGCTGAACGAA
ATCAATCACTTGAGATAATTCGTCATCTATCTCAGTCGATGAAATCTAGCTAACGATACA
GCTGTGGGTAACAACTGGTACAAAAAACATACAAAGTGTTACCACTGGCGACAGTTGGTA
CAAAAAATATATAAAGTGCCACCCTAGGTGGCAGTTGGTACAAAAAATACACAAAGTGCC
ACCCTAGGTGGCAGTTGGTACAAAAAATACACAAAGTGCCACCCTAGGTGGCAGTTGGTA
CAAAAAATACACAAAGTGCCGCCCCAGGTGGCAGTTGGTACAAAAAACATACAAAGTGTT
ACCGCTGGCGACAGTTGGTGCAAAAAATATACAAAGTGTCGCCCTAGGCGACAGTTGGTA
CAAAAAATACACAAAGTGCCACCCTAGGTGGCAGTTGGTACAAAAAATACACAAAGTGCC
GCCCAGGTGGCAGTTGATACAAAAAACATACAAAGTGTCGCCACTGGCGACAGTTGGTGC
TATTTTTAATCAAAATAAAAGGGGTAAATTATGACTCAGGAATATAACCATGAATTAGGT
GCATTACGTAGTAATATTACGCTCACACTTCATTCTCAATATGCCACTAAAATGTGGTTA
GGACGCCCAATTGTTCGAGAGGGCGATAAGATCATTAAACCACAAATCCTTAGCATGCCT
GCATGTCTCTCGATTCTTTCTCAAATTCAAAAAGATGCTAGTAACGACGACCCTTACGCA
GACTGGTATTTGATAAACTTTGAAGATAAAGTTTTACAATACACTGCTGAAATGAAAAAA
CTTATCAGTGATCTTGTTGATATTTATGCCGATAATATTCCTGAAGGTATTGATATTTCT
CGCTGTGCCAATATTTCACCTGTCACTTATCCTATCTATGTAAACTCTCAATTAGGTTAT
AAACTAATTTATCTATTATCAGAATTCGATATGCTTGCTCGCTCTGTAATGACAGCATCG
CATATTGCTATCATGACCAAAGATCAGGCTCGTGAGTGGCTAGAAACTGGTGCAGGACTT
ATTCGAAAATGTTTTGGTGTCGTTGATAATTATAAAAATTCAGGGATAACTCGACAGGAT
GCTCGAGATAATAATGTCCGCTACCAAGAGGCGATAAAACGACTCAGATTTGAATTACCA
ACAGATATCCTTAGTGGTGAAAAACGAGCTATGTTTGCTCCAAACATTAAAAATCAGCAA
GCTGGCTCAGAACTTGATGATGTAACAAGCGATTCAGAAGTAATGGAGTAAATTCATGAA
TGTGTACAGTCTCATCCCTGAAGATATGTATAAAACGTTGACGCAGAAAACCAACCTGAA
TGGGTTTATTCGTAGTCTATTCGGTAAGATTGAAAATATAGAAACTTATGAGCTCTTACT
TGATGAAGCTCATAAAGTGCGTCAGGGCTTTATTGAACTTCAGCCCACTATGATAAAGGG
AATATCAGAGAACCTGATCTCTACATTGCCCCTTCTGTTTATCAAGGATAATGCTAGCCG
CTCAGGTGCAAGCTATTTACGATGGCGAAATATCAGTAATTCTAAAAATGGAGAATTTGC
TTGGAGAAGTATTATTTTAGATCCTAACCAGCCTGAATCACTAAAGGCATCTTTGGTACA
GGCTGAAAAAGAGCGTATTACATTAAATATGCAAATGGCAATTATTGCTCACATTATTCG
ACAGCTAACAGAGTGTAAAGATAAGCTGAATCAAATTGAACAGTATGTTAAATAATGTAT
GCAAAGCCTAGAAATATCATGTATGCATAGCCTAGAAATATCATGTATGCATAGCCTGTA
ATAAAAGGCCTTCAAGGGTAAGGGTGCAAGCCCCCTTACCCTTGACGAGAAAAAGCCTTT
GTCTTACGGAGTAATAATGTCGATTGTAAAAACCAGATTTAGTATTGAAGTGGATAATGA
ATTATCAATCGATCACTAAATTGAGTAAGATAGAAATTCATGGCAAAACAAGTTCAATTA
ATTGATCTCTTTAAGTGATAAATGTCGTCTAATAAAGCAACTACTTATACTTACAAGGAG
AATGACTATGTCTGGCGTGAATAAGGTCACAATTATTGGTAATCTTGGTACAGATCCTGA
TGTTCGTACTATGCCTAATGGTGATGCTGTAACAACACTCAGTGTTGCTACAAGTGATGT
GTGGAATGATAAGAATACGGGGGAACGGAAAGAAGTCACTGAATGGCACCGTATTGTATT
ATTTCGCCGTCAAGCTGAAGTGGCAGGGCAATACTTACATAAAGGTTCGAAAGTATACAT
TGAAGGAAAATTGAAAACACGCAAATGGCAAGATCAAAATGGTGTCGATCGCTATACCAC
AGAAATTTGGGCTTCTGAGTTACAGATGTTAGACAGTAAACCAAGCAATTTTCCACCACC
TTTAGGTGAGTCGCAGACAAAATCTCAACAAAAACACTCTCCACAACCTGAACCACCGAT
GGATAATTTCGATGATGATATTCCATTTTCTCCAATTCACCACGGTTTTAGCAAACATTC
TATTTATGTAATTTAATTAACACAACCTTACGTTGGGCCAGCGTAGTAAAACAAGTGGCC
ACCATAGATATTCATTTAATCTATTCAGGTACTCATTTTTAAGGGGAATTACATGCGTTA
CATCAAACACAGTTTATGTATTATTTCTATGCTACTAATTTCAAGCTGTGCTGAACTTTC
GGAAATTAATAGTAAGGTTGGAGATTGGGCTGGTAACATTAATCAATCTATCAATTCAAA
TAGACAGGTAACTGAAGACTCTATTACTTCAAAAAGAGATATAGATACACTCTATGTGCG
TATTAAGCGAGAAATCGGTTTCGCTACCAAAGAAGAAGCCATGAAATGTAATCCAAATGT
TGATATTAGCTGTAAATGGAAAGAAGCTGCTATCACTGAAGGTGGATATGTTCATGAAAG
AACGCCTGGTGTCTACTATCGTATGGCTGAAACATTCGGTAATAAAGGTCAATATTATGT
AGATGTGACACTAGAAAAAGATGGCAAAGGCACCCAAATATTTTGGAAGGTTCGTGGGAG
TAAAAGTTTTGCAGCTGAAATTAAAGCTGATATTCTAAAAGCTATTAAATAAAAAAATTG
GATTTACATATAATTCTATTGCTATTAACTATTTTCTGTAAGAATAGAGTTTATAACAAC
ACAGATAGACCCTAGAAAGACCACAACGATCTAACTAGGTTGGCATACTTGGCATCCGAA
AGGATGCCGTTTTTTATTTCCCTTTCCCAAACAATTAATAATTGTTCTCTATTTTTTGCA
TATCTATTATTAAATTCTTCAAGTATTGCAGGAGATATCGTATGAAGCTCTATCTTTGTG
AAAAACCTTCTCAGGGAAGAGATCTAGCTAATGTATTAGGCGCCACGGTGAATGGTGATG
GACTTTTAACAACACAAGATAAATCTATTGTCGTGACTTGGGGATTCGGTCATTTAGTTG
AACTATATCAACCAGAAAATTACGATGAAGCATGGAAACGCTGGTCATTTGAAACTCTCC
CGATTATTCCTGTTCAATGGAAAATGTCAGCTAAAAAAGAATCTAAGAAACAATTCAATG
TAGTGATTGGACTTATCAAGAAAGCCTCTTCAGTAGTCATTGCCACCGATGCGGACCGAG
AAGGTGAAATGATTGCTCGTGAACTACTTGATTTAGCAGGATACCGTGGGCAAATTCAGC
GTTGCTGGCTATCTGCTCTTGATGATGCCAGTATTCGCAAGGCATTACAATCTCTCAAAC
TAGGCAAAGAGACAGAGTCTCTCTATTATGCAGGCATGGGACGTAGTCGTTCAGATTGGT
TAATTGGTATGAATTTTTCTCGTTTGTTTACTTTGATGGCTCAGTCAAAGGGATATTCAG
GAAAACCACTGAGTGTTGGGCGAGTACAAAGCCCTACGCTCGCACTTGTAGTAAATCGTG
ACAGAGAAATTGCAAATTTTGTACCTAAATCACATTATGCGTTATCCGTTCAGTTGGCAA
CTTCTACTGGTGAAAAATTTATCGCTGGACTTTCAGTACCTGAGCAATATTTAGATGAAT
CAGGACTTTGTCTTGATAGTCGTGTCATACAACAAGCTGAGACCCAAATTAAGCAAGCAG
GTACAGCTAAGGTCGTTTCTGTCGAAACCAAGCGAGAGAAAAAAGCCCCACCATTGCTCT
ATGCTTTAAGTGATTTACAGGGAGAATGTAACCGTTTGTTTGGTTTTGGTGCACAGCAAG
TCTTAGATATTGCACAATCCTTATATGAAATACATAAAATTACGACATATCCTCGCTCTG
ATTGTGGCTATCTCCCAGAATCACAATTTACAGATGCCCCTATGGTGATTCGTGCATTAG
TCAGCTCAGATGCCCATTTGCAAAATTTATTGCCACGTCTAAATATACAACAAAAAAGTA
GAGCTTGGGATGATAAAAAAATCACTGCTCACCACGGTATTATCCCAACTATCAAAAAAG
CTGATCTTAGCAAACTAAATGATGATGAAATGAAAGTCTATGATCTAATTCGCCGTCGTT
ATTTGGCTCAGTTCTTACCTCATTTAGAAACAGATAAAACTATCGTCACACTCCAGTCTG
CTGGGCACACATTGATTGCGAGAGGGAATGTCATTGTTACTCCAGGATGGCGTATCTTAT
TTGGTCAACATGCTGATGAAGAAGATGGAGGAGACGACAAACAGGGACTTCCTGTATTAA
ATACTCATCAGCAGTGCCAAGTGACTCAAACTGATATTCGAACTCTGCGAACTAAACCTC
CCGCTCACTATACTGAAGGTACATTGCTTGAAGCAATGAAAAATGCCGCTCGCTTTGTTA
CCGATCCACGGCTAAAACAACGATTGCGGGAAACAGAAGGGCTTGGGACAGAAGCTACAA
GAGCAGGACTAATTCAAGGTTTGATCGACAAAGGTTTTTTACTTAAAAAGAAAAAATCTC
TTCTCGCTTCTGCCGAAGCTGTGGCTCTTATTGATAGCTTACCTGATTTATTGAAAAACC
CTGGTTTAACCGCACTATGGGAACAAGCTCTTAACCAAATAGCAGAAGGTTCTTTGACCC
TCACTGAGTTCATGAAAAAGCAGGAAGATTTTATTCGTCATTTAATGAAGGTCTGTTTAT
CTCAAGGTATGAATATGGGTAATGTTGAAATCAAAAAATGCCCTAAATGCGGTTCTCCAA
TGACTAAACGTAACGGTAAGAATGGACTTTTTTGGGGTTGTACAAAATACCCATCTTGTG
ATGGCATTGAAAATATTGGGACAGTAAAGAAAAAGCGCAAATTTACAACGAAAAAGGACG
ATCAGTTTCGGGGAAAAGTCTTAAGCTAAACCCAAATAGATCTTTGCTCTTTAGCGTGCT
AAAATTCAAACGATATATCCGTTTTGGTCATTTGTCGGTATCAAATGACAATCCAAAATA
CTCTCGGCACTCTGAAAGAGAGTTATAAGTTCGCTTATGAGTGTTTATTTTACTTAGGCT
TTCGCTATCTCTACGTTATTTGTTGCAAAGACAAAAATGGATTTTGACAAAATCTATTTC
TGTCTTTGCAGCAATGCACATTTATCTTAACCAGTGCCCACTGGTGAAAAAATGGGTGCC
CTTTGTGCCATTTGGTGCGTGTTATGCCGATAAAAGACCACATCGTTATCGGATAGTGTA
GATGCAAATAGTAATGTCTTGACGAGAACAGATGCTATTTATTAGTCTGTATTATATGGT
CAAATTTATCTGGATTTTAGTCTTTGTATGTAATCATTGATTTTTAATCTTATCCTAATC
AAAGCCCTAGAAGTAAAATTCTAGGGTTTTTATTTTCTCTCTTGTGTATCGGATTAAATA
TCTAAATTCAATATTCAATTTATTGTTTAATAAAAACATACTTAGGTTTATGTTTATCAG
CATTAAGCAGCTATCGTTGATAGCACTTAGTAAGTCGCATAGTTCCTGAAAAGCGACGCT
CTATCGTGTATAGATGAACTAAAACTCCCAAATATCGCTCAGCATTCTGAAAAGCGATTC
TGCTTTTGATGAACTTTGTTCCATTATGCAGGAATGTCTCTTTAACCATATTCTTCCATA
AGAAAAATCTCTTGTGGTCCCAAACAATTAACCCTAGCGGGGAACATTTTTCCCGTGTTG
GGCAAGGATGTTTCTCCGCTTTTTTTACATTTGGAGAAACAAACTATGACTACTCAAACT
TCTACTCAAAAAGCTAGCTACTTTAACTTACACACTTCTGGTATTGGTTATATTAACGAT
ATTCGTATCGTAAAACCAAAAAAAGGAAATGAATTTGTAGCTTGCCGTATCGCTGCATTA
GTTGGCTCATCTGACGAACCTGAATATCGTTATTTCGATATGAATGTCGTTGGCGCTGAA
ACTGAAAAACTTATCAGACGTTGCCAAGAAGCTGTAGAGGCGAAAAAGAAAGTGCTTATT
TCGTTCGTAATGGCAGATCTCTGGGTCGATACGTTCACTTACACAAGTGATAGTAAATAC
CATAAAAAAGGCGATACTGGTACGACCTTAAAAGGTCGCTTGATTCGCATTAAGATGCTT
AAAATTGATGGCGAATTGAAATACCAAGAGCCTAAACGAGATACAGATGAATCAAATGCT
TAACCTATAAAGCCCAACGACTGTTGGGCTTTGTTCAACTAGGAGTTTACCATGTTTATT
ACCAACTTTTATTCTAAACCTTTTCCGCTCGTAGAGATATATGACCGTATTCGTGCGGAT
GTTCTAGTGCAACGCATTACCGATAGTGTGTATCAATCAATGGTTTTAGAACAATGGTTT
TATAACGTTTTATTACGATTAAGTGATTATGCTTATCGTCTAAACAATGAAGAAAGGCAA
TGTTTTATCTCGGCAACATTAAAGCAAGGATTTGATCTTTCTATCTCATCTATTGCTAAT
GCCAGATTAAAATCGGATGAAGCAGTCAGTGAGGCTTATAGTGCTTTATATGACGATGAT
TACGATGATGACGATTAGACAACTTTCTTTACTTTTATAAATCCGATTACATATTCACCC
ACTGGGGAACATTACCCGAGCGGGTGTGTTTCCCCTTTTTATTTAGGAGAAACACTATGT
CATTTTTCAATATACCACTTAATTGCTCGCCCAAATGTGCTGCTTGGGAAGATATCCTTT
TACATTATAGTGATTGGGTTAATGATGATGAAGTATGGGAATTTGCTCGAGAAAGTAAAA
AGCTTCCTGTTCTAGGTAACTTCTACCAACATTTAGTACTTGAGCGAATAATTTCACATT
TCTGTGATGAAACAGGCTTAGAAATAGATGATTTAAACATCTTCTTTTGGATCAATTCGA
TTGATACTCATCTTGTGATCAATGATTGGGACATTTGTACCGTCGATGATTATTGGAACT
GTGTCAAACAAAATCGAATTCACTAAATTTTACACTAACAACCCTTGAAGGGAAATACAC
TCCCTTTGGGAATCGTATTTTCCTTCATTTTTTGAGGAATATACGATGACTACTAACACT
TATACTAAATTTGCACCTAATGTTTTTATTGCTAAATGTCCTGATGCTCACGCTAAAGGT
GAATGCATTGTACTTACCAGCAAATACGGCAATGAAACAGAGGTTGAAATACATAATCTT
GTCAAACAACAAGATGGGTTTTACTTCTATTCATTTGTTCGTTGTGATGGCTTAAATAGC
CAATCTCGTGCAGCGACGAAAGCCGAACGCTATCAAGGATATGCGGATAGTGCAATGGTG
CGTAGCGAGAAATATTGTGAAGCAGCTAATGAGGGACGTGAATTTCTTCGTTTAGGTGAG
CCAATTAAAATTGGACATCATAGTGAGAAACGACACAGAGCTTTAATTGATCGCAATGCT
CGTAGAATGGATAAGGCCGTTGAAGAGATGAAAAAAGCCGAAAGTTATGACGGCAAAATT
GCTTATTGGGAATCCATGGCTGAGAAAATTGATTTATCAATGCCAGAAAGTCTTGAATAC
TTTACGGCCAAATTGGCGCAAGCCAAAGAGACGCATAAAGAATTGAAAGACAACCCAGAA
AAACGCTCTCACGCCTATTCACTTACTTACGCTAAAAAATCAGTCAATGAATTAGAGCAA
AAAGTGAAACTAGCCCAAATTCTTTGGGGTTAAATTAACATTCTTTACCCACTAGGAAAT
ACATTTCCTAGTGGGATGTATTTCCCTTTTATTTAGGAGAATACATAATGAACGCATTAT
TATCTTATGAACAGCAACAAAAATTAGAGCAAGCCAAAATGCTATATGAAAGTGTTTTAC
AGGAAACGGCTGCGATTTATCCTAACGATAAATCTGCGACCATGTCAGACCCTTGCATCC
CAGCGTTAATGTTAAAAGCTCTGATTGGTTTTGAAGAGCGAGAAGTCTTTGCAACGATCT
TTTTAGATAATCAGAATCGTGAAATTAAGACTGAAAAGTTGTTTTTTGGTACGATTAATG
AATCTAGTGTCTATGTGAGAGAAATTATCAAAATGGCCTTATTAGAGCCTCTCCCACAAT
TTGTGTAAATACCTGTTTCTGAGATAATACATTCAGACACAGGTATTTTATTATGAACGA
AAAACAACTTCACGCCTTGGCAGCGGAATTTGCCAAAAACCTAAAAACACCAGAAGACCT
CAATCAATTTTCACGGATGCTCAAGAAAATCACCGTCGAGGCTGCGTTAAATGGTGAACT
GACCGACCATCTTGGTTATGAAAAACATCAGCCTAGAAAAGGTAAAAATGCACGTAACGG
TTACACATCTAAGACCGTCATTTGTGATGAAGGTGAGATAGAAATTGAGACGCCTCGTGA
CCGTGACGGCACCTTTGAACCGCAACTTATCAAGAAAAACCAAACCCGCATCACAGGAAT
GGATGAGCAGATTATTGCCTTATATTCCAAAGGGTTAAGTAATCAGGAAATCGTTGAAAT
GTTCAAAGAACTCTATGATGCGGATGTGTCAAGCAGCCTGATTTCTCGCGTTACCGACGC
CGTGAAAGAACGCGTAATGGAATGGCAAAATCGCCCACTTGATGCGGTTTATCCAATTGT
TTACCTAGATTGTATCGTAGTGAAAGTACGCCAAGATGGACGAATTATCAACAAATCCGT
GTTTGTTGCCTTGGGTGTGAATCTTGAAGGACATAAAGAGTTATTGGGGCTTTGGATTGC
TGAAAATGAAGGTGCGAAGTTCTGGGCGAATGTGCTGACAGAGCTTCAAAATCGAGGCTT
AAAAGACATTTTTATTGCCTGTGTAGACGGTTTAAAAGGCTTCCCGGAAGCCATCAATGC
AGTCTATCCTAAAACGAAAATTCAGCTTTGCATTGTGCATTTAGTGCGTAACAGCTTGAA
ATTCGTTTCGTGGAAAGATTACAAAGCCGTCACCGCAGATTTAAAGCAGGTTTATCAGGC
CCCGACGGAAGCACAAGCTCGCGAAAATCTGACCGCACTTTCGCAAAAATGGCAGGCAAA
ATACCCGCTTGTGGCGAAAGGCTGGGAAGATAACTGGGCAAATATTGCCACATTTTTTGA
TTATCCGGCTGATATTCGTAAAGCGATTTATACCACGAATGCTGTGGAATCGCTTAATAG
CGTGATTCGTCGCGTGATTAAAAAACGAAATGTATTCCCGACGGATGATTCAGTTTTCAA
AGTGATTTGGCTTGCGATTAAAGATGCATCAAAAAAATGGACAATGCCGATTCAGAACTG
GAAACTGGCGATGAATCGATTTATGATTGATTTTGGTGATCGCTTAGACGATCACCGTTA
AGTTGAAATGGGTGTTTACACAGAATTTGGGATAGGGTCCCTTATTATGTAATGCTGCTG
CGATTATTATTTCTCATAATCATCCATCAGGTATGATAAAACCAAGCAATGCTGATCATA
TGATCACACGCAAGATATCAGAAGCCTGTTGTTTGATGGACATCCGTTTACTCGATCACA
TTATCGTATCTAGACAAGATTTTTACTCTTTTGTTGAATCTGGCGATTTGTCTTAACTAT
AATATCTATACCTATTCATGTAGGTATAGATATCCTAATTCAAAACCGAATTAAAATTGT
TGAAATTTTAATTCGGTTTTTTTCTTAATAAAAGCAACGATTTTTTGCATAGTATTCTTT
AGTCACTTATTACTAAAGGAGCACGCTATGAAAACATCTACACTATTATTGTCAATTCTC
AGTGCCTTTATTGTCACAGGGTGTGCAAAACAGACAAACTCATCTAATCAAAATAATTCT
TCCCCAAATGATGTAATTGCGCCAGGCATTCCGATTCCTGAAAACCAATTGGCTGTAGAT
GTGAATTCATCATCCCCAACGTCTTTAAATCCTAACCCTGCACCTATTGAAGTAGCAAGA
ACTGTATCTGAGGATATTTATACTTCTAACTTTGAGCAATACCCTGAAGTAGTACGTTAT
GGACGATATACCCTTGTCAGTAGCTCACCTGTCGGTGGACAAAAATATCTTCTTGAGCAA
GTAGTTAATATTGATATGATCGGTAAAAAGAAAAAAGTCTATTATAATTTGACCGTTGAA
CAAGGAATTTGGAATACGCTAAAAGATACAGGATATACTCTCTGTTCTATTTCTAGCCCT
GAAGTAAGAAGCCTCTTTAATCATCAACTTCCTAAAGTACATTATCAATTTGGTCCAATG
AAATTACGAGATGCGTTACAGATGTTAGCAGGTGAAGCATATGAATTAACAGTTCATGAT
ACTTTACGACAAATATGTTACGAAAGACGAGCCTCCATACCTAAACCAATAGAGCCGAAA
GTACAAATTGAAGCTATCGTTCCTGAGGACTACTAATTAACTGTTTTAAACTTCAATAGA
ATTTTTTCTTATACTCACTTTTCTTTTTTGGCATAGTCACTTCAACTTACTATCAATATT
GGAGTGACTATGAAATTTCATATTACCACTTTATTTGTACTATTTGGTACAGTTCTAAGC
ACATCCTTCTCATTCGCAAATCAAACCTCTGTAACAAATACCATCTCTCAAGCCCAGTCG
ACACAACAAAGTGTGGAGAAAAGTCTCAATATTCAGCATTCACAAAGCTCAGAAAATAAA
TGGACTGAATGGGGATTGACGCAAACAGAATGGCTAAGATATGAAGAACTCAAAAAAGGG
GCTCGTGGAATTTGGTCTCCAAATCTAGATCCCCTCACTATGCTAGGTGTTGAGGCCCGT
AGTGACAATGAAAGAAAACATTATGCCGAACTATTGGCTAAAAAAGAGTATCAAAGAGTG
GAAAAGGAGTTTGCCTTCCAAATAGCATATAATCAAGTTTTTGAAAGATTATATCCTAAT
CAACTTCCTTTCCGAATGGATGACTCAGGACAACCTACCTCTGCAATTAACCGAGTTATT
TATTTCACCCGAACAGACTGCGAGCCTTGCATTGATAACTTAAAACGTTTACAGGAATAT
ATTCAAAATTATCCTCTTGATATTTACGTTGTAGATAGTATGCAAAATGATGAAACAATA
CGAAATTGGGCATTGAAGAATAATATTGATATTGCAAAAGTAAGAGCTCGACAAATCACG
TTAAATCACGACAGTGGATACTGGCTAAAATATGCAAAAGGAAAAATGCCTGCAGCATTT
AAAATCAAAGGAGATGGGGAATGGCAGTCGCTCGTCTATTAATATACTTACCATTACTAA
TGATACCAGCATCAATTGCTAAACCATTCTATGGTTTTGGTAAAGAGATTGATATCTACA
TTAAAGAATCCTCTCAACGCTATCAAGTCAATGAAAAAATGTTACGTGGCTTGGTTAAAA
TTGAAGATGGATGGTATGGCAAAAGATCTCCAACAGGTGCTCTTGGAGTCGGTCAGTTTA
CTGTTGGAACATGGAATTGGCTTGCTTCAATGCCTGAAGGAAAGGCAATTGGTATGAGTG
TTATTACAAGTAAAAATAGAGGGACACATAAAGATCCTCGCCATAATAAGTATATCAATA
CACTTGCGACAGGGCTTCTCGCTCGTTGGCATACAGAACAATTTAATCAACGTGGTATAA
AAGTAACAGATGCTAATTTATATATGGCTCATAATATAGGCTTGGACGGATATCACCGAG
CTTTACTTGGTAAGTCAACAAAAGACGATATTCGTAATATGAAACTAAATGGTATGACGA
GAAACATGAGTGTACGAGATTTTATTATTTATCAAAAAAGTCGTTACTATCAGCATGCAC
TCATTGCAAATAACATTCCAATAAATAATCTACCTATTACACAGAATACAAAAAGTCGTA
TATCTAAATCAAAGAATGATTTACCTTCAATAAGATGGATTGAACCAACAACCGCTAATA
AAATTATTTGGATAAACCCATTATGATGAAATATAAGCTCTCTTTTTATTCGCTGTTTTT
CTTTATTCCTTCTCTCGTATCTGCAGAATTAAATATCATTGCTGATTTCGGTGGAGAAAG
CGCTGTTCGATTTTATGAACCGATACAGCCTGTACATACAGAGGATGCACCAATACATCC
AAATGCGGTTCCCGCTCAACTTTCAGAAGAACAGTTACTACCAGTGATTTCTCATAAATG
GTCTATAGGTACGGTACAAACGAGAAAATTTAATCTGCCTGGTGCTCTACCAATATTCTT
AATTGGCTATGATGTATCATCCCAAAGTTGGCTAGAAAAAAATAAACAAAAATTGATTGA
GTTAAATGCCACGGGATTAGTAATAAATGTGCAAACGGTTAGTCAAATGCAAGAATTGAG
AGCGATTGTGCCAACATTAACTCTGATACCTTCACCCGCAGACACCCTCGCAGAAAGGCT
AGGTATATCACATTACCCACTTTTAATTACATCAGAAGGAGCATCGCAATGAGTAATAAA
TTTCTAGTAGAATCATTGCTTCGACCGCCTGTTGAGTTTTATACATCTGCTGTTTGTGGA
GCTTCGGCGGCTCTCTGTGCGATTGCCCCTTGGACAGTGGCTTTAACTCCAAGTATTGGG
TATGGGCTTTCTGCAGGCTTTACTGTACTAGGTATAAAACGAGCTCTTGAAGGCTGGAAA
GTTGTCAAATACCATAGAAATCTTAAGCGTTTACCGAGATATGCTATGTCTAGTAAGGAA
ATCCCTGTTATGAAAAAACATTTATTTTTAGGGCTAGGATTTCGATGGACACAAAAACAT
ACTCAACGATTGCATGATTGCTTTCAAGCAAATGGAGAAAAATATTTAGCCCCATCAAAA
TGTTATACCTTTGTGAAAGAGTTTGAGAAAAAACATGAAGAAAGCTTCATCACCAAGTTA
ACTTCCAAAGATAGTCCCTTTAACCCATTTAGACCCTTGCCACCAGTAGAGGGGATTCCT
GCTATTCATGGTATTGAGTTAAATGAGGTAAATGTAACTATCCCTCTCGCTAGTCGTGTA
GGACATATGTTAGTGTTAGGAACCACTCGTGTAGGAAAAACTCGATTAGCTGAATTATTG
GTTACTCAAGACATTCATCGTGGAAAAACCTTTAATGAGCGTGAAGTTGTCATTTTCTTT
GATCCTAAAGGTGATGCTGACATTTTAAAACGTATGTATGCTGAAGCTAAACGAGCTGGT
CGAGAGAATGAATTCTATGTATTTCATTTAGGTTGGCCCGATATTTCAGCACGTTATAAT
GCGGTTGGTCGTTTCAACAAAATTACGGAAGTTGCCTCTCGTATTTCTGGTCAACTAAGT
GGGGCTGGGAATTCTGCCGCATTCAAAGAATTTGCATGGCGTTTCGTAAATATCATTGCT
AGAGCTCTCGTTGAGCTTGGTAGACGTCCTGATTATGAACAAATTGCAAAATTTGTACGT
AGTATTGATTCGTTATTCTTGGATTACGCAAAATTTTATTTTGATCAACGAGATAAAAAT
ATCTGGTTAGCAATTGCTGAAGTAGCTGCAAATATAGATCAAAAAAATTTATCTCTGGCA
ATGCGTGGTCGTAGTGAAATGGTAGTCGCTGTTGACCAATACATTCGGGATAACAAGATA
TTCGATCCTGTTTTAGATGGATTATGCAGTGCTGTGCGGTACGATAAAACGTACTTTGAT
AAAATTGTCGCTTCATTACTTCCGTTACTTGAAAAACTAACATCAGGTAAAGTAGCCGAA
TTACTCTCCCCAGACTATTCTAATATCTCGGATACACGCCCTATATTTGACTGGGAAGAG
ATTATTCGTAAACGTGGTATTGTCTACATAGGATTAGATGCATTATCTGATTTGACGGTT
GCATCTGCAGTTGGAAATTCTATGTTTGCAGATCTTGTTTCAATGGCTGGTCATATCTAT
AAATTTGGTATTAATGAAGGGCTTCCACAATCTCTCACTCATAAAAATAGTAAGATTGCT
ATCAATGTACATTGCGATGAATTTAATGAGTTGATTGGTGATGAATTTATTCCATTAATC
AATAAAGGCGGTGGTGCTGGCGTTCAAGTAACTGCATATACTCAAACTATTTCTGATATT
AAAGCAAGAACAGGAGATGCATCTAAAGCAGGACAAATAGTTGGAAACTTCAACTCACTT
GTGATGTTAAGAGTTAAAGAACAAGCAACAGCAGAAGTACTCACCAAGAATTTACATGAA
GTTACTGTACTAGAAGTCATGGCATTATCTAGTACTACGGATAGTTCAGATCCTGGCTCA
GATAAACATTTTGGTTCGAATACAGGCGATCGTGTTACACAGAAACAGAAGCCAATGTTA
TCTGCAGCAGATATTACGAATCTACCTAAAGGACAAGCTTTTGCTTTAATTGAAGGTAGC
CAACTATGGAAAATACGTATGCCGTTACCCGTAGAAGATAAAGATGATCTAATGCCTAAA
GATCTTCAGCAATTAGCAAAATATATGCAAGACAATTACCAAACCACTGAAACATGGTGG
GAAGGTGTGAATAGCTACCAACCGACCCTATCCCAAATTCTGTGTAAACACCCATTTCAA
CTTAACGGTGATCGTCTAGGCGATCACCAAAATCAATCATAAATCGATTCATCGCCAGTT
TCCAGTTCTGAATCGGCATTGTCCATTTTTTTGATGCATCTTTAATCGCAAGCCAAATCA
CTTTGAAAACTGAATCATCCGTCGGGAATACATTTCGTTTTTTAATCACGCGACGAATCA
CGCTATTAAGCGATTCCACGGCATTCGTGGTATAAATCGCTTTACGAATATCAGCCGGAT
AATCAAAAAATGTGGCAATATTTGCCCAGTTATCTTCCCAGCCTTTCGCCACAAGCGGGT
ATTTTGCCTGCCATTTTTGCGAAAGTGCGGTCAGATTTTCGCGAGCTTGTGCTTCCGTCG
GGGCCTGATAAACCTGCTTTAAATCTGCGGTGACGGCTTTGTAATCTTTCCACGAAACGA
ATTTCAAGCTGTTACGCACTAAATGCACAATGCAAAGCTGAATTTTCGTTTTAGGATAGA
CTGCATTGATGGCTTCCGGGAAGCCTTTTAAACCGTCTACACAGGCAATAAAAATGTCTT
TTAAGCCTCGATTTTGAAGCTCTGTCAGCACATTCGCCCAGAACTTCGCACCTTCATTTT
CAGCAATCCAAAGCCCCAATAACTCTTTATGTCCTTCAAGATTCACACCCAAGGCAACAA
ACACGGATTTGTTGATAATTCGTCCATCTTGGCGTACTTTCACTACGATACAATCTAGGT
AAACAATTGGATAAACCGCATCAAGTGGGCGATTTTGCCATTCCATTACGCGTTCTTTCA
CGGCGTCGGTAACGCGAGAAATCAGGCTGCTTGACACATCCGCATCATAGAGTTCTTTGA
ACATTTCAACGATTTCCTGATTACTTAACCCTTTGGAATATAAGGCAATAATCTGCTCAT
CCATTCCTGTGATGCGGGTTTGGTTTTTCTTGATAAGTTGCGGTTCAAAGGTGCCGTCAC
GGTCACGAGGCGTCTCAATTTCTATCTCACCTTCATCACAAATGACGGTCTTAGATGTGT
AACCGTTACGTGCATTTTTACCTTTTCTAGGCTGATGTTTTTCATAACCAAGATGGTCGG
TCAGTTCACCATTTAACGCAGCCTCGACGGTGATTTTCTTGAGCATCCGTGAAAATTGAT
TGAGGTCTTCTGGTGTTTTTAGGTTTTTGGCAAATTCCGCTGCCAAGGCGTGAAGTTGTT
TTTCGTTCATAATAAAATACCTGTGTCTGAATGTATTATCTCAGAAACAGGTATTTACAC
AAATTGTGGGAGAGGCTCTACCAACCTAATTCTGATGCTGTCGCAGCGTTTGAAAACCTT
AGTAAAACTTTATTCCCAGAAGAGAAAAACAATGAAAACACATTTAGAAGTATTGATAAC
TGATATTCCTGATCGCTTTATTGATTTAGAGAGCCCTAATTTTCTTTGTTCTAGTGCAGG
GAAGTTTGATCAAGAGCGTTTAGATTTTTTTGCCAAAACCATTTTTCCATATTGGCATGA
CAATCAATGCTCTTTGCATCGACTATCTGATTATTTGAATTCATTTGATATTGAAATGTG
GACAGCTCCTGATGTAGGTAAAGCAACCAATTCTAATAACGAATTCTGTTTTTGGCTTCG
ATTTAATAAGAAATATCCAGGTGAGATTTTAGTTCAATGTGAAATTTTGTCTCAAAGTAA
GGTGCACTAATGACAGAAAATCAACAATCAACCCCTCAACAGGTGGTTCAAAAACAACCT
AATTTTCTCTGTACGATCACCAAAACATTAATAGCCTCACTCATCTTAAGTATTATCATA
GAATGGCTATGTATTACTTTTGTGTGGCCAGAACAAGGTGCTATGCACAGTAAAAATGTT
ATGAAAGAAGAATTTGGCTGGTTTTCTGCCCAATTTCAACAAAGTTTACTTTATAGCTAT
CCAGTCATACTTGCTGAACAAACCATTGTATTTATTCATGAATGGTTATTTATTAAAACA
GGTTTACAGACTTGGTTACATAATACCCCACAAGACGCTGGCGTTAGTGCCTATATTTGG
TTCTATGCAAGATCGTACATTGAGTCAACTTTATATGTCATTATTATTTTTATTATTCGA
CTCTTAATTATTATTCTTACTAGCCCATTATTTATATTAGTCGCAATTGTCGGCTTAACT
GATGGACTTGTTCAACGAGATTTACGCCGCTTCGGGGTTGGTAGAGAATCGGCATTCAAG
TATCACCATGCAAAAAAATCAGTAGCCCCCGTTATGTTTATCGCATGGATCATTTATCTT
GCTATACCTATATCTATTCATCCAAATTTAATTCTCATACCCGCAGCTATTCTATTCGGT
ATTATGATTGCTTTAACTGCATCAAATTTCAAAAAATATCTCTAATTGACACTAGACTTA
TCATCATAAAACCATCTCCGTTAAAACCATAACCGAGATGGTTTTTTTATAGAAATTGTT
TGATTTCCTTGTACAGTTTCACATTACATTATTCACCTATTTTTTGCATTATCTTCTCGC
AGTAACTAACAGATGGGAGTTCATAATGCAAAAGCAATTAACCATTTTTCTTCTGATATC
TACATTTTTCTCTTTCCCTGTTTATGCCAATGAAAAAGCCGAGCTTGAGCAGGCTATTCG
TCAATTAGAGTCAGCTCAACAAGCTTTGTATCGAGCACAAAAACATGCTAGTAACATCCG
AGTTAAAGATAGAGTGTATTTTGACTATGCAAAGGCTAAACAAGATATTGCTATTGTTCG
TGATGGTATTGATCGTTACATAAATAGTAATCGAGCTCAACCACGTGACCCAAGACAAAT
CCGAACGTTATCGGGAGAGTATGACAAAGTTAGAGTGAATCAAAAATGAGTAATACTGCT
GTAGAAGCTTTTAAGATTGGAGCAAATAGCCCTGTAGGTGAACTCAACTATCTTCTCTTA
GGTTTGATTTTTTCGGCCCTATTTCTCATTTTTGCTTACATCATCTTGAAGAATTATGAC
GCACTTGTGAAAGGTAAAACAACCATTCCCAAGTTCCTAAAATTAATTGTGAGATTTGCC
ATAGTCATTGTGATTCTCACCTATTTCTTACTGCGTTAGTTAGGTCAATTTTTCATTAAG
GATCCATTATGAAAAAATTTATCAAAAGAGCATCTAAATCTCTTAAATCATTTAGAAATC
AAGTTATCACCTCCGTATCTTTAACTATCCTAAGCGTTAATGAAGCACTTGCTGATTTAC
CAAAAATGCAAGCACCTTCTCGTGGTGAAGGTACAGGTATCATGCAAACGATAAAAAATC
ATGGTTATGATGCTGTTATCCTAGGTGGACTCTTGCTTGGTGCTTATGCATTTATGAAAG
TGGCAGGCTCTTTGATCTCTGAATTTGGTGAAGTGCAAGCAGGTCGTAAGAAATGGGGTG
ATTTAGGGATGCTTGCACTTGTTGGTGCCATTTTACTTGTGGTTATCATTTGGCTAATTA
CCGAGGCAAGTAAGATTCTATAAGGATATTTGTATGAAAGAAGAAGCATCAACAGAAACA
ATTGCATTTATTCCAGAACGTCTAAATCGTCGCCCAGCAGTATTTAGAGGGATGACATTT
ATTGAATTAATTTTAGTGATGTTTATTGGTGCAGTAATTGGTGCTTTATTGGGACTGTTG
ATGATCCTTCTTTTCCCAGTTGATTGGTATGCAATTCCCATGGGGATGTTAGCAATTGGC
TACTTATCAATGCGATTCGGCGGTGCTTATATTTCTCGCCTTAAACGTGGAAAACCTGAT
ACTTGGTTGGAACGCTACATAGAACTCAAAAAGAGTCCGTCACGATTTATTACAACGAAT
ACATACTGGTCTATCAAACGTACACCTAAACAACGGGGTAAAAAATGAGTAAATATAAAC
ATGCACTTACAAGCGAAAGATTTCATATTCAAAGTTTACGGTTAGTTATTCTCATTCTTA
CAATTATTTCAGGTATTTTTGCTTATGGGTGGTATTCATCTCCTAAATATTTAACTATTC
ATAATCCACCTGATTTACGCTCTGGCTCTGTAAGAGCATGGTGGGAGGTACCACCATCCA
CGGTGTACGCATTTTCATTCTATATTTTCCAGCAGTTAAACCGTTGGCCACAAGATGGCG
AAGTGGACTATAAGAAAAATATTGAGGCACTTCAAGCCTATTTGACACCACACTGCTACC
AATTTTTATTGAGAGATTATGAAAATCGTAACTTATTAGGTGAACTACGAAATCGTGTTC
GTGGTGTATATGAGATTCCAGGGCGGGGATTCAGTCAATCAAGAGTAACGATTAATAGCC
AAGATGATTGGGATGTTACATTAGACTTAAGTACCGATGAATATTATTTAGATAACCCTG
TTAAACGAGTACTTGTTCGCTATCCATTACATATTGTTCGTTACGATCTGAATCCTGAAG
CCAACCCTTGGGGGCTTGCTCTTAATTGCTATCGCTCAACACCTAAACGTATTGAAATCA
AGGTTGAAGAAGAGAAAAAATAATGGGAGTAATTTTATGACAATCAATAAATCAACATTA
CTACTAACTACGTTACTGTCACTTCCTGCACAAAGTGAAATTCTTATGCAATGGAATCGA
GTTCCACTCCCTATCGATCTGAATGTCAATCAAGAACGCATCGTTTTTGTCGATAAAAAT
GTTCAAGTAGGTTTACCGTCAGAATTAGATGGTAAATTACGAGTACAAAGTACAGGTGGT
GCAGTCTACCTGAAAGCTAACGAAACTTTCGATTTAAACCGTATCCAATTAAGAGATATG
GAAACAGGGCAAATTGTCCTACTTGATGTGCGTAGTAAAGCAAATACAGGTAAATTAGAA
TCCGTCAGAATTATTTTCGATGAATCTGTTTCTAATAATAAGACTGGTATTGCTCAAACA
GATATATCTGACCCAGATGTAAGCATGGAAAATCCAGTAAAAAGTCAATTACCTCCCCCA
GCAGCACTCACTAGATATGCAGCTCAATCCTTGTATGCCCCATTAAGAACGGTAGAACCT
CTCCCTGGTGTACGTAGAATAGCGGCAAAACTACCAAAAAGCCTGCCTACATTGATGCCA
AATTTAAGTATTTTAGCTACACCATTAGATAGTTGGGGACTTGATGGATACGTTGTCACC
GCAGTAAGACTAAAGAATTTAGCTCCTTACCAAGTTAATCTAGACCCACGGTATTTACAG
GGATATTTCTACTCAGCCACTTTTCAGCATAATTGGTTAGGGAAAAAAGGTACGCCAGAA
GATACTACTGTAGTTTATTTAGTCACTGAAGGTGCTCCAAATCAAGCCTTTGTACCTAAT
GTTATTGTGAAAAAAACATCCTCAACATCTACCAAAACTAAATAGGAGATAGATATGAGT
ACAGTTAAATCAAATGGGTTACTGAAAATTATCGTCCCTATTGTTGTTTTTGCTTTCGCT
TTTATCTTATTTGTTACCTATAAAAACAACCAAAATAATCAGGTATCTCAAAATGAAGCC
TCTGATGTCGTTTACGATCTCACTGAAACTGAGCAGAAAGAGCTTGGTCTTACTGCGGGA
GATACGCCACATGATACCCTGAAAACATTATTGGGTGCAGTTAAAGAAACCAAAGCAGAA
GTACAACGAACAAACGAAGAGAATGAGCGTCTTAAAAAAGAAAATCAGGCATTGAAAATT
CAGTCTTACGATGTATCTCGTCAAATTGATGATGCTATTCAAACAAAACAACAAGAATTA
ATGGCTGATTTTGAACGTAGATTTCGTGAAGTAACAGATAGATTCTCAAATCTCTCTAAT
GACACCCCAAGCTCAAACGATATTCCTATTGGTTTAGGAATGGAAGGGGAATCTCAATTT
AATAGTTCTCATTCTAATACGGGTAATGCTTATCCAGATGAAGGAAGCCAATCTGCAGTA
AAATGGATTAAGCCATCAGATGTAACATTGACGGATCGTAATGGTAAACCTGTATCCTCA
AACTTTACTGGAGAAACTGTTGCAACCTTCCCAAATCCATTTAAAGCATTAGATGACTCA
ACTCTCGGTCAGGCGGCTGTAGAGCTCCACGGACAACCCAATTCTCGTGAAAAACAGACA
AAAAAACCTTTTTATACTTTACCCGCAAATTCTACGCTGATGGGTTCTGTCGCAATGACT
GCATTATTGGGACGAGTGCCTATTGATGGAAATGTTACAGATCCTTACCCTTTTAAAGTT
GTAATCGGTCGGGAAAACCTTATGGCAAATGGTATTCAGCTTCCTGATGTTGAAGGTGCC
ATTGTTTCAGGAACTGCAAGTGGAGATTGGACATTGTCTTGCGTAAAAGGAAATGTCGAT
AGTATTACATTCGTATTTAGTGATGGACGTATTGCCACGCAGGAGAACCAAGGGAGTAAC
AATGGAAAATCTCTAGGATGGTTATCTAATCCAAATGGATTACCATGTATACCAGGTGAA
AGAAAAACAAATGCACCAGAATATTTATCATCTCAATTTTTATTATCCGCAGCAGGAGCA
ACTGCTCAAAGTATGGCTCAAAGCCAAACTACAACAGTGGTTGATGGTAATTCCGTTGTT
GGTGCCGTCACAGGTAGTCAAGGTAAATATATATTAGGGCAAGCGCTCGGAGGCGGTTTA
AAAGAAATGGAAAATTGGTTTAGACAACGCTATGGGCAAATGTTTGATGCTATTTATGTC
CCACCAGGACAAGCTGTTGCGGTTCATATTTCTCAATCAATTAATATTGATTACGATTCT
GCAGCTCGTAAAGTGAAATACCCAAAAAATTCTGGAACTAGCCAAATAGATTAAGGAGAT
ACAGATGAAATTCCCAGTTTTACTGTTAGTTAGCTCATTTATTTTAGCTGGATGTTCTAC
ATCACAAGATGAATTATTACCAACAGGTAGTGAAACAATGCAAGACATTTGGCAACAAAA
TGGTGGGGGAACACAAAGTGGTCTACAAGAAGCCAGAAATGCACTTCAGTTTGTAAGACC
CATTAATAGTAGCTTTTCAAATGCTGCTGAATACACCCATTACACTCGCACAGCTGCAAA
TGAAGCAACAAATTTATTTCCAAGATTGCCTAATCCTGATCTTGTAATGTATGTATTCCC
GCATTTATCTCAAACTGCAGAACCAGTTCCCATCCCAGGCTATACAACTGTATTTCCATT
TTACGGACGAGTTCAATATGCCCAACCAGGCGAGCGAACACGTGAATATTAGTCGTAAAG
GATAAAAACCATGTTAAATAGATTATTTGGTCGTAAACAACAAGTTTCAGAAAGTACAGA
AAATGCACCTGAAGCACCAGTCTCCCAACATGTTGAATTCATTCGACGACAAGGTAATTA
CACTCAAAAAGAACATTTAGAACAATACAAGCCATCGCTATCCTTTGTGGATAGGCTTCC
TTGGGTTGAGTTCTTAGATGAAAATAAAACATTACTTCTTGAAGATGGTCGTTCTGTTGG
TGCCGTTTTTGAGATTACTGTGATTGGTACTGAAGGTCGTTCTGCGGAATTTTTGGCTAA
TGCAAGAACCCAAGTCTGCCATGCAATTCAAGATAGTTTTCCTGAATTAGATATGTCGCC
TTGGGTTGTGCAGTTTTATTGCCAAGATGATGAGATGTCCATGGAATATGAAGATATTTT
ACGTAACTATGTAAAACCTAATGCTCAGGGAACTCAATTTACAGAGCAATGGCTTAACAT
TATGGGAAAACATTTACGTGATGTATCCAAACCAGGTGGTCTATTCGAAGACAAAGCGGT
CACAGGTACACAATGGCGAGGGCAACAACGTCGTACTCGAATGGTCATTTATCGCTACGT
TGAAAAACACATTACACTAGATCAAGCACTAGAAGACTTAAATGCAACCTGTGATAGTGT
AACGAATGCACTTTTGGGGGCTGGCATTCGAGCTCAGCGTCTGAACGGAAACGCAATTCA
TCAGTGGCTTTTACGTTGGTTCAACCCTGTACCTGAAGACTATGATAATCCTGAAGAATT
CTATAAGGCTTGTCATTACACTATTAAACAGAACAATAATCCTGATGATCTGTATTTAGT
GAATGATTTTGCAGAAACGTTACTCGTCAATACACCAAGAACAGAAGGAAGTTATTGGTA
TTTTGATAATTGTCCACATGAAGTAGTTGTGGTTGATTCCTTACGAAGAGCTCCAGAGGT
TGGTCATCTTACAGGGGAAGTCAAACGTGGAGATAATGTTAATAGTTTATTTGACCTATT
ACCAGAAAATACCATTATGGTTTTAACTGTTGTCGTTTATCCACAAGACCTACTAGAAAA
CCATATACAGAGTATTAAAGATAGTGCTCTAGGAGAAAATACAGAATCTATTTATGCCAA
AAAAGATTGTGATCGAGTTAAAGATATTTTGAAAGACAAACACAAAATGTATCGCTCTTC
ACTGGCATTTTATCTGCGAGCTAATACCACTGATGAATTACGAAAACGCTCACGCCGTCT
ACGAACAACCTTACAGTCAACAGGATTAGTTGCAGTTAAAGAAGGTATGGAAATTGCACC
ACTAAGTAGCTATATTCGATGGTTGCCTATGTGTTTCAATCCCGCAGACGATCGTCATGC
ACTCTATACTAAATTCAATTTTGTACAGCATATTGCTAACTTATTACCTGTATTTGGACG
AGGTATTGGTACTCGTCACCCTGGCATTACCTACTTTAACCGTGGTGGTGCCCCCTTAGA
TTTTGATCCCTTAAATAAAGATGACCGAGCAAAAAGTGGACATGCACTTATTCTTGGTCC
GACTGGAGCGGGTAAATCAGCTACCTTAAACGGAAAAATTGCACAGTTGATGGCAATTCA
TCGACCTCGATTATTTGTCATTGAAGCGGGAAATTCATTTGGATTAATGTCTGAATATGC
AGAACGCTATGGATTAACTGTCAATCGTGTAACTTTGAAGCCTGGTGGGGGTGTTTCACT
ACCATTATTTGCCGACTGTCATCGACTTGTGGCAGATCCTGAATTATCGAAAACCCAAAG
AGAATTATTGAAAGAAATCCAAGGAAATCATGTGGAGGATTCGTCCTCTATTGAAACTGT
TGATGAAGAAGAGGGAGATGATCAGCGGGATATATTAGGAGAGATGGAAATTGCCGCTCG
TCTAATGATTACTGGTGGAGAGGTTAAGGAAGATGAAAAACTAACCCGACCTGATAAAGC
GATGATTCGCAAAGCAATTCTATTGGCTGCTCAAAAAACATATTCACATGGGCGAACAAC
ATTAACTCAGGATATTAGAGACGCTTTTTATGAATTAAGCCAAGATGAATCTCTCCCTGA
AGCACGTCGAACACGTGCTTATGAAATGGGTGAAGCTATTGGGATGTTTTGTTTACCTGG
TAGTTTTGAAGCAGAACTTTTCAACAGAGAAGGTGAAATCTGGCCCGATGCAGATATTAC
GCTTGTTGATTTAGCTACGTTGGCAAGAGAAGGCTATGAAGCTCAATTAGCTATTGCTTA
TATCTCTTTGATTAATCATATCAATTCATTAGGGGAAAAATATCAATTTTCAGGTCGCCC
TATTGTCAATATTACGGACGAAGCTCACATCATTACAGTAAATGCAATGTTAGCTCGCTT
TTTGACGAAAGCAGGTAAAATGTGGCGTAAGCTAGGTATTTGGCTATGGCTTGCCACACA
AAACCTGAAAGACTTCCCTGGCGATGCGTCTAAACTGCTCTCAATGCTAGAGTGGTGGGA
ATTATTGTGTCTTGAGAAAGATGAAGTAGAACAAGTTGGGCGATTTAAGCAACTAACTCC
AGAACAAATTTTCTTAGTTACATCAGTTAAAAAAGAAAACCGAAAATATACAGAAGGTGT
CGTGTTATCAAGTAAGATGGAAGCCTTATTCCGAGTCGTGCCACCAAGTTTATACCTTGC
GCTGGCGATGACTGAACCAGAAGAAAAAGCCGAACGTGCTACGTTGATGCAAAAATATGG
TATTTGTGAACTTGATGCAGCAATTAAAGTTGCAGAAAACATTGACAAAGCAAGAGGAAT
CACACAATGAAAAGAAAAACACTATTTTCTATCTCACCACATGAACCCAGTATTGTGGAA
TTGAAAAAAATGCTATCCGAACAACAACAAAAACAGGTCGAAGCATTGATTACTTATATT
AAACAAAGAGTAGGGACACTTAAATATATTAAAACGCATCCATACCGTGTAACAAATATG
AATTATATTCGTCTACGATTAATAGGAATTAAAAATAATCAGGAAGAATCTTTTGATTTA
ATGATGGTGCTCGCAGGCTATACGGAATTACCTACGCTCGAACAGCCAAACACCTATCGT
TTAAATATCAATGTGACTGATACAACAGATGCTTTTTGGTTAGTTGAGTTACTTAAACAT
GAGTTATCCACACAAACTGTGGATAATCATATAGCAATATCAGATACGGAAAGTTAACAA
TTTGATTTTACGAGGGTATTTTTATGAAGGCTCAAACTGAAGATAAAAACATCAATAATG
ACACTGTGCCACATAGTAAGTTTTGGTCATTACTGAAATTTATCTTTGTGTTTGTATTCA
TCATTTTGACGCTGCTTGCTATTGCGCATTTGGCCGTAAACTATGGTGTAGAGTTTGACA
AAATTACGAATTTTATACAAAAAACTTGGTATATATGGTTAGCTTTTCGGATAGTTATTT
ATGGCATCATTATTATCTTCATCAATAAACTTGCAAAAATATCTGAGCAATATAAATCAT
TATTTAGACCTTTAGGAGTTGCTGTTGCAATTATCGAATTAACCAGCTTAATTCAATTAT
TACAGGGGTAAGCCAATGAACATATCATTAACAGTAGATAGTTATTTTGAATATTTCCTA
ACATTACTTGGCTGGATTATTAATAATGGAATTTGGGATCTGCTTGTTCAAACTGGCATA
TTTGCTGCACCAATCTTATTCCATGTGATAGGACTCTTTTTGAAAGTGAGAGAGCAAGGA
GATGATGAAGGAGAAAAAGGGCGTTTACTCGCAAGCTGGATTGAAACTAAGATATATATT
GCGTTAATCATCATGGTATTAACTTGCCTTCCTTTATTTAATGTTTCCTACACAACGCTA
CAGTTTAATACTGAAAGAATGAAGTCTTGTGGTCACTCAATATACAAACCGAGTGATACA
GGATTATCCAGTTTATCAAGTGAGTTGAATGGTAAAAGTGCGACATTGCCATTGTGGTGG
GCGTTTACCTATTCAGTAGGGAAAGGCTTAACTCATGGAGCCGTGTCTATTATTCCATGT
AAGGCCGATTTGAGACAAATTAGATTCGAGGTACAAAATACCCAGATTGCAAATCCTGTA
CTCAGACAAGAAGTACAAGATTTTGTAGAACAATGTTTTATTCCATCTAGAACTAAAATA
AAGCGAGAGCAAACATTCTTAAATGAGGCACAGGCTCGTGATATAGATTGGATTGGCTCT
AGTTTATTTATAAATATATCTGGGTTTTACGATAATTATCGTTCTAAGTTGCCTCGTTCT
CAATGGAGTTACTCTTTACCTAGAGATTCTGGTTTACCCAATACAGGAAACGGGGGATTT
CCTACATGTAAAGAATGGTGGGCAGATAGTAGAATAGGATTAAGAGCAAGATTATTAACT
CAATTTGAGCCAAGCTTATTGAATCGGATGCAAAAAATATGGGGAAATCCTAGTGAATAT
GAGGATTCCATAATTAGACGATTAGTTAGTCCGCAGAATATTACTGTTTCATCAGGCTAT
GCTTATGGAGGATATGGTGGTAATACCGATCCTAGTTGGTCTAATACTATTGCGAGAACT
GCAGGAACGGCAGCAAATTCTATCGCTAGTGTAGCAATGTTTCCAGCATTTGACTCTATT
AGACAATCTTTACCTATGGTTCAAGGCTTAATAATATTAGCTTTAATTGTATCTATACCT
ATTATTACTATATTCAGTGGGTATAGTATTAAAACTATAATGACAATATCTACGATGTTA
GTAGGATTGTTCTTTTTGTCATTTTGGTGGGAGTTAGCTAGATGGCTTGATAGCTGGATA
CTATCAGCAATGTATGATAGTGATACACACTCAAGATGGAACCTAGCGGGAATACAAAAT
ACCCAAGATGATTTGATTTTACAATTTGTATTAGGGACAATGTTTATCGTATTACCGACA
TTATGGTTTGGAATGTTAAGTTGGGCAGGGTTTAGTTTTGGAACTGTTATTGCTAATTCA
GTAACGAGAGGAACAAACTCATCTTCCAATAAATTTCCAGTACCAAAATAATTTGATAAA
AGTAGGCATCTATATGATGCCTACTTTTTAATTTTTCTTAGAGAAATTATCAGATGGATA
CCCTAGTTCACGATTTAACATACTAAATACTAGTATATATAAATAACTAAACAACATAAC
AATTCCAAATATACTACCGACAAATAAAATTCTAACGCCATAGTATAGTAATTTACCCAT
TCTAGACTTTAATAAGTAATTTTTCATTATTTATCTCCCATAGCACTATAAACTTATGGA
GAAACTCCAGTTTTTCTCATAATTTTAGTATCGAAATTATGTTTGATCTGTTTTTTAGGA
TTACACTCAAAAATTCCTTTTACGACCTTATCTTTTGTGTTTTGAATTAATAATCCAGGC
TCTATTAATTCCTTAGGTTTATTATTAGGATGCGCATGTCCAATAATATACGAATTACCT
TGATTATGCAATTCAATGCCAATTGATGTAAAGCCCGAACCAATATCAATGGATGTCCCT
TCATGTTTCATTACATCGTTGATAGAGTTACTGAATATTAGGTTGTCATAGGAAAAAATA
TAATCTGACTGAGATTTTTTAATTGTAAGTTGTTTATTTTCAGTGGTTGTACAAGAGTAG
ATAATATTAGTACTAGCATCACTAGCCAGTGCATTGCCAGAAAAAAGTATCATTGAAATC
AATGAGATTGTAATTTTACGCATATGAATACTCCTTAGTAATCATTAATTGTTAGAAATA
TAATCTGCTTCTTGATTACGACGTCTTGAATTTACACCATTATTGTCCACAGATCTATTT
CTAATTGCAATAGCTAGTTTTTCCATATCTCCAGACTCAGCTGCAGCTTGCGCAGCTGCT
ATAACACTTTTAGTTTTATTTAGAGTTCCGTAGTTATATGTGTAAGAAATTAAAGCTGCT
TGAGCACTCGGAGTTAGATTATTCCATGTAGAACTTCCAATTTCTCTTTGTATTTGAGTA
GAATATTCATGGGTTCTTCTAGCTAAATCCCTTTCTGCATCTTCTCTTGTTGTAGTTGTA
TTTGAGGTTACTTTTACAACTGTTCCATCTGCCCTAGTAATAGTATCAGAACCATATCCA
ACTCTAGGAGCATTAACATCATATTTAGCCGTTGAGATAAAACCTTCAAATTGTCTCAAT
AATCCCATTGCTTGATCTTTTGCACTGCCAGCAATAACCTCTATAGGTGAATATGGCGTA
TTACCATTGATACTTGAAGTATAGCTTGCATAGATATTTCCTAGACCACTCGAATCACTA
CTTGGAATTGGAATATATCTATCAAGAGAAGTAAATAAATTACTATTGCTCGTATCTAGT
ATATTTGCTCCAGAATCTTTAGATAAATTATGTAATTTCTTATTGTCATCAGGGGTATTA
CTATCAAGAGCTCTCTGTTGCTCCACCATTCTATTATTTAGTATAGCAATTGCTGTATTA
TTACTAATCGATCTTTGCAACTCCATTTCCAGTTTAACCTGCTCGATTTCTCTATCAAGC
ATTTTTAATGATTTTTCTAGTTCTTCTTGAGCTCCTTCATTATTAGAAACATTAGGCTCT
TTCATTCCAGTTAGAATAACTCGGCGTAGAACTAAAGCCTTTTCCAATTCCTTGGATATT
GCTAATTCTTGAGCTAATCTAAAGCCAAGAATAGATGCATCAGGATCTTCTTTTAGAGAT
TCGATTAGCCCCCTAGTTACCGCTACAGTTGATGTGCTAAGTTGATTCAACTTTTCTGCC
GAAATAGCTTCAGCATTAAGTAACTCTTCTAGTTGAGTTGCTTTTATCTTTGTCTGATTT
TCTATCTCAGGAGCTAAGCCCGTACCTGCTTTTGTTTTTTTATTTCCACAATTATCACAT
GTGGTCATCGTTTTCTCACCTAAAATACGTTTCGCATATTCAGCCATATCCTCGGGAGAT
TGCCATTCCGTACATAACATACCATCACACTGAGTCTTTGGGATAGATCCTTTAGCTGTT
GGAGCTCGACCAAGAGACATATTAAACCCTGCCCCAACAACATCTTTAATAACATCTATG
GCTTGTTGCCCCATACCACCTTTTTTCACACCACCAATCCAAGTTATACCTTTACTACCT
TGCTCTTGTTCAGATTTTTTCTTGGCTTTTTTGGCATCTGTTTCTGTAGCTGCAATCTCT
TTGTAATTTTCCAATCCTGCCATTTTAGCCCATTTACTATCCATAACGTAATCAGCTAAA
TGATTGGACATGTCCTCACAACTTGTTTTTAATGAGTCAAAATCTAATTTAGCTTGATAC
ATACCATTACTAAGTATGTCATAAAGTTGAGGATTGGCTCGTTGAATAATCATTGCGGGT
AAGCTTGCAACAGCTCCTGTTGCAGATTCAATAACATTGCCATACAAATCTTTAAAGCCT
TCAGTGATACCATTTAGCTGATTTTTGATTGTGGTTTTAATATCAAAGTTACCGCAAGTT
AAATTGGATTTCCAACCGATTCCAATGCTTAGTTCATTTGGTCTTTTTCTTGATGGTGGT
GGCATAACAGCGGAGCCACCCCCAATTTGATAAAAAACTTTATCGGATAAAACAGTACCT
TGCACATATTCTGTATTAGCTTGGCTACTTTCCGATACGATACCAATCGAAATAGCGAGT
GCTAAAACGCTAAGTTTTTGCTTTGTTTTCATATCATCACCTATTGTGTATGTGTATTTA
TCCAATCACTGTTACCTAAAAATTTTTGACCTCTCTTTTTGCAACAAGCATAAGGTCTCC
ATAACGCCCAACTGTAGTTTTCTGTATTTGATACTTTATCTCCATGTGCAGCAACAGAAC
TCCCATTTGGGAACACTGAGCAGCTACGTTCAGTTTTAGGGCTTAACATTTGCCAACGAT
GTGTTTTTTTATCACCCTCTTTGACTTCTTTTGGATACCATTTTCCCTCTCCACCACGCT
TAGCCGCTGGAATGTAAACATGTAGTTGTCCAGTACGGCTAACAATATCCCCAATTCTCT
GAGCAATAACTGATGAGGCTTTATAATCATGGGTTTGTGTAATGCTTCCTCCACGTGGAT
AAATATTTCCCCATAAATCACCATTTTGACTAACCTCTCTCATTCCAGGAGTGATAGCTT
CAGGGTAAAACATTTCTGGCATACCAAAACGCCATGCAAAAAAATCTAAACTACTTAAGA
AATATGGTTGAAATGCATTTGTTTGACTTTGGCAGGAATATCCCATACTACTGATCATCT
GCAATGCAATCCCACCTGGATGACCGATAGCTTCTCCATTTTTGAAAGTAAACTGAGTAT
ACATTTTACTTGGAGTTTGATGTTGTCCCCCCATCACACCCGTATTCATGAAATTAACCT
CTTTCCAAGGACTTTGATTGTTATGGTTATACACAGATACAACCATTTCAGGAATAAAGT
GGTGAACCTTCATTGATGTTCGAACGCTACATTTCCAGTAGGTACAATGTAGCCAGTAGC
ATATCCCTACTATTTTGTAATCAGCACAACCCGTTGATGCTCCTGATGCCATTATTGATG
CGGTATTCAGCGTGTTAGCTTCTATTGCTTGTACAGCAGGAGTATAGTAAGTCGCTATGG
AACAAGATATTAAAAGCGGTTTTAAATATGTTTGTAAGATTTTAGCTTTCATATAGGTAC
CTTACTGATGTGACTTATAAAGACTGATTGCTTTGGCTACATCTTGCTCACCATATATAA
CAGACGGATTAGGTGAATCTTCATTGAAAACAATCGCAGGAACTTTCATGATCCCATTTT
TCCAACCTTTTGTTACACCATGGTATGCTTGTATCAGTTGATTTTGAAAATTCACCCATG
ATTTATCTTGCATCAAACGTTTGGCTTGTTTTTCTGCAATTAGTGGATCTTGCCCTAAGG
ATTGACTAATTTGCTCTTCAATAATCTCCACAGCATCAAGCTGATATATGTAATCGGCCA
AATTAGTATTTTTTATAGGGTAGTTTTGGGTGGTATATACTGTTACCATTACACTAGAAT
TTTCTTTGGTGTAGCCATAATAAGATAGAAATAACAGTACTGTGCTGAGTAAAATTCTAC
GCATAATTATCCTCACAAAGATTTAATCAACGTAACATTAAGAAGTTAGCGATATAAATG
AAATGAAAAAGTATGTTTAGATTTGTGACAGTTTTTAAACTATAAAAAAGAAAAATATAG
TTTTAAATTGAAAGATGTGTAGCAGTTATCATAATAAAGCTATCTTTGTTATCGTTGATA
ACTAAGTTAGGTGGCTAGAACCTATAAGGCCACGTTTTACTGCGGTAAAATGGTTCATAT
CCCAAATGTTCTCAGCATTCTGAAAAGGACTCTAACATACTGTTCTTCGATATCTAGTGT
TGTTAGGAATGCATCTTATACTTTTCATTAACCTGTCCCAGGAAAACTTTATTCCTAGGG
ATAAGGTTCTCCTTGGACATTACCTTGGAGAAATCTCTATGAGCAATTCACACGACATCG
GTGCATTTGAACCTTTTGCGCCTAAATCTACATCTATCTTTAATAAATTTGGTAACAAAT
TAGGTAGTGTTTTTGTTTCTGCAAAAAAAGCAGTGACCAAAAAATACATTGAAGTAACCA
AAGGTATCAATGAGCGTATTGAAGCTGAAGACGAACGAATTCAGGCTGAAATTTTTGCTC
ACCTTGAAGAACAAGCAGAAGAGTTTGAACAAGAAACTCGCCGACTCAAAAAGCGTTGGT
TCTTTGTTTCTAGTTTACTTATTGTACTTTCATTTATTGGAGGTGCCGTAAGTACCTTCT
TCTATGTAATTAAGTAGATATCCACCTATGGGGGAAAATTGTTTCCCCTACGGAAACAGC
ATTTTCCCCCTTGTAGTCTAGGAGATAATATGCTGGAGAAATCTAAAATTCACATTCTAC
TATCAGCAGTAGGAGATCGGCTTTCTAAAGATTGGAAAGAACGAGCTAATTTTACAGATG
ACTTAAAAAAACCAGGCATATCATGCTTGGTTAAATCGTCAACCTTCTGAAAAAACAGTA
AGATTCTTATATAAGTTGCCAACTAAATATGGCCTATTATTTAGATTTCTTACTGTAACA
GAAAAAGAAGATGGATCATTGGTAATTTCGAAAGAAATAAACAATGAGAAAAATTAACAA
ATTGGAATCCTTGGGTAACAACGGAATCTATGAACATTTAACCCTTTGGGGAATATATTC
CCCAAAGGATATGTTCTCCATTGACTTTATAGGAGAACATATTATGAACACTAGTTCCCA
ACAACCTAAATTCGATATTTACCAAAATGTTACAGATCGTATTGTAAAAGCTTTAGAAAC
AGGTACTGTACCTTGGTTAAAACCTTGGTCTAGTCCTGACTGTAATCTTAGTTTGCCACG
TAATGCTGTATCAGATCGCTACTATAACGGAGTTAATATACTATTGTTATGGATGGCGAA
TGAAGAAAATGGTTATCAACAATCAAAATGGATAACTGCTGAATCTGCAAACAAATTAGG
TGGACGTATCAAAAAAGGTGAAAAAGCAACCGTGATTGTCAACTATTGTCCGATTGAACG
AGAAAAATTGGATGCCGATGGCAATCAGCTTATAGATGATGACGGAAATGTTGAGATGGA
GCATTTTGCTTATCTCAATAAACATTGTGTGTTTAACATTGAACAATGTGAGTCATTGCC
AGACATTCTCTATGAATCTGTGCCAACTTCTAAGTCTGAGAATAATTCTGTTCCTTATCA
AGAATTTGCAGAAATTCGTCAAATAATGGAAGGGATTGAAGTACAGGTAAATGTGAAACC
GAGTAATAGAGCTTTCTATAATCCTAATGAAGATATTATTGTAATGCCAGAAATGAAGCA
GTTCACAAATGAACAGGGCTTTTATGAAGTGTTATTACACGAAATGATACATTCGACGGG
GCATAAAACTCGATTAAATAGAGAAGGGATAGCTTCTGGTAAGTCCAAGTTTGGTAACAA
AGTCTACGCATTTGAAGAGCTTGTTGCAGAAATGGGCGCCGCCTTTTTATGTAGCCATCT
TGGGTTTAATACTGTTCCAAAAAAATGCAAGTTATATTGCGAGCTGGATTAAACTTCTGA
AGGAAGATAAGAAAGCGATTTTTAAGGCAGCAGGAAAAGCTCGCGAAGCATGTCAATATA
TGTTTGAGACATTGCAAGTTGTTCAACAATATGAACGTTTTAACTATGAAGCATAGGAGA
ATAGCTATGGAAAATTTGGATCAAGAAATTGATACCATTTACCTAAAATATTGCATATTG
TACGAGCAAGCATATGATCAAAATGGTGATTGGATACCACATATCCGAGAACAAATTATT
ACATGTGAGCAATCGTTACAAGCACTCTACGAGAAGAAATTCGGAGTATCATATAATGAT
AACCTTGCTGGCTGGCTAGCTTTCTGGGTATCATTAGGTAGAAAACACTTCAAGTGATAA
TCCGAACATATGAACCTCACAAGTTAGCATACTAACTGAAATTTACCCATTAGGGGATAC
ATTATCCCCTTGGGCATAGTGTATCCCTTCCTTTTTCTACAAAATTAAGGAGTACACTAT
GCCAAATTGGTGTGAAAATAAACTACAAATTTCTTGCGATCACGCACAAGCCGAACAAAT
TAGACCTAAACTATTTAGCCAAACGGAAAACGGTCAGTGGTATTTAGATTTTGGGTTACT
TGTTCCAATGCCTGAATCAATCTATATTGAATCAAGTAGTTGCGGAGATAGGGCAATGGA
TTTTCTAAAACTTTCACCAAACAAACGTTTAACACTTTCACTACTCAAAAAGTATGTTTT
CTCACCAGCAATTGATAGGATATACGCTAAAGCTAAGCACCATCGTTGGAGCGTAGGCGA
TTTCAATCACTGGTTACAAAAACGTCCTGATGAACAAAAAGCATTATGGTTAAATTTGCC
ACTAGGTCAGCAATACCTCTCTAATTTATCTCAATACGGATATAAAGATTGGTATGACTG
GTCAAATGCGAAATGGGGGTGTAAATGGAATGTGTGTCCAGATAACTGTCAGGTTATTTT
TAATGATGATGGTTCTATTGACTGCATATTTGATACACCATGGGGACCACCAGATGCTTG
GTTTAGTTCATTATGTACAGCATTCCCTCTCATTGAGTTTACACTTTCATTTTTTGAACC
TGGTATGTGGTTCGCAGGGGAATTTATCGCTGATATGAATGGTTCTTTCTATCAGTTAGA
TAAAGATGACGATGAAATTCAACAATTTGCTGAAAATATATTCGATGAAGAATTCATCTG
TGATGATTAAGTAGTTTTACAATACAACCGTCCACCCTAGGGGTAATTCCCTAGGGGATT
ACTACATCAACTTGTTACTCATTTATATCTATTAGCATTAATATCATGAAGCATTTTACC
CATATCACTTCACTTATGTCTTATCATTCTATTAGCTATTTTTATGCTGATTTATCACTA
TGGATAGCTTAGTTGGTATAAATGTCTCATCAATTGCAACTAAAGAAAAATCATCCTCAG
AGAATGCTTCTGTATATTCAGCTACAAAATTTTGTAATGGCACTAAACCGTAATCGGGTA
TATCATGCGTATGTGGAGAGTAAACTAGAGCATTTGCAAAATTATAAGTTTCATCTATTT
CATAGATATAAAACTCCCATTTTGTATTTGGAATATAAAAGCGAATATAGCAAGTTACTT
CTTCACAGTCGGTATAGATTAAAGGAATTTGTAATTTTTTATTTTTTATAAAGTCTAAAA
TAGCTTTTTTCATTTCATTACTCCTACTCTTGATAGCTGCTAATAATAAACCTATTTCCA
TATTACCCACGATACTCTTAATATTTATCCCTTTAGATACTATTAACTTTGAATAATTTC
CAAACTCTAATTACTGTACTTTGGCTTGTATTTAGAGCCAATGCTGTTTTTGCTATAGAT
ACCCCCATTTTCCTCTGCTCTATAATAGCTTTGTGTAATGCTTTATTAGGCTGACGCCCA
CGGTATTTACCGTTTTGTTTTGCTAAAATAATACCTTGTTTTTGTCGTTCTTTCCGCTTT
CGGTAATCATCGTGAGCAATGCTGACGGCTAATTTGAAGAACATATTTTGCATTGCCGAA
AATAAATCAGACATCAAGAAGCTCGGATCAAAAACGCTACTTTTTCCATTGAGCTCTTTG
GAAATTGTATCGAAATCAAAAACCTCAGGAACTTGAATTTTTGCACCCTTAGATTTAATT
GCATTAATCAATTCCAATGCCTTTTTAGGTTCTAGACGAGTAAGGCGATCAATACTCTCT
GCAACTACAATATCATTTTGCTGTAAATCATTAATCAAACGAAATAATTCAGGGCGTTGC
TCCCATTCTGTTACGCCAGATATCTTTTCTCTATAAACTGCGGCAACATAGAATCCTTTT
TCTTGTGTATCTTTGATAAGTTTTTCTTGTCGTTGTAAATCTTGATGATCAGTGGATACT
CTCATATAAATTCGTGCGGTTAACATTTATGTACCTTCATTTAGATCTATAAATTATGCC
TGTACCATTTAACTCTATTTAATTGCTATATGGTGGTAGTATTTAAGTTATTTATGCTAG
TAGCTTTGAACTATACTCAAATGACAGTATTAATTTTGATATTTTTAAACATGCTGAACC
AGCATAAACTCTTCACACAAATTTTATAGTTTTCCCCAAGAATCATTCCAAATCTATGAT
TACTTTTCTCTCTTAAACAGAATGACAAACTTTTAGACTGTCACAACAAAATTACAACAT
ATCTTTCTATTATGAAATATTTACTCATATTTCCCGTACTGTGCTGTTTAGAAAATTTTT
CTCATGCTCAAAATATTGAACCAAGAATTGGAAAAATATGTCATGCTGAACCAGAGTACT
CTAATTATAATTATGCGGGGCTTTGGGAACTTGGGGACGACGGAAAACTACAGTGTAACT
ATTGGCAGTTTTTATCAGACGAGCAAAAAAAGGAGGCTATTGAGTTACGTTTTGGATCAC
GGTTAGATAATAAAGATTCTTATGACAATAACATAGATGATGAAACTGACCATGAGCTTG
AAATTTATATATATGAAGAATAGTGGCAAAAAGGAAAAGGCTAAGGGATAATAAGGGTAA
ATTTTTCAAGGGCAACCCGCTCCACTGAAGTGGAGCGGGCTTACCCAAAAAGGTTCATTT
ACTTATGAAAAGGCTAAAGGGCTAAAAGGCTTGATAAAACATCTAAAGTGTCACACAATA
TTATCAAGCGAATATTTGAACTATAAAAAAGAATGACAAAAAAATTTCATATAGAAGCCA
TACAGAAGTGGGAATCACAAGAGTACGAGAATACCTCTTTTGATATGAGTCATCTTAATG
CACACGAACTAATCATTCATAGTAAAAAAATGGATTATAAACTCGTTGTTACTTACGGAT
TGCACTGTTTTACGAAGAATGATTCACCATTTTCACTACCTATATTAGTAAAGGATTCTT
CTGGAGATACTCGTCAATTTGACGTTGAAAGATACTTAGCATCCAAAGAGTTGAGGAATA
TATTATTTTCCGAAGATATTTTAGGACAGTTGAGATTTTATAAAAGTGATCAAAAACGGT
ATTTCACGATTCATAAAATGAATAATTTTACTAACAAAATTGAACCATATAAGATATGCG
TGACTTTTTTTAAAGAAAACCGTTTATTGCGATTGCACGTTCTGACAGCCTATTTTGTGA
GAGAAGGAACAGGAACAGAAGATAATCCAATCCCCTCAAATACTCCATCATTTACTATTT
TTAAACTGCTTTCTGATCTTATAAAAAGTCCAAAATCCAGTAGTTCAGGAGCTAAAGAAG
GATATAGATAAAATATCGCCCCGACCAATCTAGACTGGTCGGGGCTCAGCTACACTTATA
GATAACAAGTATAGGGCAGGTCGCTATTAAAATATGCTCTGGGCAAACTCCATTTCTGAA
GCAGCGGGGTGCGACTCGTAGAAAGAGTCCCTGTATCCACCCTATGAGTATTATAGAGAT
ATTATTTTTTTATGCAACTCCTTATAGTTTTTTAAATTCTCTTAAATCAAATTTACATTT
CTATTGTGAGCAATAATGATGATTTAACCGATTAAGTTTATGCCCTTGTTGGTAAATATC
ATTGTGTTGAATAAGGCGTTGTTGTGAGTATTCAGGGTTTAGTTCATCTCGGGTAAAACC
ATATTCTGCCTGTGCCTGTTGGGTGAGATAGCCACAACTATCATAGGTATAACGCTCCTG
CTCACGGTTTTGGTCATATTGGAAAAATAAGGCATAGTAGACAAAAGTGTTGGTTTTTTT
GCAAACTATGCCTCTAATGGACAAAAGTGTTGGTTTTAATTATTTTTCCTAATTATTACC
AACTCTTTTTATTTAAAAAATCCTTTATAAACATAATCTTATGCTTTTTCGTTAATCCGC
TATGAACCGATAATTTCTGTTTCAGTTCTTTAAATAACCCTTCCAACCTATTTGTTGTTT
TTTCTATATTTAAGTGAGCATATTCTTCAAAGGTGAATAAATATTTCATATAGTATTTTA
AACTGGTATAAGCCTCTCTTACATTACGGTGTTTATAAGGAAAATATCCTTTCTCATTGG
GATATTCAGACCGTTCATCTAAAAACTCTTTATGTTTTAAATACCATTGATGTAATCTTA
AATAAAATTCATTTTTGTGGCTTTCTTTTAGCGTTTTTACAATAATCTTTAATTCTTTAC
CTGCTTGTGATTGATGCTTTTTTCTTAATTTTCTCATCACAATGGCGACCATATGGAAGT
GGCACATTTGAATTGGTGTATTAAATAAATCCTTTAATAGCCCTCTACGTCCATCATTTG
TAATGGATTGAATCATATAGCCTTTTTCTCGAAGTATATTCAATGCGAGCTTATAATAGA
GGTCTTTTTCTGTTTTTACGACACGATGATAAACGACTTTTTTAGATAAGGTATCTATTA
AAACTAATACATCAAATTCACGACCAAAGAAGGTCACGTCTGCAATAATCTTGAGATAGG
TTTGTTGTAAAGGAATTAATTTAGCTTTGGGGGATTTTTCAATATAACGTTGAATAGTTC
TAATGGAACAGCGATATTTTTCGGCTAATTGTTTATAGGTTTGTTTTCCTATGGTGTAAT
CAGTCCAAATATCTATTGGATTTAATTTATTTGTGGAAGAAAAGGTTTTATGACAGGATG
AACAAAAGTATCTCTGAATATTATTTTTCTTTCCATACTTTTGGATATTGTTCTTAAGGC
AAAAAGGACAGTTTTTTGTTCATATTTCAAAAAGTGGGCTTAAAGCCTTGTACTATAAGG
CTTTAGCCCACTTTTTACCAACACTTTTGTCTACTATGCCCCTTTTAATTTCACTTGAAA
TCATCAAGACTGTAGCGATAGTAGGTGCTATTCCCCTTGCTGTCCGTATAAGTGGTCAGT
CTGCCGGCGAAGTCGTAGTGAAAATGTGCCGTGCTACCGTCTGCGTAAGTGACCTGTACC
GGCTGGTGTCGTTCGTCATAACAGTAAGTGGTGTGATCTCCTTCCGCATCCGTGATGCCC
GTAAGCTGTCCCCATTCATTGTAACGGAAAGCGGTGCGATTGCCCGAGCAATCTTCCGTT
TCCACCAGTTGGTGTTGGGCGTTGTAGCGAAAATGCGTGCGGTTGCCTAAAGGGTCTATC
ACTGCCGTGCGTAAACCTTTCTCGTTATACACAATATGCTGACTTTCCCCTTCTGCATTG
GTAAACATTATCAGATTGCCTTGCCCGTCATAAGCATAACGGCTTGTATGTCCCATCATA
TCAATCTGCTCAATTAAGCGACCTTGGTTGTCATAACCATAATACTGTCTTTGATTGTCT
GAACGTATCTGTTCAACCAACTGCCCTTGTGCATTGTAGCGAAATTCGGATTTTCGTCCG
GCACGGTCCGTTTGTGACAGTAGCCGCCCTAACTTGTCTCGTTCAAATTGCTGTGTGCTA
CCATCTGCAAACACCCGTTTGACCAACGCTTGATGATGGTCAAAGTGGTATTGTTCAATG
CGACCTAGATTATCCGTCACTTCGGTATAGTTCGGGAAATAACGGAATTGCCAATCTTCG
CCTAAATTCGTGCGGTTGCGAATGACCTTGCCACCCAGCTCATATTTATCGTACTCATAA
CGAGAAACCAAACCCGCCGCATTTTGATGTGAGGTTAATAAATGATGTTGGTAAGCAAAT
TGGCGTACCTTTTCGCCTTGTGCATTTTCAACAGCAATTAAATCCCCCTCAAGGTTATAG
CGGTAACGTACCAGTAAATGCGTTAATGCCGTATCTTCTGCTTGCTGCCACGCCACCGAC
ACAAGACGTAAGCGGTTTTCAGATACCGCCTCAAATACCAATCGGAAAACCCGACCGTTA
CCATCCATAATTTTGTGCGGCAAACCTCGTTCATCATAGTAAAACTGCTGTTGATTGGCG
TGACTGTCATACACTCGCACTAAGGCAAAATGGCGATAATCCCCACGCAACGATTTAAAA
CAGAACGTCAAAGACCGGTCTAAACCACTGATTTCAATCTCGCCATTCGCCAACAACGTT
ACCCACATTTGCTCTGCCTGAATAAACACACCGGCACCACCTGCCGTTAATTCAGGAAGT
AATATCTCTCGACCTTGTTCATCAATATACACAAAACCTCGAGATTGACGCTCAACACGC
TGACATCCCGGTACCGACCAGCCTTGTCCCAACCAGCCCACACCAAGTTGGTCTGAATAG
TAACTCCGTGCTGATGAATCCCCTAATGATTTTTATCAAAATCATTAAGTTAAGGTAGAT
ACACATCTTGTCATATGATCAAATGGTTTCGCCAAAAATCAATAATCAGACAACAAAATG
TGCGAACTCGATATTTTACACGACTCTCTTTACCAATTCTGCCCCGAATTACACTTAAAA
CGACTCAACAGCTTAACGTTGGCTTGCCACGCCTTACTTGACTGTAAAACTCTCACTCTT
ACCGAACTTGGCCGTAACCTGCCAACCAAAGCGAGAACAAAACATAACATCAAACGAATC
GACCGATTGTTAGGTAATCGTCACCTCCACAAAGAGCGACTCGCTGTATACCGTTGGCAT
GCTAGCTTTATCTGTTCGGGCAATACGATGCCCATTGTACTTGTTGACTGGTCTGATATT
CGTGAGCAAAAACGGCTTATGGTATTGCGAGCTTCAGTCGCACTACACGGTCGTTCTGTT
ACTCTTTATGAGAAAGCGTTCCCGCTTTCAGAGCAATGTTCAAAGAAAGCTCATGACCAA
TTTCTAGCCGACCTTGCGAGCATTCTACCGAGTAACACCACACCGCTCATTGTCAGTGAT
GCTGGCTTTAAAGTGCCATGGTATAAATCCGTTGAGAAGCTGGGTTGGTACTGGTTAAGT
CGAGTAAGAGGAAAAGTACAATATGCAGACCTAGGAGCGGAAAACTGGAAACCTATCAGC
AACTTACATGATATGTCATCTAGTCACTCAAAGACTTTAGGCTATAAGAGGCTGACTAAA
AGCAATCCAATCTCATGCCAAATTCTATTGTATAAATCTCGCTCTAAAGGCCGAAAAAAT
CAGCGCTCGACACGGACTCATTGTCACCACCCGTCACCTAAAATCTACTCAGCGTCGGCA
AAGGAGCCATGGATTCTAGCAACTAACTTACCTGTTGAAATTCGAACACCCAAACAACTT
GTTAATATCTATTCGAAGCGAATGCAGATTGAAGAAACCTTCCGAGACTTGAAAAGTCCT
GCCTACGGACTAGGCCTACGCCATAGCCGAACGAGCAGCTCAGAGCGTTTTGATATCATG
CTGCTAATCGCCCTGATGCTTCAACTAACATGTTGGCTTGCGGGCGTTCATGCTCAGAAA
CAAGGTTGGGACAAGCACTTCCAGGCTAACACAGTCAGAAATCGAAACGTACTCTCAACA
GTTCGCTTAGGCATGGAAGTTTTGCGGCATTCTGGCTACACAATAACAAGGGAAGACTCA
CTCGTGGCTGCAACCCTGCTTACTCAAAATCTATTCACACATGGTTACGCTTTGGGGAAA
TTATGAGGGGATCTCTCAGTGCTCAGCATGTTTGAGTGCTTTACTCGCCGCGGGTTGAGA
AATATGTAAAACTTCAGCCGCACGCGTTAAGGAACCACAAGTCATTACAGCATAAAAGAT
ATCGAGATGTCTTAATTTCATTCCATGTAGCCTACTGATTATTTATTTCTACGGACTATT
CTAACGAATAAAGTATAAATAATCAGATATACTCGTCATAATTCAAATTTTGGTTTAGTT
GTCACGAGAATTAATTCGTAAACGTGCAAGCTAAATAGATTGACTAGGGGAATATACGGG
GTAAGAAAGCGGCTCGGCATACTGCCCTATAATAAATTGTTAGGAGAAGTACGCCGAGTA
GTGTGTAGCTATTAGGTAAAGTATGTACCAATTTCAATAAATATTTTAATTAAGATACTG
TTTGAAATATCAACAATAAAGGCACCGACCATAGGAACGACAAGGAAAGCTTTATGTGAT
GGTCCAAATGCTTTTGTGACTGTTTGCATATTCGCAATTGCTGTTGGTGTTGCTCCCATA
CCAAAGCCACAGTGACTCGCGCTGATCACGACAGCATCATAATCTTTGCCCATCATTTTG
AAGGTGACAAAGCAGGCAAATAGCACCATGACAACAGTTTGTACAGCAATGATAATTAAT
ACTGGCCCTGCCATGCTTGCCAATTGACCAAATTTTAATGACATTAACGCCATTGCCAAG
AAAAGCGATAAAGCAACGCTACCTAATACATCGACGGTCGGCTCAAACACTTCGTGTTTA
AATACATGAGTCAGTGTATTACGGATAATAATACCGACAAATAAACACCAGACAAAAGTA
GGCAGTTGCAGAAAAGTATCTTTAAACAATGCACTGATATAGCCACCAACAACAATACAG
ATAATCAGCATTGAAATGGTTTCAATAACGTTATTTGCATTGATTTTTCTTTTGACGCTT
GGTTGCTCAAAAGCTTCAACGATAGTGTCGCGCTCTTGCTCGGTTGTTTTAGGAATAGAG
ACCTTTTTCAAAAGATGACGGGCAACAGGGCCGCCAACTAAACCACCCAACACTAATCCA
AGTGTTGCACAAGCCATCGCTAATTCAACGGCGCCTGTTACACCATATTTATCAGCGAGA
ATAGGGCCCCATGCTCCGGCATTACCATGACCACCTGTTAGAGTAATTGAACCTGCAATT
AAGCCAATAAATGGACTTTCATTCATCATGACAGCCATACTCATGCCGACAGTATTTTGA
ATGGCGATTAGGATCGTTACTGCAATAGTTAATAGAACTAACGGCTTTCCTCCTTTAATC
AGTCGAGAAAAGTCAGAACTTAGCCCGATAGAGGAAAAGAATGTGAGCATTAATAAACTT
TGCAATGAAGCATCAAAAGTAAACGAATAACCTGATGTTTTATCAATAATTAACAGAACA
ATTGCAACAATAAAGCCACCAACGACGGCTTCTGGTATGTGGTTTTTTTGTAGGAACGGG
GTAAATTTTACGACAAACATTCCTATGAGTAGCGCGATACATGCGACTAATAATGTATAA
CTGGCATCTAGGATCATTTTTTTACCTCTATTAGTTTACCAGAATTTTCACTATAACAAT
TTAACAATAGTGAAAAATGAAGTTACTTTGGTTAACTAATCTTTAACAATGAGTTTTATT
AGGGTATCCATAACTTTTAGTTAATAGGGTCATAATTTTAGTGTGATCTTAATCATGAAA
TATTAAAAAGATTAAAATAACAACAATGGTATTTAATGATGGGTAAACCTAAATACCATG
CGGGATCCGCACTATTTTCGGTGATAGCAAAAAATAAAAAAGTATAAATAATAAACAAAA
TTATAAGAGAAGGAGAACATGATAAGCGCAGGCCGAGCAATTTAAAGAAGTGTGATATAC
AACATAAAACAGCAGCATGACCTTTCTATATTTCGTTGCTTATCGAAGTGTTAATTTTCG
GGTGGATTACTCTGTTTGTTGATTAATAACGGAGAAAAATATGATTGCTGTAATATTTGA
GGTGCAAATACAACCCGACCAACAAACTCGCTATTTGACTTTAGCTGAGGAGTTAAGACC
ACTATTAAGTCATGTAGCTGGTTTTATTTCAATTGAACGTTTTCAAAGTCTAGCTACAGA
AGGAAAAATGTTATCGCTATCTTGGTGGGAAAACGAATACGCAGTTCTGCAATGGAAAAA
TCATGTTTTACATGCGAAAGCTCAACAAGAAGGGCGAGAGTCAATATTTGATTTTTACAA
AATTAGTATTGCTCATATTACTCGCGAATATTCATTTAAAAAGGACAAGGATAATGTTTG
ATGTTCACGTTGTTTTAGATAATCAAATAGGACAATTAGCATTACTAGGAAAAACATTAG
GTAATAAAGGTATTGGATTGGAAGGGGGAGGGATATTTACGGTTGGTGATGAATGCCATG
CTCATTTTCTTGTTGAACAAGGAAAGGAAGCTAAAATAGCGCTAGAGCAAGCTGGACTGT
TAGTACTTGCGATCCGGACACCATTAATTCGTAAGTTAAAACAGGAAAAACCGGGGGAAC
TTGGCGAAATAGCACGAGTATTGGCGGAGAATAACATTAATATTTTAGTGCAATACAGTG
ACCATGCTAACCAACTGATATTAATAACGGACAATGATAGTATGGCTGCATCTGTTACGC
TCCCTTGGGCAATAAAGTGAACTTGCGATGGCTAATTTAATACGAAAAGAGGTTACCTTT
GAGTCCTCAATAGCCGCGATAGGGGCGGCTATGTCTGACATTTCACGAGTTAAAATACTC
AGTGCTTTGATGGATGGGCGAGCTTGGACGGCCACTGAGCTAAGTTCTGTGGCGAATATA
TCAGCTTCAACGGCGAGCAGTCATTTATCTAAATTATTAGATTGCCAGCTAATCACAGTA
GTAGCTCAAGGCAAGCATCGTTATTTTCGGCTAGCAGGAAAAGATATTGCTGAATTGATG
GAAAGTATGATGGGGATCTCCTTAAACCATGGCGTACATGCCAAAGTTTCCACGCCAGTG
CATTTACGAAAAGCACGTACTTGCTATGATCATTTAGCTGGCGAAGTTGCCGTTAAGATC
TATGATTCCCTTTGTCAACAGCAATGGATCACTGAAAATGGTTCAATGATCACATTAAGT
GGTATTCAATATTTTCATGAAATGGGAATTGACGTTCCTTCCAAACATTCACGTAAAATC
TGTTGTGCGTGTTTAGATTGGAGTGAACGCCGTTTCCATTTAGGTGGGTACGTTGGAGCC
GCATTATTTTCGCTTTATGAATCTAAAGGGTGGTTAACTCGACATCTTGGTTACCGTGAA
GTTACCATCACGGAAAAAGGTTATGCTGCTTTTAAGACCCACTTTCACATTTAAGTTGTT
TTTCTAATCCGCATATGATCAATTCAAGGCCGAATAAGAAGGCTGGCTCTGCACCTTGGT
GATCAAATAATTCGATAGCTTGTCGTAATAATGGCGGCATACTATCAGTAGTAGGTGTTT
CCCTTTCTTCTTTAGCGACTTGATGCTCTTGATCTTCCAATACGCAACCTAAAGTAAAAT
GCCCCACAGCGCTGAGTGCATATAATGCATTCTCTAGTGAAAAACCTTGTTGGCATAAAA
AGGCTAATTGATTTTCGAGAGTTTCATACTGTTTTTCTGTAGGCCGTGTACCTAAATGTA
CTTTTGCTCCATCGCGATGACTTAGTAAAGCACATCTAAAACTTTTAGCGTTATTACGTA
AAAAATCTTGCCAGCTTTCCCCTTCTAAAGGGCAAAAGTGAGTATGGTGCCTATCTAACA
TCTCAATGGCTAAGGCGTCGAGCAAAGCCCGCTTATTTTTTACATGCCAATACAATGTAG
GCTGCTCTACACCTAGCTTCTGGGCGAGTTTACGGGTTGTTAAACCTTCGATTCCGACCT
CATTAAGCAGCTCTAATGCGCTGTTAATCACTTTACTTTTATCTAATCTAGACATCATTA
ATTCCTAATTTTTGTTGACACTCTATCATTGATAGAGTTATTCTACCACTCCCTATCAGT
GATAGAGAAAAGTGAAATGAATAGTTCGACAAAGATCGCATTGGTAATTACGTTACTCGA
TGCCATGGGGATTGGCCTTATCATGCCAGTCTTGCCAACGTTATTACGTGAATTTATTGC
TTCGGAAGATATCGCTAACCACTTTGGCGTATTGCTTGCACTTTATGCGTTAATGCAGGT
TATCTTTGCTCCTTGGCTTGGAAAAATGTCTGACCGATTTGGTCGGCGCCCAGTGCTGTT
GTTGTCATTAATAGGCGCATCGCTGGATTACTTATTGCTGGCTTTTTCAAGTGCGCTTTG
GATGCTGTATTTAGGCCGTTTGCTTTCAGGGATCACAGGAGCTACTGGGGCTGTCGCGGC
ATCGGTCATTGCCGATACCACCTCAGCTTCTCAACGCGTGAAGTGGTTCGGTTGGTTAGG
GGCAAGTTTTGGGCTTGGTTTAATAGCGGGGCCTATTATTGGTGGTTTTGCAGGAGAGAT
TTCACCGCATAGTCCCTTTTTTATCGCTGCGTTGCTAAATATTGTCGCTTTCCTTGTGGT
TATGTTTTGGTTCCGTGAAACCAAAAATACACGTGATAATACAGATACCGAAGTAGGGGT
TGAGACGCAATCGAATTCGGTATACATCACTTTATTTAAAACGATGCCCATTTTGTTGAT
TATTTATTTTTCAGCGCAATTGATAGGCCAAATTCCCGCAACGGTGTGGGTGCTATTTAC
CGAAAATCGTTTTGGATGGAATAGCATGATGGTTGGCTTTTCATTAGCGGGTCTTGGTCT
TTTACACTCAGTATTCCAAGCCTTTGTGGCAGGAAGAATAGCCACTAAATGGGGCGAAAA
AACGGCAGTACTGCTCGGATTTATTGCAGATAGTAGTGCATTTGCCTTTTTAGCGTTTAT
ATCTGAAGGTTGGTTAGTTTTCCCTGTTTTAATTTTATTGGCTGGTGGTGGGATCGCTTT
ACCTGCATTACAGGGAGTGATGTCTATCCAAACAAAGAGTCATCAGCAAGGTGCTTTACA
GGGATTATTGGTGAGCCTTACCAATGCAACCGGTGTTATTGGCCCATTACTGTTTGCTGT
TATTTATAATCATTCACTACCAATTTGGGATGGCTGGATTTGGATTATTGGTTTAGCGTT
TTACTGTATTATTATCCTGCTATCGATGACCTTCATGTTAACCCCTCAAGCTCAGGGGAG
TAAACAGGAGACAAGTGCTTAGTTATTTCGTCACCAAATGATGTTATTCCGCGAAATATA
ATGACCCTCTTGATAACCCAAGAGGGCATTTTTTACGGCTGAATTTACAATCCAAGTGCA
ACAAAAAAAGAAGTACTCATCAACTAGAATATAATTTTGTTTCCACACAAAAACCACTTC
CAAATGATGAGTACTTCCTACCGACATCTTACAATAAACGAGCGAGAAAAGATAATGATT
TTACTCGCACAGGGCAAAAAACAAGCAGAAATTGCCAAAGCACTGGACGTAGCTCCAGCA
CCATTTCTCGCGAGCTGAAACGACACGCTCTAGAAAGCTACAGTGCAACGAACGCACAAA
ACAGCTATTTGAAGCATCGTCAAAACAGCAAAGCACAGCGCAAATTAGAGCAGCCTGAAT
ATTTCCATTTGGTGCAAGAAAAGTTCTTGACGCAAAACTGGTCGCCTGAACAAATTAGCG
CACGATTGAAATTAGAACAATCTAATTTATCAATCAGTTATTCAACCATTTATCGTGGTA
TTTATTCAGGGCTGTTTGATATAGGAGAACGCAAAGCCAGTCGTAAACTACGCCACAAAG
GCAAAACACGGCATACAAAAAATCATCATGAAAAACGTGGCAAAATTCAGATATCCAACC
ATTTGAACGACCGTCCCATTTCGGCGCAAAATCGGAGTCGTTTTGGACATTGGGAAGCCG
ATACCGTACTGGGTAAAGCGGGTGGAGCTTGTTTGCTGACGCTGACGGAACGCAAAAGTC
GTTTTGAGTTGGTGAAGAAAATTCCTGCCAAAAAAGCCGAAGCTGTCCAAAAAGCCATGA
TTGAATTGCTGGATTCACATATATTGCGGTCAATTACGCCAGACCGTGGTAAAGAATTTG
CCCAACATCGTTTGGTAACAGAAGCACTGGGCGTAGAATTTTACTTCCCCGAACCACGTC
AACCATGGACACGGGGAACGAATGAAAATACAAATGGGTTACTTCGTGAATACTTTCCGA
AGCACCAAGACATCAATCAGTGGAGCGAAGTTGATATTCAACAGGTGGTCAATAAACTGA
ATTTACGACCGCGTAAATGTTTAGGTTGGAAAACACCTTATGAAGTTTACTTCAAAAAAT
CGTTGCACTTGGTTTGACAATTCAAGGTATTGAAAACAAAAGGAGCTTATATCTCTATAT
CTAAAGATAAAATCTTGGTACAAGGAGATAAAATGGTTGCTGTGAATGGGGAGAATGTGT
CATTGGAGAGTTAGTTTTAACATTATTCACCCCTCAAAAAAGTTGAACCACACAACCAGC
TGATAATATTATTATTGATAAATGTCAATTTTTAGACAAAAGATTGTCGAATTAGTAGGC
ATAGTAGATAAAATATTTCTCTAAAAGCTAAAAAGAGTTTTTTATAGAGCCACTTGTTTC
TCTCGGGTAAATTAGCCTAAATATTTCAGATTATTTTTTTTGGAGGGGTATGACAACTGT
AGGAGAGCGTATCAAAACTGAGAGACTAAGACTTAAGCTCTCTCAACGGGATTTTAGTAA
ACTAATTAATATTAGTGCAGAAGCTCAATTTAAGTATGAAAAAAATATATCTCTACCTCG
TATTGATTATCTTTTAAAGATTCAAAATATTGGTGTGGATATTAACTATATCTTGCTAGG
TTATTCTAACCCTATAATTCTTACAGAAAATGAAATTAGCATCTTAACAGCTATTAGAAC
TTCTAGTGCTATAAAAAACTTTATACTTGGTGGTATAAAAGAATTAAAGTCTAATTGTTA
GATGTTTTATATATTGTTTCTGCCATATTAAGAATTATTGTCTTATCCTTTTCTGAACTC
TTTCTATAATAACTTAATAAAGCTTCCTCTTCTTTAGTGACACTTGAATTCTCTCTAATT
TTAGATACCCCATTATTAACTAAAACATTCTTTATATCAGAGAGTATTTTGTTTAGGAAA
TTCTCATTTTCTTTTTGAATATCATCAATTACCTCTTGCTGTAATAAAGCCTCCTGGGTC
ACACCTAAACTACATTGTACAGATTTTGGCATATCATAAACATAGTATTCAAAAATATTA
CCTTTAACTCCTGCGACACGTCGTCTACGCCACTTATCTCGTTTAGCATACAAGATTATA
CCCTGTGGAGTGGAAGGGAGTCCACCAACAGCCAAAAGCTCTTTAAGAGTGTACCATTCT
TTCATATTACCTCATTGACTTTACCTTTCATTTAAGTTAAAGTTGTTTTGATTTAACTTA
AACATAGATTTATTTAAGTTAAAGAATTAAGTCTAACCTAAGAATATTCCCTTAGTCTAC
ATTAAATTTACCGTTATTTAAAGACCACTTAGTTATGGGGTGTAATATGAGTTTTGAGCA
ATTATTGTGTCTATTTTTCTTGGAGCGAAATCACAGACCTGCAACTAGACGCTCTTATCA
AAATGTAATAGTACAGATTATTAAATTTTATCCAAACAAGGAACCAGAACAATTATCTAA
ATTTGACTTGTTAGAATGGCGAAAACACTGTCTAGGTAAAATGACTCCAATTACTTGGAA
TAGCTATGTTAGACACCTTAAAGCCATTTTTAATTATGCTATAGATAATGAGTTATTTGA
GTATCCTAAAAATTTATTTAAAGGTCTTATGGTAAGACCTGATAAACCAAAGAAAAAGCT
ATTAACTGAGAGGCAGATTCATTTTTTAGAAATCTCTTTAGAAAATGAAGAAAAATTACC
ACATTATTTGCAACCAGCTTATTTTACCAAGGCCTTAATCTACACTTTGAGATATACTGC
TATTAGGCAATCTCAACTCTTACAGCTAAAAATCTCTGATATAGATATGACAAGTAAAAT
TATAAATATAAGAGCTGAAACAAATAAAAATCATGAACACCATGAAATTCCAATTTCAGA
TAAATTATACCCATATTTAAAAAGATTAATATTAGAATTAAGAGCTAGAAGTGTTACTTC
TGATGAGCAATTGTTTAATATTAATCGTTTTTCACTAGTCACTACATCAAGAAATAAGAA
TATGACAGAAGGGCAACTAGTTCATTTTTTTCGCCATATTTCCAAATTTATAGGATTTAG
AGTAACATCACATCGCTTTCGACATACTACAGCGACAGAGGTTTTAAAGCAATCTGGAGA
TATCTATGCAGTAAAGCAATTACTTGGGCATAAAGATCTTACTGTAACGTTAACATATAT
TCATAATGATCCTGAAATGCTAAGAAAACATGTAAATTCCTTATAGTTAAAATTGAATTT
TTCTCTAAATAAAATAGTTAAAAGATTCACCTATAAATCTCTATATTTTTATAGCTTTGT
AAATATTGATGTTCTAAAGTATTCTATATTTTTACATAAATCTTATATACTAAAACGATT
TAATAGCTATTTTACATACATTCTCATTTATTTTCTTCATATTAAATGCTTTTTCCCTAT
AAAAAACTAGAAAGAATTAATTTCATTTTTTAAATGCTAATATAGCATGAATTATATTAC
TTTTTATGATATGGGATAGTTATGCTAGTAGCTCAACAGATTAAACATAAAATTCAACAT
TTTGAGAATAGTGTTGTATTTTCCTCTAGAGATTTTTTAGAGTTAGGTATCCAAATGTGT
GTATGACTTAATTTACTAAATAATTGTGCAAGTTCATTCCCTTCAAAAGAGCTACGAATC
CCCTGACTTTTACGGAAACTCCACTCAATACAATGCCTACTTAGATGTTTCCAAAAAAAA
GTGCCTATTTCCTAAACCAAAACGTTCTTACATTCACTTGGAAAGGCGAAGATTGAAGTA
GTTTTCTAACCCCTTTTTCTCAACATATCGGTACTTAAAGAATTTTAGAGTTTGAATGAG
ATTAGATTTTAATTGAGAGGAATTAATCATAGTATATCCTTCATAGTAGATTAAATATAT
ATTTTAAGAAAATGATAAAATAGTTTCATTAATTTATCATTTTTTCACTTCTAAAAAATT
GCTCTAATAATCTAAAAGTTATAAGGAAGTTAAATAATGATAAAGATTCTAAGAACACTT
ATAAAAAAAACAAAATCAGTAGCAACAAACACATCAATGGAACAATTATCTATAGGATGG
TACGAGCCTTTATCTGCTAATAAATTACTCTCGTCTCCTTTACGTCAACAGTATCTAAAA
ACTATTTGGCAGAACGTATCTATGGAGCCACAAATGTTCAATGTTTTGTATAAGACTCCT
ATAGAAAAATATGCTGAAATAGTTCAGCTTCTTCCAGCATCAGAATCTCATCATCACTCT
CATATAGGCGGAATGCTTGATCACGGGCTTGAAGTAATATCTATTGCAACTAAACTAAGA
CAAAGCTACATTTTACCTCAGAACTCAGCTCCCGAGGAACAAGCGAAACAAAGAGACGTA
TGGACTGCAGTTGTAATTTATGCTGCATTATTACACGATATAGGCAAAATTGCTGTAGAT
ATTGAGATTATTCTACAAAATGGTGCAAGGTGGTTTCCTTGGCAAGGTAAGCCTGCACAA
CCATATAATTTCCGATATATTAAAAATAGAGACTATTCATTACACTCTATATTAGGCAGC
TTCTTTGCAAATAATCTTATCCCTAAAGAAGCGTTTGACTGGGTTGCTCCTTTTCCACAA
GCTTTTTCGAGTTTAATGTATTTCATTTCTGGACACCCTGATAAGTCAGGAGTTCTATCA
GAAATTATACAAAGAGCAGATCAAATTAGCGTTACCATGGCATTGGGCGGTGATCCATCG
AAATTATCTGAAAAAACGAAATTATCTTTTGCGAAACAACTACACATAGCATTAAGAAAT
GTAGTGGAAAAATTTAAGCTTAATTCACCTAAAGGGGGCTGTGATGGATGGCTAACAGAG
GATGGTTTATGGCTAATGAGCAAAAGTACAGCTGATAATATTCGTTCATATTTAATGTTA
CAAGGAGTATCAGTTCCAGCTCAAAATGGAAAAATATTTGATGAATTACAAACTCATAGA
TTGATTCAAAAAACAGATAATGCTACTGCCATTTGGAATGGTAGAGTTATATCTAATGCT
GGATGGGCTCCACCAAAACCTTTTACTTTGTTAAAAGTTTCTCCAGAAATTATTTGGGAT
AACTTAGATGATAGGCCCGAAGTATTTGATGGTCGAATTGATATTGTTAATGAAAAAGGT
GAAGTCACAACTGCCACAGCTCTTAAGTTTGAACCAACCGAAACCCTAGAAACTGAAACA
TCAGAGTTAGTCGTCCAAAATGAAGAACAAGAACAGTTCATAACCACAACAAAGACTGTA
TCAAATGACTTAGTATTAAGTGGCGAAAATTTTCATAAATCAAATGAATCTATGGAAATA
GATTATGTACTTGATATGTTTTCTCCAGTTACTGAGAGAGTTCTACAGGATTCCAATATT
TATGAGCCTGCTTTCAATGAAACTGTAAATATTACTCAAGAAAACAGTACACAAATTACT
ACCTCAGAACAAAAATACTTAGGCGATGTCGCTCAACTTACTCAAGATAGTCCTAAAATT
TACAATGAACACAGCATAGATGCTCAGAAGTTCATACAGTGGGTTAAGGCAGGGGTTCTT
TCTGGAAGACTGGTCATCAATAGACCAAATGCTAAATTACATATTGTAGAAAAGCATATA
TTTCTTGTTACTCCAAGTATATTTCAGCTATATTTAAAGGAAGTAGCTAATTCTACAGAT
AAAAAATCTTGGGAGTTACTACAAAAGCAATTCCAAAATTTAGGCGTACATAAACGTCAG
CATACAAGTGACGATAGCAGAAATATTTGGACTTGTTCTATTGTTGGTCCTAATAAACAA
TCATTTTTAAATGGATATCTGATTGAAGATGTGAAATTGTTTATTGGAGATAAGATATTG
TTAAATAATCAGTGGTTAAAATTACAAGGAGATTTACAATGACCTTCCATCAATTGTTAG
AAAATTTTTTTGTACAAAAAATTACGTCCTTATACTGAATTGGGATATCGCAAGATATTC
AACCTACTAGAAAAAACCTACCCAGGGGTGAATCCAAACGATGTCACAATAGAGTTTGTC
ATTAACTGGAGAAATAAGGTTTTACAAACAGCCAAACCAATAACTTGGAATGGGTATGCA
AGGCATCTGAGAAGTGTTTATAATTTTGGTATAGAAAATGGATTTTTATCTCTAGAAAAG
AATCCATTTTCCAAAGTGTTTATTACTGAGGATAGGGTTAAAAAGAAAACATTAACTGAT
GACCAAGTTATCCGTATTATCGACTTTTTATCCAATAGTAGAGAGCTTCCTGAAATATTA
CAACCTAACTGGTTTAGCTTAGCACTGATCCAAACATTAAGATATACAGGTATGAGGCGA
AGTCAGCTTATTCAGCTTACAATAGGGGATATTGATTTAGATAATAAGATCATAAAGATT
TCATCTCATATCAATAAAAATCATAATTACCATGAAATCCCGATTTCGAGAAAACTGTTA
CCTTATTTAAATAGGCTTATTTTTGAATTGCGTCAAAGAAATGCAACACAAGCAGATCAA
TTATTTAACCTAAATCTCGTATCATCTCATACAAGAAGTAGGCATAAAAAAACAACTAGG
GATCAAATTAGTCATTTAACTAAAGTCATTTCAAAAAATGTTGGTTTCCCTATTTCTAGC
CATCGTTTCAGGCATACAATAGCAACCAAACTAATGAAAAATGTAGACAATGTATACAAT
GTTAAACAGTTATTAGGGCATAGTGACATAAAAGTAACATTAAGCTATATAGAATATAAT
TGTGAAATGATCCGAAATTGTGTAGATTCTCTATAAAAATGTGATCTTCTGTAAATTTTA
CACAAAAATCTATTTCTAGACTTTACAAGAAAACAGAAAGAAGTAGAATAAATCCTGCTC
TTCATACTGTTGTTGGGAGCAGGATTTATTCCTTTATTCTTTGAGTTTTTTGTGCAAAGA
CGATGATTACACAGCGGATTCAAAATCAGCAGTCCAACCTTTTTGCTTATCAACTCCACT
TGCCCAGTAGACATCGTTTGCCAAAACATTAACAGAGGATGAAAGTAGAGCAGTTATCAA
GACCTTCGAAAAATAAGGCTTCATATTATGATCTCCTTTAAATTTATGGAAAGAATACTG
AAATTATACTGGTAGGAAAAATTTGAATGCTTTTATAATAGCTCATTGATTAACGATGAG
AAATATAAAAAACCATCAGTTAAATTTCACCGATGGGTGATTGTAAACTTTTTAATCAGA
TAAAACTTTGAGCAAGCTCAATATATGGTTATGAAAATGTCGATATTATCTACCGCCTAT
TTCATCACGCTACTTTACATTGCTCTCTCTGTATCGCACGATACCCAATATCTCGACGGT
AAAAACGCCCTTGCCACTGAATCTGTTCAGCCAGTTTTAAGGCTTTTTGCTGTGCGTCAG
ATACGGTGGAACCTAATGCGGTGGCACACAGTACACGTCCTCCTTTTGTGACTAATTTCC
CATTCTGCTGGCTAACACCTGCGAGAAAGACCTTTTTATCGGCACAATAATCTGTCGGAA
TTCCCGTGATTTCATCATTTTGACGATAATCTGCAGGATAACCTTCGGCAGCAAGCACAA
TTCCTAACGCTGCTTGTTCACACCATTTTGATTGTATCTCGTTTAGCTTGCCGTCACAGG
CTTTTAGACAGAGTTCGACAAGATCCGACTCCAATCGCATCATAATCGGTTGTGTTTCAG
GATCACCAAAACGGCAGTTAAATTCAATTACCTTAGGTTGTCCATTTGGCATAATCATCA
AGCCTGCATAGAGAAAACCTGTATATTCATTATTTTCACTCGCCATACCACGCACTGTCG
[truncated: 1,889,204 more chars]
